# Supplementary material for: LRP5 promotes adipose progenitor cell fitness and adipocyte insulin sensitivity
Source: Commun Med (Lond). 2025 Feb 25;5:51. doi: 10.1038/s43856-025-00774-1 (PMC11862225; doi:10.1038/s43856-025-00774-1)
Supplement: Supplementary file 4 — Supplementary Data 1 [file 43856_2025_774_MOESM4_ESM.xlsx]

## Sheet: SuppData 1_LoF LRP5_Zscore
Supplementary Data 1. Biochemical and body compostion profile of individuals with LRP5-loss of function variants within cluster of age, sex and BMI-matched controls
	Cases																							Pooled		Controls													Controls
	C1	C2	C3	C4	C5	C6	C7	C8	C9	C10	C11	C12	C13	C14	C15	C16	C17	C18	C19	C20	C21	C22	C23	cases		#1	#2	#3	#4	#5	#6	#7	#8	#9	#10	#11	#12		#13	#14	#15	#16	#17	#18	#19	#20	#21	#22	#23
																								mean (95%CI)
Sex	F	F	F	F	F	F	F	F	F	M	F	F	M	M	F	M	M	M	F	F	M	F	M		Sex	10F	10F	10F	10F	10F	10F	10F	10F	10F	10M	10F	10F	Sex	10M	10M	10F	10M	10M	10M	10F	10F	9M	10F	10M
Z-Age	-0.145402	-0.16855	0.136909	0.105615	0.10937	0.172292	0.393369	-0.393369	-0.12975	-0.16855	0.123608	-0.0501129	0.073235	0.175382	-0.0800128	1.40705	-0.0554189	0.105615	0	0	0	0.12975	2.95769		Z-Age	0.01 (-1.74, 1.45)	0.02 (-1.40, 1.69)	-0.01 (-1.37, 1.64)	-0.01 (-1.06, 1.85)	-0.01 (-1.70, 1.31)	-0.02 (-1.25, 1.59)	-0.04 (-1.77, 1.48)	0.04 (-1.48, 1.77)	0.01 (-1.56, 1.30)	0.02 (-2.02, 1.07)	-0.01 (-1.24, 1.48)	0.01 (-1.70, 1.05)	Z-Age	-0.01 (-1.54, 1.28)	-0.02 (-1.75, 1.46)	0.01 (-0.96, 1.68)	-0.14 (-1.91, 1.41)	0.01 (-1.88, 1.16)	-0.01 (-1.64, 1.27)	0.00 (-1.40, 0.93)	0.00 (-1.15, 1.73)	0.00 (-1.41, 1.41)	-0.01 (1.30, 1.56)	-0.30 (-0.68, 0.04)
Z-BMI	-0.0828335	0.182867	0.327807	-0.51315	0.194913	-0.26774	0.0357437	0.0470148	-0.253185	0.354999	-0.116466	0.225851	-0.225088	0.209438	0.173071	-0.0573939	0.270632	0.141934	-0.227	-0.073641	-0.00816829	-0.330308	-0.0216829		Z-BMI	0.01 (-1.30, 1.74)	-0.02 (-2.04, 1.14)	-0.03 (-2.20, 1.41)	0.05 (-1.45, 1.37)	-0.02 (-1.78, 1.68)	0.03 (-1.34, 1.87)	0.00 (-1.67, 1.22)	0.00 (-1.61, 1.60)	0.03 (-1.65, 1.52)	-0.04 (-1.51, 1.54)	0.01 (-1.40, 1.35)	-0.02 (-1.60, 1.55)	Z-BMI	0.02 (-1.84, 1.82)	-0.02 (-1.17, 1.13)	-0.02 (-1.83, 1.32)	0.01 (-1.91, 1.87)	-0.03 (-1.70, 0.94)	-0.01 (-1.32, 1.70)	0.02 (-1.80, 1.60)	0.01 (-1.91, 1.40)	0.00 (-1.97, 1.54)	0.03 (-1.15, 1.45)	0.00 (-1.51, 1.65)
Z-height	0.402553	-1.49701	-0.341344	0.617743	-0.855044	-1.78608	-0.406078	-0.497137	-1.08405	-1.62972	-0.406765	-1.93271	-0.528862	0.0159981	1.77512	0.684031	0.216941	-0.715097	0.573896	-1.74283	1.82135	-1.13682	-1.0026	-0.41 (-0.87, 0.05)	Z-height	-0.04 (-1.92, 1.46)	0.15 (-1.50, 1.20)	0.03 (-1.55, 1.23)	-0.06 (-1.53, 1.15)	0.09 (-1.06, 2.07)	0.18 (-1.35, 1.36)	0.04 (-2.14, 1.76)	0.05 (-1.28, 2.00)	0.11 (-2.01, 1.43)	0.16 (-1.08, 1.43)	0.04 (-1.30, 2.10)	0.19 (-1.44, 1.28)	Z-height	0.05 (-1.67, 1.75)	0.00 (-1.22, 1.78)	-0.18 (-1.61, 1.29)	-0.07 (-1.91, 1.20)	-0.02 (-2.00, 1.07)	0.07 (-1.19, 1.67)	-0.06 (-1.46, 1.36)	0.17 (-0.96, 1.69)	-0.20 (-1.25, 1.21)	0.11 (-1.64, 2.07)	0.10 (-1.14, 2.31)
Z-weight	0.379947	-1.48752	-0.359155	0.577478	-0.847148	-1.76502	-0.420817	-0.493991	-1.11342	-1.57677	-0.417218	-1.87936	-0.551336	0.010974	1.82999	0.665621	0.211877	-0.71648	0.481106	-1.74531	1.87709	-1.17722	-0.956122	-0.41 (-0.87, 0.04)	Z-weight	-0.04 (-1.93, 1.35)	0.15 (-1.46, 1.16)	0.04 (-1.52, 1.27)	-0.06 (-1.52, 1.20)	0.08 (-1.07, 2.10)	0.18 (-1.30, 1.40)	0.04 (-2.11, 1.83)	0.05 (-1.31, 1.98)	0.11 (-1.98, 1.46)	0.16 (-1.07, 1.50)	0.04 (-1.28, 2.15)	0.19 (-1.41, 1.35)	Z-weight	0.06 (-1.63, 1.77)	0.00 (-1.27, 1.77)	-0.18 (-1.56, 1.34)	-0.07 (-2.02, 1.27)	-0.02 (-1.93, 1.09)	0.07 (-1.32, 1.54)	-0.05 (-1.40, 1.40)	0.17 (-0.95, 1.75)	-0.21 (-1.26, 1.17)	0.12 (-1.61, 2.10)	0.10 (-1.04, 2.31)
Z-BMI	-0.0828335	0.182867	0.327807	-0.51315	0.194913	-0.26774	0.0357437	0.0470148	-0.253185	0.354999	-0.116466	0.225851	-0.225088	0.209438	0.173071	-0.0573939	0.270632	0.141934	-0.227	-0.073641	-0.00816829	-0.330308	-0.0216829	-0.001 (-0.100, 0.099)	Z-BMI	0.01 (-1.30, 1.74)	-0.02 (-2.04, 1.14)	-0.03 (-2.20, 1.41)	0.05 (-1.45, 1.37)	-0.02 (-1.78, 1.68)	0.03 (-1.34, 1.87)	0.00 (-1.67, 1.22)	0.00 (-1.61, 1.60)	0.03 (-1.65, 1.52)	-0.04 (-1.51, 1.54)	0.01 (-1.40, 1.35)	-0.02 (-1.60, 1.55)	Z-BMI	0.02 (-1.84, 1.82)	-0.02 (-1.17, 1.13)	-0.02 (-1.83, 1.32)	0.01 (-1.91, 1.87)	-0.03 (-1.70, 0.94)	-0.01 (-1.32, 1.70)	0.02 (-1.80, 1.60)	0.01 (-1.91, 1.40)	0.00 (-1.97, 1.54)	0.03 (-1.15, 1.45)	0.00 (-1.51, 1.65)
Biochemistry																									Biochemistry													Biochemistry
Z-glucose (fasting)	0.0515575	-0.736446	-0.0830495	-1.12528	-0.671927	-1.07649	1.09293	0.487691	-0.709326	-0.670417	-0.515602	-0.192794	0.234723	0.538232	-1.49732	2.33226	0.0499118	0.0474214	0.197781	0.121459	0.955229	-0.259446	-0.964419	-0.10 (-0.47, 0.26)	Z-glucose (fasting)	-0.01 (-1.15, 1.78)	0.07 (-1.41, 1.80)	0.01 (-1.38, 1.84)	0.11 (-1.75, 1.64)	0.07 (-1.68, 1.36)	0.11 (-1.69, 1.37)	-0.11 (-1.24, 1.39)	-0.05 (-1.61, 2.11)	0.07 (-1.65, 1.73)	0.07 (-1.42, 1.59)	0.05 (-1.16, 2.58)	0.02 (-1.41, 1.76)	Z-glucose (fasting)	-0.02 (-1.79, 1.39)	-0.05 (-1.40, 1.58)	0.15 (-0.72, 2.54)	-0.23 (-1.17, 0.80)	0.00 (-1.59, 1.59)	0.00 (-1.90, 1.46)	-0.02 (-2.12, 1.68)	-0.01 (-1.92, 1.61)	-0.11 (-1.32, 1.71)	0.03 (-1.09, 1.66)	0.10 (-1.23, 1.87)
Z-insulin (fasting)	-0.813687	-0.551445	0.495066	0.111902	-0.662628	0.323803	1.31213	0.0205539	-1.13839	-0.601827	0.879937	2.34904	2.17225	-0.766386	-0.93499	2.15514	-0.243849	0.473889	0.725869	0.973745	0.780604	1.58167	-0.269808	0.36 (-0.09, 0.82)	Z-insulin (fasting)	0.08 (-1.06, 2.49)	0.06 (-0.79, 2.52)	-0.05 (-1.29, 1.47)	-0.01 (-1.37, 2.15)	0.07 (-1.02, 2.13)	-0.03 (-1.12, 2.19)	-0.13 (-1.39, 1.19)	0.00 (-1.18, 2.36)	0.11 (-1.10, 2.09)	0.06 (-1.00, 2.07)	-0.09 (-1.51, 1.57)	-0.23 (-1.72, 0.65)	Z-insulin (fasting)	-0.22 (-1.32, 0.85)	0.08 (-1.34, 1.74)	0.09 (-0.89, 2.54)	-0.22 (-1.07, 1.47)	0.02 (-1.21, 1.74)	-0.05 (-1.79, 2.03)	-0.07 (-1.47, 1.90)	-0.10 (-1.82, 1.83)	-0.09 (-0.98, 1.77)	-0.16 (-1.32, 1.05)	0.03 (-1.13, 2.62)
Z-HOMA-IR	-0.739378	-0.597433	0.368401	-0.0643803	-0.754834	0.116393	1.42091	0.100095	-1.07534	-0.642278	0.755253	2.2187	2.16735	-0.568238	-0.924666	2.38637	-0.245072	0.477806	0.696683	0.996658	0.860996	1.5156	-0.413875	0.35 (-0.11, 0.81)	Z-HOMA-IR	0.07 (-1.00, 2.66)	0.06 (-0.87, 2.53)	-0.04 (-1.26, 1.87)	0.01 (-1.27, 2.08)	0.08 (-1.21, 1.74)	-0.01 (-1.12, 2.23)	-0.14 (-1.34, 1.38)	-0.01 (-1.25, 2.20)	0.11 (-0.97, 2.23)	0.06 (-1.02, 1.86)	-0.08 (-1.45, 1.81)	-0.22 (-1.86, 0.59)	Z-HOMA-IR	-0.22 (-1.41, 0.97)	0.06 (-1.24, 2.07)	0.09 (-0.76, 2.70)	-0.24 (-0.92, 1.30)	0.02 (-1.13, 1.72)	-0.05 (-1.86, 2.13)	-0.07 (-1.59, 1.89)	-0.10 (-1.84, 1.75)	-0.10 (-0.99, 1.45)	-0.15 (-1.36, 1.27)	0.04 (-0.98, 2.58)
Z-HOMA-B	-0.954685	0.21075	0.600222	0.849397	-0.291739	1.1826	0.313992	-0.308514	-1.26567	-0.388199	0.757481	1.64672	1.93456	-1.12157	-0.0160096	0.586915	-0.285252	0.294566	0.656287	0.671393	0.302282	1.34549	0.345731	0.31 (-0.05, 0.66)	Z-HOMA-B	0.10 (-0.97, 2.25)	-0.02 (-1.29, 1.62)	-0.06 (-1.59, 2.01)	-0.08 (-1.68, 2.08)	0.03 (-0.92, 2.78)	-0.12 (-1.40, 1.71)	-0.03 (-1.07, 2.00)	0.03 (-0.78, 1.93)	0.13 (-1.58, 1,34)	0.04 (-1.25, 2.60)	-0.08 (-1.27, 2.18)	-0.16 (-0.84, 2.14)	Z-HOMA-B	-0.19 (-1.36, 1.02)	0.11 (-1.09, 1.99)	0.00 (-1.39, 1.66)	-0.06 (-1.48, 1.35)	0.03 (-1.45, 1.70)	-0.03 (-1.29, 1.69)	-0.07 (-1.23, 1.67)	-0.07 (-1.48, 1.69)	-0.03 (-0.94, 2.41)	-0.13 (-1.66, 1.19)	-0.03 (-1.46, 1.99)
Z-NEFA	0.264214	0.18059	1.53722	1.81538	-1.21295	-0.916579	0.984384	-0.843939	1.10092	1.31081	-0.0206938	0.933782	-0.238414	0.190747	1.58688	0.0415686	-1.65306	-0.59067	-1.24163	-0.721644	-0.932558	0.844853	2.60049	0.22 (-0.27, 0.71)	Z-NEFA	-0.03 (-2.03, 1.06)	-0.02 (-1.20, 1.57)	-0.15 (-1.53, 1.22)	-0.18 (-1.23, 1.56)	0.12 (-1.15, 2.04)	0.09 (-1.32, 1.73)	-0.10 (-1.51, 1.39)	0.08 (-1.18, 2.40)	-0.11 (-1.74, 1.17)	-0.13 (-2.44, 0.65)	0.00 (-1.11, 1.93)	-0.09 (-1.10, 2.46)	Z-NEFA	0.02 (-1.37, 1.47)	-0.02 (-1.21, 1.54)	-0.16 (-1.34, 1.60)	0.00 (-2.17, 1.47)	0.17 (-0.87, 1.44)	0.06 (-1.49, 2.30)	0.12 (-1.40, 1.31)	0.07 (-0.97, 2.35)	0.10 (-1.29, 1.87)	-0.08 (-1.42, 1.76)	-0.26 (-1.01, 0.84)
Z-Adipo-IR	-0.553574	-0.199208	1.20485	1.50828	-0.849289	-0.61899	1.71034	-0.705024	-0.466439	0.0672002	0.180943	2.14902	1.30248	-0.352527	0.194982	2.19783	-0.887146	-0.204401	-0.589769	-0.308075	-0.367576	1.96384	1.11594	0.33 (-0.13, 0.78)	Z-Adipo-IR	0.06 (-1.21, 2.06)	0.02 (-0.96, 2.74)	-0.12 (-1.16, 1.50)	-0.15 (-1.56, 0.93)	0.08 (-0.71, 2.57)	0.06 (-0.96, 2.75)	-0.17 (-1.18, 1.82)	0.07 (-1.25, 1.67)	0.05 (-1.02, 2.58)	-0.01 (-1.31, 2.49)	-0.02 (-1.02, 2.32)	-0.21 (-1.12, 1.53)	Z-Adipo-IR	-0.13 (-1.42, 1.68)	0.04 (-1.11, 2.47)	-0.02 (-1.30, 2.06)	-0.22 (-1.80, 0.96)	0.09 (-0.68, 2.12)	0.02 (-1.02, 1.84)	0.06 (-1.49, 1.53)	0.03 (-0.93, 2.53)	0.04 (-1.47, 1.64)	-0.20 (-1.35, 1.47)	-0.11 (-0.65, 2.55)
Z-triglycerides	0.475965	0.916889	0.499896	-0.0148745	-0.211544	1.36671	-0.475427	0.784237	0.278715	-0.588353	-0.779445	2.96857	0.471423	1.93852	-0.340221	0.854993	-0.508774	0.447981	-0.585476	-0.860619	-0.0540934	0.964183	0.345276	0.34 (-0.05, 0.74)	Z-triglycerides	-0.05 (-1.50,1.63)	-0.09 (-1.48, 1.43)	-0.05 (-1.68, 1.53)	0.00 (-1.32, 1,83)	0.02 (-1.79, 1.46)	-0.14 (-1.08, 1.50)	0.05 (-1.70, 2.06)	-0.08 (-1.10, 2.46)	-0.03 (-1.41, 2.33)	0.06 (-1.34, 1.95)	0.08 (-0.97, 2.30)	-0.30 (-0.46, 0.08)	Z-triglycerides	-0.05 (-1.13, 2.41)	-0.19 (-1.48, 1.40)	0.03 (-1.12, 1.80)	-0.09 (-1.07, 2.57)	0.05 (-0.94, 1.89)	-0.04 (-1.04, 2.32)	0.06 (-0.77, 2.72)	0.09 (-1.49, 1.90)	0.01 (-1.19), 2.32)	-0.10 (-0.76, 2.42)	-0.03 (-1.39, 1.49)
DXA measurements																									DXA measurements													DXA measurements
Z-Fat android	0.693875		-0.947391	1.12743	-1.15015				1.00427			-0.851138			0.0182129	0.835774	0.525411		0.314057	-1.26052	0.358701	-1.03063	1.06102	0.05 (-0.47, 0.57)	Z-Fat android	-0.07 (-1.68, 1.17)		0.09 (-1.60, 1.52)	-0.11 (-1.42, 1.73)	0.12 (-1.15, 2.04)				-0.10 (-1.61, 1.03)			0.09 (-1.80, 2.02)	Z-Fat android			0.00 (-1.60, 2.33)	-0.08 (-1.62, 1.45)	-0.05 (-1.72, 1.54)		-0.03 (-1.39, 1.82)	0.13 (-1.13, 1.58)	-0.04 (-1.17, 1.89)	0.05 (-1.25, 1.92)	-0.11 (-2.08, 1.22)
Z-Fat gynoid	0.329207		-0.409837	-1.26388	-1.67767				-0.69917			-1.24422			1.42549	0.843356	0.0628008		-0.604121	-1.74154	0.364014	-0.383505	-1.48064	-0.46 (-1.03, 0.10)	Z-Fat gynoid	-0.03 (-1.83, 1.38)		0.04 (-2.05, 1.40)	0.13 (-1.42, 1.72)	0.17 (-1.18, 1.25)				0.07 (-1.76, 2.06)			0.12 (-1.12, 1.85)	Z-Fat gynoid			-0.14 (-1.14, 1.53)	-0.08 (-1.83, 1.60)	-0.01 (-1.24, 1.68)		0.06 (-1.22, 1.75)	0.17 (-1.38, 1.80)	-0.04 (-2.07, 1.53)	0.00 (-2.02, 1.35)	0.15 (-1.15, 1.43)
Z-Fat visceral	-0.937663		0.0200955	1.67402	-0.30369				1.63354			-0.914376			-0.0847618	1.01825	-0.0920709		-0.239799	-1.2177	-0.414413	-0.90243	1.9353	0.08 (-0.53, 0.69)	Z-Fat visceral	0.09 (-0.95, 2.01)		0.00 (-1.50, 1.60)	-0.17 (-1.51, 1.22)	0.03 (-1.24, 2.29)				-0.16 (-1.25, 1.32)			0.09 (-1.42, 1.75)	Z-Fat visceral			0.01 (-1.46, 1.99)	-0.10 (-1.67, 1.23)	0.01 (-1.34, 1.54)		0.02 (-1.73, 1.59)	0.12 (-0.76, 2.26)	0.05 (-1.62, 1.61)	0.05 (-1.54, 1.45)	-0.19 (-1.28, 0.92)
Z-Fat legs	-0.137294		-0.611107	-0.902846	-1.50846				-1.60262			-1.14196			1.68908	0.651421	-0.017627		-1.11612	-1.37145	0.331901	-0.422591	-1.28952	-0.53 (-1.08, 0.02)	Z-Fat legs	0.01 (-1.60, 1.25)		0.06 (-2,.16, 1.19)	0.09 (-1.42, 1.63)	0.15 (-1.21, 1.71)				0.16 (-1.11, 1.68)			0.11 (-1.25, 1.36)	Z-Fat legs			-0.17 (-1.32, 1.05)	-0.07 (-1.72, 1.30)	0.00 (-1.09, 1.91)		0.11 (-1.20, 2.18)	0.14 (-1.44, 2.09)	-0.04 (-2.23, 1.32)	0.01 (-1.76, 1.19)	0.13 (-0.90, 1.56)
Z-Total fat mass	0.570524		-0.685585	0.688554	-1.66028				0.144008			-1.05629			1.64343	1.10523	0.133283		-0.318059	-1.26599	0.608	-1.01261	-0.17813	-0.09 (-0.65, 0.47)	Z-Total fat mass	-0.06 (-1.72, 1.34)		0.07 (-1.89, 1.14)	-0.07 (-1.54, 1.84)	0.17 (-1.09, 1.58)				-0.01 (-1.75, 1.49)			0.11 (-1.95, 1.14)	Z-Total fat mass			-0.16 (-1.32, 1.75)	-0.11 (-1.89, 1.36)	-0.01 (-1.51, 1.89)		0.03 (-1.53, 1.41)	0.13 (-1.58, 2.12)	-0.07 (-1.82, 1.91)	0.04 (-1.08, 1.96)	0.02 (-1.81, 1.78)
Z-total fat percentage	0.536302		-0.577039	0.384121	-1.44313				0.830685			-0.598123			0.779378	0.99332	-0.0246632		-1.90845	-0.504438	-0.269162	-0.666939	0.420295	-0.15 (-0.65, 0.35)	Z-total fat percentage	-0.05 (-1.88, 1.56)		0.06 (-1.99, 1.75)	-0.04 (-1.39, 1.29)	0.14 (-1.23, 1.54)				-0.08 (-2.13, 1.12)			0.06 (-2.32, 0.99)	Z-total fat percentage			-0.08 (-1.74, 1.46)	-0.10 (-1.31, 1.67)	0.00 (-1.60, 1.54)		0.19 (-0.76, 1.96)	0.05 (-2.01, 1.34)	0.03 (-1.99, 1.52)	0.01 (-1.49, 1.85)	-0.04 (-1.64, 1.56)
Z-Android/leg fat ratio	0.895362		-1.03359	1.57469	0.0692766				1.98963			-0.139182			-0.921805	-0.0627033	0.115094		1.30129	0.301871	-0.125096	-0.809966	2.22885	-0.38 (-0.23, 1.00)	Z-Android/leg fat ratio	-0.09 (-1.35, 1.58)		0.10 (-2.39, 1.22)	-0.16 (-1.36, 1.30)	-0.01 (-1.26, 1.81)				-0.20 (-1.35, 0.84)			0.01 (-1.18, 2.33)	Z-Android/leg fat ratio			0.09 (-1.73, 1.16)	0.01 (-2.29, 1.65)	-0.01 (-1.33, 2.26)		-0.13 (-1.71, 1.02)	-0.03 (-1.86, 1.92)	0.01 (-1.51, 1.81)	0.06 (-1.47, 1.48)	-0.22 (-1.11, 1.23)
Z-Total lean mass	-0.0192948		0.0304436	0.206379	0.736081				-1.47719			-0.715534			1.01443	-0.00280979	0.348066		1.02185	-1.19711	1.168	-0.343183	-0.792302	-0.00 (-0.48, 0.48)	Z-Total lean mass	0.00 (-1.31, 1.63)		0.00 (-1.88, 1.40)	-0.02 (-1.81, 1.29)	-0.07 (-1.25, 1.54)				0.15 (-1.10, 1.82)			0.07 (-1.13, 2.56)	Z-Total lean mass			-0.10 (-1.48, 1.92)	0.00 (-1.35, 1.88)	-0.03 (-2.28, 1.07)		-0.10 (-1.40, 1.31)	0.12 (-1.66, 1.05)	-0.13 (-1.29, 1.86)	0.07 (-1.63, 1.46)	0.08 (-1.03, 2.39)
Z-Lean legs	-0.416159		0.219189	-0.178486	0.915512				-0.952291			-1.70172			1.45961	0.22799	0.26633		1.06868	-1.67126	1.55244	0.48397	-0.967121	0.02 (-0.59, 0.63)	Z-Lean legs	0.04 (-1.43, 1.61)		-0.02 (-1.91, 1.33)	0.02 (-1.39, 1.36)	-0.09 (-1.56, 1.36)				0.10 (-1.66, 1.59)			0.17 (-0.85, 1.48)	Z-Lean legs			-0.15 (-1.48, 1.19)	-0.02 (-1.65, 1.40)	-0.03 (-2.53, 1.07)		-0.11 (-1.43, 1.38)	0.17 (-1.57. 0.90)	-0.17 (-1.34, 1.72)	-0.04 (-1.87, 1.69)	0.10 (-0.95, 2.44)
Z-Total BMD	-1.04925		0.174967	0.350579	-0.565638				-0.977219			-1.51917			0.461509	-0.309564	-1.06379		-0.129847	-0.48483	-0.822192	-1.9302	-1.36234	-0.66 (-1.07, -0.24)	Z-Total BMD	0.10 (-1.28, 1.59)		-0.02 (-1.72, 1.49)	-0.04 (-1.59, 1.72)	0.06 (-1.17, 1.72)				0.10 (-1.47, 1.53)			0.15 (-1.73, 1.40)	Z-Total BMD			-0.05 (-1.98, 2.11)	0.03 (-1.88, 1.81)	0.11 (-1.28, 1.68)		0.01 (-1.43, 1.51)	0.05 (-1.14, 2.02)	0.09 (-1.87, 1.97)	0.14 (-0.82, 1.91)	0.14 (-0.95, 1.45)
Data represents SD change in outcome for each case within the cluster of age and gender matched controls.
# Z-scores for controls data are presented as means (min, max).
Abbreviations: Adipo-IR, adipose-tissue insulin resistance; BMD, bone mineral density; BMI, body mass index; DXA, dual-energy X-ray absorptiometry; HOMA-IR, Homeostatic Model Assessment for Insulin Resistance; HOMA-B, Homeostatic Model Assessment for Insulin Secretion; NEFA, non-esterified fatty acids.
