# Supplementary material for: LRP5 promotes adipose progenitor cell fitness and adipocyte insulin sensitivity
Source: Commun Med (Lond). 2025 Feb 25;5:51. doi: 10.1038/s43856-025-00774-1 (PMC11862225; doi:10.1038/s43856-025-00774-1)
Supplement: Supplementary file 5 — Supplementary Data 2 [file 43856_2025_774_MOESM5_ESM.xlsx]

## Sheet: Sheet1
Supplementary Data 2a. Comparison of tissue-specific LRP5 gene expression in different age groups using GTEx data							Supplementary Data 2b. Comparison of adipose-tissue VCP gene expression in different age groups using
(Zeng et al 2020; PMID: 32077223)							GTEx data (Zeng et al 2020; PMID: 32077223)
Gene	GTEX data comparison	predictions	z-score	p-value	Bonferroni-corrected p-value		Gene	GTEX data comparison	predictions	z-score	p-value
LRP5	GTEX ADIPOSETISSUE 20-29 VS 30-39 DOWN	0.470385	3.44185	0.000288871	0.0779952		VCP	GTEX ADIPOSETISSUE 20-29 VS 30-39 DOWN	0.0216621	0.494282	0.310554
	GTEX ADIPOSETISSUE 20-29 VS 30-39 UP	-0.00780528	-0.773628	0.780425	1			GTEX ADIPOSETISSUE 20-29 VS 30-39 UP	0.00658252	-0.43063	0.666631
	GTEX ADIPOSETISSUE 20-29 VS 40-49 DOWN	0.225212	1.28053	0.100179	1			GTEX ADIPOSETISSUE 20-29 VS 40-49 DOWN	0.0370361	1.43725	0.0753229
	GTEX ADIPOSETISSUE 20-29 VS 40-49 UP	0.00919096	-0.623798	0.73362	1			GTEX ADIPOSETISSUE 20-29 VS 40-49 UP	0.012473	-0.0693372	0.527639
	GTEX ADIPOSETISSUE 20-29 VS 50-59 DOWN	0.473671	3.47083	0.000259428	0.0700457			GTEX ADIPOSETISSUE 20-29 VS 50-59 DOWN	0.049783	2.21909	0.0132404
	GTEX ADIPOSETISSUE 20-29 VS 50-59 UP	-0.000689788	-0.710902	0.761427	1			GTEX ADIPOSETISSUE 20-29 VS 50-59 UP	0.00950201	-0.251562	0.59931
	GTEX ADIPOSETISSUE 20-29 VS 60-69 DOWN	0.589667	4.49339	3.50488e-06	0.000946318			GTEX ADIPOSETISSUE 20-29 VS 60-69 DOWN	0.0657125	3.19613	0.000696422
	GTEX ADIPOSETISSUE 20-29 VS 60-69 UP	0.0021844	-0.685564	0.753506	1			GTEX ADIPOSETISSUE 20-29 VS 60-69 UP	0.00628211	-0.449056	0.673304
	GTEX ADIPOSETISSUE 20-29 VS 70-79 DOWN	0.34165	2.307	0.0105275	1			GTEX ADIPOSETISSUE 20-29 VS 70-79 DOWN	0.0140657	0.0283547	0.48869
	GTEX ADIPOSETISSUE 20-29 VS 70-79 UP	0.0852899	0.047052	0.481236	1			GTEX ADIPOSETISSUE 20-29 VS 70-79 UP	0.00444485	-0.561745	0.712855
	GTEX ADRENALGLAND 20-29 VS 30-39 DOWN	0.0261036	-0.474705	0.682501	1
	GTEX ADRENALGLAND 20-29 VS 30-39 UP	-0.00132439	-0.716496	0.763157	1
	GTEX ADRENALGLAND 20-29 VS 40-49 DOWN	0.0872224	0.0640881	0.47445	1
	GTEX ADRENALGLAND 20-29 VS 40-49 UP	0.0108814	-0.608896	0.728703	1
	GTEX ADRENALGLAND 20-29 VS 50-59 DOWN	0.0264376	-0.47176	0.681451	1
	GTEX ADRENALGLAND 20-29 VS 50-59 UP	0.00846817	-0.63017	0.735708	1
	GTEX ADRENALGLAND 20-29 VS 60-69 DOWN	0.0859995	0.0533073	0.478744	1
	GTEX ADRENALGLAND 20-29 VS 60-69 UP	-0.0109761	-0.801581	0.788602	1
	GTEX ADRENALGLAND 20-29 VS 70-79 DOWN	0.221984	1.25208	0.10527	1
	GTEX ADRENALGLAND 20-29 VS 70-79 UP	-0.00677074	-0.764508	0.777718	1
	GTEX BLADDER 20-29 VS 40-49 DOWN	-0.00441713	-0.74376	0.771489	1
	GTEX BLADDER 20-29 VS 40-49 UP	0.0768031	-0.027763	0.511074	1
	GTEX BLADDER 20-29 VS 50-59 DOWN	0.207838	1.12738	0.129792	1
	GTEX BLADDER 20-29 VS 50-59 UP	0.0427361	-0.328081	0.628575	1
	GTEX BLOOD 20-29 VS 30-39 DOWN	0.0683586	-0.102206	0.540703	1
	GTEX BLOOD 20-29 VS 30-39 UP	0.0105284	-0.612008	0.729734	1
	GTEX BLOOD 20-29 VS 40-49 DOWN	0.0443101	-0.314205	0.623317	1
	GTEX BLOOD 20-29 VS 40-49 UP	0.396825	2.79339	0.00260793	0.704142
	GTEX BLOOD 20-29 VS 50-59 DOWN	0.0358095	-0.389142	0.651415	1
	GTEX BLOOD 20-29 VS 50-59 UP	0.243138	1.43856	0.0751372	1
	GTEX BLOOD 20-29 VS 60-69 DOWN	0.0635874	-0.144267	0.557355	1
	GTEX BLOOD 20-29 VS 60-69 UP	0.306653	1.99848	0.0228322	1
	GTEX BLOOD 20-29 VS 70-79 DOWN	0.12003	0.353306	0.36193	1
	GTEX BLOOD 20-29 VS 70-79 UP	0.33969	2.28971	0.011019	1
	GTEX BLOODVESSEL 20-29 VS 30-39 DOWN	0.156882	0.678176	0.24883	1
	GTEX BLOODVESSEL 20-29 VS 30-39 UP	-0.00573387	-0.755368	0.774986	1
	GTEX BLOODVESSEL 20-29 VS 40-49 DOWN	0.0620694	-0.157648	0.562633	1
	GTEX BLOODVESSEL 20-29 VS 40-49 UP	0.033394	-0.410436	0.659257	1
	GTEX BLOODVESSEL 20-29 VS 50-59 DOWN	0.170421	0.797528	0.212572	1
	GTEX BLOODVESSEL 20-29 VS 50-59 UP	0.020639	-0.522877	0.69947	1
	GTEX BLOODVESSEL 20-29 VS 60-69 DOWN	0.276567	1.73325	0.0415254	1
	GTEX BLOODVESSEL 20-29 VS 60-69 UP	0.0491711	-0.271354	0.60694	1
	GTEX BLOODVESSEL 20-29 VS 70-79 DOWN	0.351543	2.39421	0.00832819	1
	GTEX BLOODVESSEL 20-29 VS 70-79 UP	0.0108103	-0.609523	0.728911	1
	GTEX BRAIN 20-29 VS 30-39 DOWN	0.0311115	-0.430558	0.666605	1
	GTEX BRAIN 20-29 VS 30-39 UP	-0.0152511	-0.839267	0.79934	1
	GTEX BRAIN 20-29 VS 40-49 DOWN	0.0438188	-0.318536	0.624961	1
	GTEX BRAIN 20-29 VS 40-49 UP	0.0430533	-0.325285	0.627517	1
	GTEX BRAIN 20-29 VS 50-59 DOWN	0.0629021	-0.150307	0.559739	1
	GTEX BRAIN 20-29 VS 50-59 UP	0.0116004	-0.602558	0.726599	1
	GTEX BRAIN 20-29 VS 60-69 DOWN	0.0472369	-0.288404	0.613481	1
	GTEX BRAIN 20-29 VS 60-69 UP	0.0660138	-0.122876	0.548897	1
	GTEX BRAIN 20-29 VS 70-79 DOWN	0.0543339	-0.225841	0.589337	1
	GTEX BRAIN 20-29 VS 70-79 UP	0.0190347	-0.53702	0.704373	1
	GTEX BREAST 20-29 VS 30-39 DOWN	0.231347	1.33462	0.091001	1
	GTEX BREAST 20-29 VS 30-39 UP	-0.0162282	-0.847881	0.801748	1
	GTEX BREAST 20-29 VS 40-49 DOWN	0.0412003	-0.341619	0.633681	1
	GTEX BREAST 20-29 VS 40-49 UP	0.0232612	-0.499762	0.691379	1
	GTEX BREAST 20-29 VS 50-59 DOWN	0.478747	3.51557	0.000219404	0.059239
	GTEX BREAST 20-29 VS 50-59 UP	-0.00994068	-0.792453	0.785952	1
	GTEX BREAST 20-29 VS 60-69 DOWN	0.386989	2.70668	0.003398	0.917461
	GTEX BREAST 20-29 VS 60-69 UP	0.0308259	-0.433075	0.66752	1
	GTEX BREAST 20-29 VS 70-79 DOWN	0.359626	2.46546	0.00684181	1
	GTEX BREAST 20-29 VS 70-79 UP	0.0180294	-0.545883	0.707427	1
	GTEX COLON 20-29 VS 30-39 DOWN	0.281671	1.77825	0.0376816	1
	GTEX COLON 20-29 VS 30-39 UP	-0.00743313	-0.770348	0.779453	1
	GTEX COLON 20-29 VS 40-49 DOWN	0.251313	1.51063	0.0654419	1
	GTEX COLON 20-29 VS 40-49 UP	0.0206684	-0.522618	0.69938	1
	GTEX COLON 20-29 VS 50-59 DOWN	0.270378	1.6787	0.0466054	1
	GTEX COLON 20-29 VS 50-59 UP	0.00328582	-0.675855	0.750434	1
	GTEX COLON 20-29 VS 60-69 DOWN	0.388801	2.72265	0.00323803	0.874268
	GTEX COLON 20-29 VS 60-69 UP	0.0106579	-0.610867	0.729356	1
	GTEX COLON 20-29 VS 70-79 DOWN	0.332007	2.22199	0.013142	1
	GTEX COLON 20-29 VS 70-79 UP	-0.000648081	-0.710534	0.761314	1
	GTEX ESOPHAGUS 20-29 VS 30-39 DOWN	0.0879628	0.0706151	0.471852	1
	GTEX ESOPHAGUS 20-29 VS 30-39 UP	-0.00792718	-0.774703	0.780742	1
	GTEX ESOPHAGUS 20-29 VS 40-49 DOWN	0.0400775	-0.351517	0.6374	1
	GTEX ESOPHAGUS 20-29 VS 40-49 UP	0.000875785	-0.6971	0.75713	1
	GTEX ESOPHAGUS 20-29 VS 50-59 DOWN	0.0705615	-0.0827865	0.532989	1
	GTEX ESOPHAGUS 20-29 VS 50-59 UP	0.00523679	-0.658656	0.744942	1
	GTEX ESOPHAGUS 20-29 VS 60-69 DOWN	0.0565677	-0.206149	0.581663	1
	GTEX ESOPHAGUS 20-29 VS 60-69 UP	0.00399561	-0.669598	0.748443	1
	GTEX ESOPHAGUS 20-29 VS 70-79 DOWN	0.0456815	-0.302116	0.618718	1
	GTEX ESOPHAGUS 20-29 VS 70-79 UP	0.0327092	-0.416473	0.661468	1
	GTEX HEART 20-29 VS 30-39 DOWN	0.0553804	-0.216615	0.585746	1
	GTEX HEART 20-29 VS 30-39 UP	0.0204334	-0.52469	0.700101	1
	GTEX HEART 20-29 VS 40-49 DOWN	0.140882	0.537122	0.295592	1
	GTEX HEART 20-29 VS 40-49 UP	0.145455	0.577435	0.281823	1
	GTEX HEART 20-29 VS 50-59 DOWN	0.0533272	-0.234715	0.592785	1
	GTEX HEART 20-29 VS 50-59 UP	0.208775	1.13563	0.128056	1
	GTEX HEART 20-29 VS 60-69 DOWN	0.207717	1.12631	0.130018	1
	GTEX HEART 20-29 VS 60-69 UP	0.067624	-0.108681	0.543272	1
	GTEX HEART 20-29 VS 70-79 DOWN	0.0814729	0.0134034	0.494653	1
	GTEX HEART 20-29 VS 70-79 UP	0.121163	0.363293	0.358193	1
	GTEX KIDNEY 20-29 VS 30-39 DOWN	-0.00128457	-0.716145	0.763049	1
	GTEX KIDNEY 20-29 VS 30-39 UP	0.153818	0.651157	0.257473	1
	GTEX KIDNEY 20-29 VS 40-49 DOWN	0.0184801	-0.54191	0.70606	1
	GTEX KIDNEY 20-29 VS 40-49 UP	0.194962	1.01387	0.155323	1
	GTEX KIDNEY 20-29 VS 50-59 DOWN	0.0676105	-0.108801	0.54332	1
	GTEX KIDNEY 20-29 VS 50-59 UP	0.235298	1.36945	0.0854298	1
	GTEX KIDNEY 20-29 VS 60-69 DOWN	0.0235583	-0.497143	0.690456	1
	GTEX KIDNEY 20-29 VS 60-69 UP	0.039199	-0.359262	0.640301	1
	GTEX KIDNEY 20-29 VS 70-79 DOWN	-0.00701833	-0.766691	0.778367	1
	GTEX KIDNEY 20-29 VS 70-79 UP	0.103482	0.207426	0.417839	1
	GTEX LIVER 20-29 VS 30-39 DOWN	0.119667	0.350104	0.36313	1
	GTEX LIVER 20-29 VS 30-39 UP	0.114699	0.306308	0.379685	1
	GTEX LIVER 20-29 VS 40-49 DOWN	0.0206818	-0.5225	0.699339	1
	GTEX LIVER 20-29 VS 40-49 UP	0.235839	1.37422	0.084687	1
	GTEX LIVER 20-29 VS 50-59 DOWN	0.112536	0.287244	0.386963	1
	GTEX LIVER 20-29 VS 50-59 UP	0.151071	0.626943	0.265348	1
	GTEX LIVER 20-29 VS 60-69 DOWN	0.135663	0.491118	0.311672	1
	GTEX LIVER 20-29 VS 60-69 UP	0.0621579	-0.156868	0.562326	1
	GTEX LIVER 20-29 VS 70-79 DOWN	0.194647	1.01109	0.155986	1
	GTEX LIVER 20-29 VS 70-79 UP	0.188643	0.958158	0.168992	1
	GTEX LUNG 20-29 VS 30-39 DOWN	0.0158547	-0.565054	0.713981	1
	GTEX LUNG 20-29 VS 30-39 UP	-0.0248394	-0.923792	0.822203	1
	GTEX LUNG 20-29 VS 40-49 DOWN	0.097066	0.150864	0.440042	1
	GTEX LUNG 20-29 VS 40-49 UP	-0.0327257	-0.993314	0.839722	1
	GTEX LUNG 20-29 VS 50-59 DOWN	0.234265	1.36034	0.0868604	1
	GTEX LUNG 20-29 VS 50-59 UP	0.00798676	-0.634414	0.737095	1
	GTEX LUNG 20-29 VS 60-69 DOWN	0.282605	1.78648	0.0370104	1
	GTEX LUNG 20-29 VS 60-69 UP	-0.00485063	-0.747582	0.772644	1
	GTEX LUNG 20-29 VS 70-79 DOWN	0.306524	1.99734	0.0228939	1
	GTEX LUNG 20-29 VS 70-79 UP	0.00712989	-0.641967	0.739553	1
	GTEX MUSCLE 20-29 VS 30-39 DOWN	0.0163419	-0.560759	0.712519	1
	GTEX MUSCLE 20-29 VS 30-39 UP	0.174721	0.835434	0.201737	1
	GTEX MUSCLE 20-29 VS 40-49 DOWN	0.0735056	-0.0568324	0.522661	1
	GTEX MUSCLE 20-29 VS 40-49 UP	0.102906	0.202343	0.419824	1
	GTEX MUSCLE 20-29 VS 50-59 DOWN	0.253022	1.52569	0.0635431	1
	GTEX MUSCLE 20-29 VS 50-59 UP	0.093267	0.117374	0.453282	1
	GTEX MUSCLE 20-29 VS 60-69 DOWN	0.559268	4.22541	1.19255e-05	0.00321989
	GTEX MUSCLE 20-29 VS 60-69 UP	0.124457	0.392333	0.347406	1
	GTEX MUSCLE 20-29 VS 70-79 DOWN	0.314978	2.07187	0.0191389	1
	GTEX MUSCLE 20-29 VS 70-79 UP	0.102973	0.202935	0.419593	1
	GTEX NERVE 20-29 VS 30-39 DOWN	0.0543791	-0.225442	0.589182	1
	GTEX NERVE 20-29 VS 30-39 UP	0.000556404	-0.699916	0.75801	1
	GTEX NERVE 20-29 VS 40-49 DOWN	0.0775563	-0.0211234	0.508426	1
	GTEX NERVE 20-29 VS 40-49 UP	0.00367702	-0.672406	0.749337	1
	GTEX NERVE 20-29 VS 50-59 DOWN	0.250924	1.5072	0.0658797	1
	GTEX NERVE 20-29 VS 50-59 UP	0.00269825	-0.681034	0.752075	1
	GTEX NERVE 20-29 VS 60-69 DOWN	0.223781	1.26792	0.102413	1
	GTEX NERVE 20-29 VS 60-69 UP	0.00949684	-0.621102	0.732734	1
	GTEX NERVE 20-29 VS 70-79 DOWN	0.210432	1.15024	0.125023	1
	GTEX NERVE 20-29 VS 70-79 UP	0.0198456	-0.529872	0.7019	1
	GTEX OVARY 20-29 VS 30-39 DOWN	0.0764234	-0.0311102	0.512409	1
	GTEX OVARY 20-29 VS 30-39 UP	0.0126689	-0.593139	0.723456	1
	GTEX OVARY 20-29 VS 40-49 DOWN	0.0513574	-0.25208	0.59951	1
	GTEX OVARY 20-29 VS 40-49 UP	0.00733518	-0.640158	0.738965	1
	GTEX OVARY 20-29 VS 50-59 DOWN	0.0839162	0.0349421	0.486063	1
	GTEX OVARY 20-29 VS 50-59 UP	-0.000772325	-0.711629	0.761653	1
	GTEX OVARY 20-29 VS 60-69 DOWN	0.11336	0.294507	0.384185	1
	GTEX OVARY 20-29 VS 60-69 UP	0.0426186	-0.329117	0.628966	1
	GTEX OVARY 20-29 VS 70-79 DOWN	0.0651174	-0.130778	0.552025	1
	GTEX OVARY 20-29 VS 70-79 UP	-0.00550474	-0.753348	0.77438	1
	GTEX PANCREAS 20-29 VS 30-39 DOWN	0.0255518	-0.479569	0.684233	1
	GTEX PANCREAS 20-29 VS 30-39 UP	0.0197116	-0.531053	0.702309	1
	GTEX PANCREAS 20-29 VS 40-49 DOWN	-0.00324211	-0.733402	0.768343	1
	GTEX PANCREAS 20-29 VS 40-49 UP	0.0372144	-0.376758	0.646823	1
	GTEX PANCREAS 20-29 VS 50-59 DOWN	0.00118052	-0.694414	0.756289	1
	GTEX PANCREAS 20-29 VS 50-59 UP	0.019114	-0.536321	0.704132	1
	GTEX PANCREAS 20-29 VS 60-69 DOWN	0.0578491	-0.194852	0.577246	1
	GTEX PANCREAS 20-29 VS 60-69 UP	0.0097527	-0.618846	0.731991	1
	GTEX PANCREAS 20-29 VS 70-79 DOWN	0.0499978	-0.264066	0.604135	1
	GTEX PANCREAS 20-29 VS 70-79 UP	0.0331583	-0.412514	0.660019	1
	GTEX PITUITARY 20-29 VS 30-39 DOWN	-0.00333859	-0.734252	0.768603	1
	GTEX PITUITARY 20-29 VS 30-39 UP	0.0409099	-0.344179	0.634644	1
	GTEX PITUITARY 20-29 VS 40-49 DOWN	0.0762508	-0.0326317	0.513016	1
	GTEX PITUITARY 20-29 VS 40-49 UP	-0.00657914	-0.762819	0.777214	1
	GTEX PITUITARY 20-29 VS 50-59 DOWN	0.0134567	-0.586193	0.721127	1
	GTEX PITUITARY 20-29 VS 50-59 UP	0.00842485	-0.630552	0.735833	1
	GTEX PITUITARY 20-29 VS 60-69 DOWN	-0.0190692	-0.872925	0.808648	1
	GTEX PITUITARY 20-29 VS 60-69 UP	0.0140197	-0.58123	0.719457	1
	GTEX PITUITARY 20-29 VS 70-79 DOWN	0.00965203	-0.619734	0.732283	1
	GTEX PITUITARY 20-29 VS 70-79 UP	0.0649882	-0.131918	0.552475	1
	GTEX PROSTATE 20-29 VS 30-39 DOWN	0.00627188	-0.649531	0.742002	1
	GTEX PROSTATE 20-29 VS 30-39 UP	-0.0157965	-0.844075	0.800686	1
	GTEX PROSTATE 20-29 VS 40-49 DOWN	0.00172682	-0.689598	0.754777	1
	GTEX PROSTATE 20-29 VS 40-49 UP	0.145424	0.577161	0.281915	1
	GTEX PROSTATE 20-29 VS 50-59 DOWN	0.0555401	-0.215207	0.585197	1
	GTEX PROSTATE 20-29 VS 50-59 UP	0.0727059	-0.0638818	0.525468	1
	GTEX PROSTATE 20-29 VS 60-69 DOWN	0.108506	0.251714	0.400631	1
	GTEX PROSTATE 20-29 VS 60-69 UP	0.0110923	-0.607037	0.728087	1
	GTEX PROSTATE 20-29 VS 70-79 DOWN	0.113797	0.298358	0.382715	1
	GTEX PROSTATE 20-29 VS 70-79 UP	0.0112846	-0.605341	0.727524	1
	GTEX SALIVARYGLAND 20-29 VS 30-39 DOWN	0.0376133	-0.373241	0.645516	1
	GTEX SALIVARYGLAND 20-29 VS 30-39 UP	0.032084	-0.421984	0.663482	1
	GTEX SALIVARYGLAND 20-29 VS 40-49 DOWN	0.00449	-0.665239	0.747051	1
	GTEX SALIVARYGLAND 20-29 VS 40-49 UP	0.00327967	-0.675909	0.750451	1
	GTEX SALIVARYGLAND 20-29 VS 50-59 DOWN	0.0343224	-0.402252	0.656251	1
	GTEX SALIVARYGLAND 20-29 VS 50-59 UP	0.0184979	-0.541753	0.706005	1
	GTEX SALIVARYGLAND 20-29 VS 60-69 DOWN	0.146622	0.587722	0.278359	1
	GTEX SALIVARYGLAND 20-29 VS 60-69 UP	0.015648	-0.566876	0.714601	1
	GTEX SKIN 20-29 VS 30-39 DOWN	0.0363689	-0.384211	0.649589	1
	GTEX SKIN 20-29 VS 30-39 UP	0.029768	-0.442401	0.6709	1
	GTEX SKIN 20-29 VS 40-49 DOWN	0.0344611	-0.401029	0.655801	1
	GTEX SKIN 20-29 VS 40-49 UP	0.032875	-0.415011	0.660933	1
	GTEX SKIN 20-29 VS 50-59 DOWN	0.044847	-0.309472	0.621519	1
	GTEX SKIN 20-29 VS 50-59 UP	0.000225184	-0.702836	0.758921	1
	GTEX SKIN 20-29 VS 60-69 DOWN	0.0164304	-0.559979	0.712253	1
	GTEX SKIN 20-29 VS 60-69 UP	0.0126552	-0.593259	0.723496	1
	GTEX SKIN 20-29 VS 70-79 DOWN	0.0408607	-0.344614	0.634808	1
	GTEX SKIN 20-29 VS 70-79 UP	0.0355127	-0.391758	0.652382	1
	GTEX SMALLINTESTINE 20-29 VS 30-39 DOWN	0.0111248	-0.60675	0.727992	1
	GTEX SMALLINTESTINE 20-29 VS 30-39 UP	0.0533294	-0.234696	0.592778	1
	GTEX SMALLINTESTINE 20-29 VS 40-49 DOWN	-0.0152311	-0.839091	0.799291	1
	GTEX SMALLINTESTINE 20-29 VS 40-49 UP	0.014957	-0.572968	0.716667	1
	GTEX SMALLINTESTINE 20-29 VS 50-59 DOWN	-0.00818042	-0.776935	0.781402	1
	GTEX SMALLINTESTINE 20-29 VS 50-59 UP	0.00404963	-0.669121	0.748291	1
	GTEX SMALLINTESTINE 20-29 VS 60-69 DOWN	-0.00461123	-0.745471	0.772007	1
	GTEX SMALLINTESTINE 20-29 VS 60-69 UP	0.18823	0.954524	0.169909	1
	GTEX SMALLINTESTINE 20-29 VS 70-79 DOWN	0.0439277	-0.317576	0.624597	1
	GTEX SMALLINTESTINE 20-29 VS 70-79 UP	-0.0169835	-0.854539	0.803597	1
	GTEX SPLEEN 20-29 VS 30-39 DOWN	-0.00403948	-0.740431	0.770481	1
	GTEX SPLEEN 20-29 VS 30-39 UP	0.0131076	-0.589271	0.72216	1
	GTEX SPLEEN 20-29 VS 40-49 DOWN	-0.00405436	-0.740562	0.770521	1
	GTEX SPLEEN 20-29 VS 40-49 UP	0.197722	1.0382	0.14959	1
	GTEX SPLEEN 20-29 VS 50-59 DOWN	0.0388206	-0.362598	0.641547	1
	GTEX SPLEEN 20-29 VS 50-59 UP	-0.0102941	-0.795569	0.786859	1
	GTEX SPLEEN 20-29 VS 60-69 DOWN	0.0440549	-0.316455	0.624171	1
	GTEX SPLEEN 20-29 VS 60-69 UP	0.0160396	-0.563424	0.713427	1
	GTEX SPLEEN 20-29 VS 70-79 DOWN	0.0419834	-0.334716	0.63108	1
	GTEX SPLEEN 20-29 VS 70-79 UP	0.0310568	-0.43104	0.66678	1
	GTEX STOMACH 20-29 VS 30-39 DOWN	0.00283984	-0.679786	0.75168	1
	GTEX STOMACH 20-29 VS 30-39 UP	0.334071	2.24018	0.0125395	1
	GTEX STOMACH 20-29 VS 40-49 DOWN	0.000911126	-0.696789	0.757033	1
	GTEX STOMACH 20-29 VS 40-49 UP	0.375613	2.6064	0.00457501	1
	GTEX STOMACH 20-29 VS 50-59 DOWN	0.0353819	-0.392912	0.652808	1
	GTEX STOMACH 20-29 VS 50-59 UP	0.335586	2.25353	0.0121127	1
	GTEX STOMACH 20-29 VS 60-69 DOWN	0.00614969	-0.650608	0.74235	1
	GTEX STOMACH 20-29 VS 60-69 UP	0.317858	2.09725	0.0179856	1
	GTEX STOMACH 20-29 VS 70-79 DOWN	0.0161738	-0.562241	0.713024	1
	GTEX STOMACH 20-29 VS 70-79 UP	0.14466	0.57043	0.284193	1
	GTEX TESTIS 20-29 VS 30-39 DOWN	-0.00523443	-0.750965	0.773663	1
	GTEX TESTIS 20-29 VS 30-39 UP	0.00894693	-0.625949	0.734326	1
	GTEX TESTIS 20-29 VS 40-49 DOWN	-0.02082	-0.888359	0.812826	1
	GTEX TESTIS 20-29 VS 40-49 UP	-0.013616	-0.824853	0.795272	1
	GTEX TESTIS 20-29 VS 50-59 DOWN	-0.0351589	-1.01476	0.844891	1
	GTEX TESTIS 20-29 VS 50-59 UP	-0.00252552	-0.727085	0.766413	1
	GTEX TESTIS 20-29 VS 60-69 DOWN	-0.0154927	-0.841397	0.799937	1
	GTEX TESTIS 20-29 VS 60-69 UP	-0.0121202	-0.811666	0.791508	1
	GTEX TESTIS 20-29 VS 70-79 DOWN	0.00109286	-0.695187	0.756531	1
	GTEX TESTIS 20-29 VS 70-79 UP	-0.00502393	-0.749109	0.773104	1
	GTEX THYROID 20-29 VS 30-39 DOWN	0.0150431	-0.572209	0.71641	1
	GTEX THYROID 20-29 VS 30-39 UP	0.00448566	-0.665278	0.747064	1
	GTEX THYROID 20-29 VS 40-49 DOWN	0.0608704	-0.168218	0.566794	1
	GTEX THYROID 20-29 VS 40-49 UP	-0.00473361	-0.74655	0.772332	1
	GTEX THYROID 20-29 VS 50-59 DOWN	0.0931955	0.116744	0.453532	1
	GTEX THYROID 20-29 VS 50-59 UP	-0.000807326	-0.711938	0.761748	1
	GTEX THYROID 20-29 VS 60-69 DOWN	0.123687	0.385546	0.349917	1
	GTEX THYROID 20-29 VS 60-69 UP	0.0183047	-0.543456	0.706592	1
	GTEX THYROID 20-29 VS 70-79 DOWN	0.0520422	-0.246043	0.597176	1
	GTEX THYROID 20-29 VS 70-79 UP	0.0697583	-0.0898666	0.535803	1
	GTEX UTERUS 20-29 VS 30-39 DOWN	0.0700216	-0.0875459	0.534881	1
	GTEX UTERUS 20-29 VS 30-39 UP	0.00578621	-0.653813	0.743384	1
	GTEX UTERUS 20-29 VS 40-49 DOWN	0.048311	-0.278935	0.609853	1
	GTEX UTERUS 20-29 VS 40-49 UP	0.0526885	-0.240346	0.594969	1
	GTEX UTERUS 20-29 VS 50-59 DOWN	0.156657	0.676192	0.249459	1
	GTEX UTERUS 20-29 VS 50-59 UP	-0.00182678	-0.720925	0.764522	1
	GTEX UTERUS 20-29 VS 60-69 DOWN	0.165881	0.7575	0.224375	1
	GTEX UTERUS 20-29 VS 60-69 UP	-0.00323427	-0.733333	0.768322	1
	GTEX VAGINA 20-29 VS 30-39 DOWN	-0.0128597	-0.818186	0.793374	1
	GTEX VAGINA 20-29 VS 30-39 UP	0.0382702	-0.36745	0.643358	1
	GTEX VAGINA 20-29 VS 40-49 DOWN	0.0946218	0.129318	0.448553	1
	GTEX VAGINA 20-29 VS 40-49 UP	0.0733875	-0.057874	0.523075	1
	GTEX VAGINA 20-29 VS 50-59 DOWN	0.058864	-0.185905	0.57374	1
	GTEX VAGINA 20-29 VS 50-59 UP	0.0117041	-0.601643	0.726294	1
	GTEX VAGINA 20-29 VS 60-69 DOWN	-0.0190985	-0.873183	0.808718	1
	GTEX VAGINA 20-29 VS 60-69 UP	-0.00327858	-0.733723	0.768441	1
	GTEX VAGINA 20-29 VS 70-79 DOWN	0.00561364	-0.655334	0.743874	1
	GTEX VAGINA 20-29 VS 70-79 UP	-0.00545495	-0.752909	0.774248	1
