# Supplementary material for: LRP5 promotes adipose progenitor cell fitness and adipocyte insulin sensitivity
Source: Commun Med (Lond). 2025 Feb 25;5:51. doi: 10.1038/s43856-025-00774-1 (PMC11862225; doi:10.1038/s43856-025-00774-1)
Supplement: Supplementary file 6 — Supplementary Data 3 [file 43856_2025_774_MOESM6_ESM.xlsx]

## Sheet: Figure 1
Fig. 1: OGTT
	Plasma glucose (mmol/L)					Plasma insulin (mIU/L)					Plasma NEFA (µmol/L)
	G0	G30	G60	G90	G120	I0	I30	I60	I90	I120	NEFA0	NEFA30	NEFA60	NEFA90	NEFA120
control#1	5.3	6.3	8.2	8.4	7.9	8.8	26.3765	46.737	69.097	45.9015	511	564.1	86.4	32.4	15.1
control#2	5.009	7.87	7.453	6.236	4.985	13.62	106.566	99.6385	91.3375	38.5537	291.8	345.1	110.7	39.9	29.9
control#3	5.198	6.826	7.532	7.307	7.544	21.114	145.02	176.829	171.446	151.53	597	527	221.7	145.1	125.7
control#4	4.974	6.447	5.021	4.821	4.3	8.896	38.0485	41.6865	27.291	15.8095	431.3	397.3	95.8	32.6	11.1
control#5	5.675	9.131	12.898	10.735	7.982	6.501	24.2605	42.9525	80.3125	86.3495	915.7	938	340.3	169.9	30.7
control#6	5.537	8.295	7.055	7.253	7.395	6.197	35.552	16.803	24.75	31.893	385.035	229.105	128.256	100.317	69.45
control#7	4.903	8.598	7.383	4.865	4.941	6.229	42.435	60.546	27.836	28.068	384.5	356.7	199.3	264.2	87.1
control#8	5.288	8.779	8.773	8.369	7.739	10.2415	39.162	42.182	39.2085	34.004	563.7	673.3	84.2	28	9
control#9	5.835	9.113	7.644	9.002	8.15	10.079	56.786	38.229	53.079	54.533	439.1	399	244.5	208.6	181.8
control#10	5.324	10.039	8.717	7.017	6.694	10.6455	122.617	98.1015	147.564	139.776	999.5	800.8	354.3	116.9	24.1
case#1	4.564	6.817	8.153	6.219	5.992	5.12	40.5985	52.046	33.5095	21.834	562.5	353.8	24.1	8.1	6.8
case#2	4.962	7.257	8.529	7.628	6.058	9.7845	50.0345	69.3775	86.3127	71.231	329.5	260.9	124.7	64.4	41.8
case#3	4.616	6.829	4.529	6.639	5.235	9.93	63.412	20.2335	43.9907	26.6765	440.1	69.9	65.4	41.8	33.5
case#4	5.435	8.404	4.379	5.663	4.975	11.9275	98.477	35.691	54.48	23.4805	300.8	48.9	61	13.5	15.1
case#5	5.234	7.69	7.5	7.298	7.538	12.965	54.9355	72.2065	68.0755	65.379	542.6	311.8	64.7	10.4	11.5
case#6	4.429	7.984	6.543	3.742	4.381	5.109	42.5045	50.002	19.547	19.6245	263.1	185.7	51.3	24.4	10

## Sheet: Figure 2
Fig. 2b:
Taqman PCR : LRP5/18S
cell line	Abdo DFAT tet-shCON d15			Abdo DFAT tet-shLRP5 d15			Glut DFAT tet-shCON d15			Glut DFAT tet-shLRP5 d15
treatment	veh	dox (0.05)_48h	foldchange (dox/veh)	veh	dox (0.05)_48h	foldchange (dox/veh)	veh	dox (0.05)_48h	foldchange (dox/veh)	veh	dox (0.05)_48h	foldchange (dox/veh)
Exp#1	1.5775	1.55548	0.98604	1.65261	0.35235	0.213208	1.16915	0.88961	0.760905	0.927348	0.351951	0.379524
Exp#2	1.67637	1.75294	1.04568	1.28563	0.34116	0.265364	0.979951	0.974528	0.994466	1.04078	0.37501	0.360317
Exp#3	1.61207	1.55687	0.96576	1.31483	0.322952	0.245622	1.00958	1.04559	1.03567	0.935909	0.40871	0.436699
Exp#4	1.42956	1.23309	0.862567	1.32748	0.311145	0.234388	0.889814	0.86578	0.97299	0.770142	0.318946	0.41414
Exp#5	1.59378	1.5966	1.00177	1.46818	0.321158	0.218746	0.795104	0.850611	1.06981	0.759426	0.328937	0.433139
Exp#6	1.87786	1.83822	0.978895	1.47658	0.364279	0.246705	0.897492	0.857098	0.954992	0.918359	0.275486	0.299977
Fig. 2d:
Taqman PCR : PPARG2/18S
cell line	Abdo DFAT tet-shCON d15			Abdo DFAT tet-shLRP5 d15			Glut DFAT tet-shCON d15			Glut DFAT tet-shLRP5 d15
treatment	veh	dox (0.05)_48h	foldchange (dox/veh)	veh	dox (0.05)_48h	foldchange (dox/veh)	veh	dox (0.05)_48h	foldchange (dox/veh)	veh	dox (0.05)_48h	foldchange (dox/veh)
Exp#1	1.01609	0.972287	0.956887	0.888097	0.732562	0.824868	1.31379	1.12293	0.85473	1.22814	1.04571	0.851461
Exp#2	1.09954	1.0828	0.984774	0.811731	0.888819	1.09497	1.2008	1.13188	0.942607	1.31517	1.18335	0.89977
Exp#3	1.06616	1.16791	1.09544	0.897359	0.979699	1.09176	1.27348	1.22677	0.963319	1.21695	1.48559	1.22075
Exp#4	1.12241	1.04853	0.934179	0.736215	0.748285	1.01639	1.23181	1.17398	0.953047	1.03023	0.992634	0.963506
Exp#5	1.2553	1.12257	0.894265	0.970737	0.948358	0.976946	1.08227	1.20298	1.11154	1.1459	1.07915	0.941754
Exp#6	1.03646	0.968843	0.934764	0.465043	0.483996	1.04075	1.21345	1.15499	0.951821	1.21389	0.947738	0.780743
Taqman PCR : CEBPA/18S
cell line	Abdo DFAT tet-shCON d15			Abdo DFAT tet-shLRP5 d15			Glut DFAT tet-shCON d15			Glut DFAT tet-shLRP5 d15
treatment	veh	dox (0.05)_48h	foldchange (dox/veh)	veh	dox (0.05)_48h	foldchange (dox/veh)	veh	dox (0.05)_48h	foldchange (dox/veh)	veh	dox (0.05)_48h	foldchange (dox/veh)
Exp#1	1.34688	1.44244	1.07095	1.39529	1.23692	0.886496	1.10283	0.880745	0.798623	0.888592	0.802257	0.902841
Exp#2	1.426	1.43471	1.00611	1.19845	1.26726	1.05742	0.900644	0.888541	0.986562	0.862041	0.8512	0.987423
Exp#3	1.2396	1.25356	1.01126	1.21533	1.24587	1.02513	0.871808	0.909314	1.04302	0.753232	0.791617	1.05096
Exp#4	1.07497	1.02246	0.951155	1.0144	0.9898	0.975753	0.813378	0.788064	0.968878	0.646021	0.700064	1.08366
Exp#5	1.08665	1.04948	0.965794	1.03	0.98295	0.954317	0.704242	0.753556	1.07002	0.64145	0.632141	0.985489
Exp#6	1.09922	1.05908	0.963482	0.715408	0.745415	1.04194	0.771321	0.735335	0.953346	0.721903	0.615706	0.852893
Taqman PCR : ADIPOQ/18S
cell line	Abdo DFAT tet-shCON d15			Abdo DFAT tet-shLRP5 d15			Glut DFAT tet-shCON d15			Glut DFAT tet-shLRP5 d15
treatment	veh	dox (0.05)_48h	foldchange (dox/veh)	veh	dox (0.05)_48h	foldchange (dox/veh)	veh	dox (0.05)_48h	foldchange (dox/veh)	veh	dox (0.05)_48h	foldchange (dox/veh)
Exp#1	1.21719	1.35358	1.11205	1.53545	0.88046	0.573421	0.907875	0.735512	0.810147	0.72927	0.498291	0.683273
Exp#2	1.40645	1.40254	0.997219	1.28656	0.914531	0.710834	0.833552	0.902197	1.08235	0.885916	0.593742	0.670201
Exp#3	1.17874	1.10004	0.933227	1.27107	0.911881	0.717414	0.773866	0.800854	1.03487	0.655294	0.58122	0.886961
Exp#4	1.53334	1.33608	0.871355	1.27827	0.971023	0.759637	0.865146	0.726283	0.839493	0.70319	0.556393	0.791241
Exp#5	1.73558	1.37457	0.791993	1.55004	0.980259	0.63241	0.756476	0.80328	1.06187	0.742103	0.579296	0.780614
Exp#6	1.43832	1.42145	0.988267	1.18212	0.908199	0.768282	0.886194	0.826111	0.932201	0.82712	0.534032	0.645652
Fig. 2e:
AdipoRed (fold-change dox -treated/mean veh-treated)
cells	Abdo DFAT d15		Glut DFAT d15
vector	tet-shCON	tet-shLRP5	tet-shCON	tet-shLRP5
well#1	1.01594	1.05943	1.01186	1.0347
well#2	0.998002	1.03821	1.0089	0.969814
well#3	0.941655	0.971346	0.995001	0.935548
well#4	0.861445	0.974029	1.12537	1.03061
well#5	1.0015	0.863014	1.08038	1.0194
well#6	0.939588	0.982405	1.0004	0.926596
Fig. 2f: Glucose uptake (pmol/min/mg protein)
	Abdo DFAT tet-shCON d15				Abdo DFAT tet-shLRP5 d15
	Basal		Stimulated (25nM insulin)		Basal		Stimulated (25nM insulin)
	veh	dox (0.05)_48h	veh	dox (0.05)_48h	veh	dox (0.05)_48h	veh	dox (0.05)_48h
#1-1	14.5633	15.7111	30.5169	31.3635	20.8716	21.1481	44.1956	34.8685
#1-2	17.514	15.8191	31.3491	33.377	23.6559	22.5526	38.6473	37.1136
#1-3	15.3592	15.5273	32.3337	35.1994	22.1601	18.7076	39.9791	40.8044
#2-1	12.9431	14.3188	29.8979	29.091	21.4621	20.3151	39.0474	36.1378
#2-2	16.3443	13.6054	32.1098	31.5517	22.3048	20.794	40.1958	37.0765
#2-3	15.0346	16.4778	31.1639	30.8905	23.6771	20.9835	39.3522	35.228
#3-1	15.3879	16.0402	31.1938	33.1554	25.8616	23.7681	40.8944	37.8341
#3-2	16.0133	15.6344	31.4258	34.2139	26.0433	23.0472	41.7522	37.6579
#3-3	17.2521	15.2111	29.3714	32.2898	25.4355	21.7279	41.2383	36.6347
Fig. 2g: Glucose uptake (pmol/min/mg protein)
	Glut DFAT tet-shCON d15				Glut DFAT tet-shLRP5 d15
	Basal		Stimulated (25nM insulin)		Basal		Stimulated (25nM insulin)
	veh	dox (0.05)_48h	veh	dox (0.05)_48h	veh	dox (0.05)_48h	veh	dox (0.05)_48h
#1-1	13.4385	9.41463	28.0817	29.5727	10.3732	8.83559	25.5444	24.5766
#1-2	10.302	9.39094	31.2339	30.6596	10.989	7.74495	26.9284	25.4721
#1-3	10.8338	9.31528	28.493	28.666	10.7072	7.56199	24.0985	22.8193
#2-1	10.8947	8.81552	20.5765	20.7272	11.5145	8.75336	21.6954	20.4075
#2-2	10.4641	9.07616	21.7996	20.9949	12.1651	8.75295	21.2735	18.6281
#2-3	10.0053	8.38575	21.5793	21.6893	10.8833	7.8015	21.2948	19.0359
#3-1	9.08834	8.61729	21.4983	19.1905	8.4517	6.83356	19.4321	17.2723
#3-2	9.19798	7.83715	21.2594	16.67	10.4545	5.92215	17.8265	16.5463
#3-3	9.35369	9.14433	18.2988	17.6049	7.87361	5.40572	17.456	19.7739
Fig. 2i & 2j: Taqman PCR
				Abdo isolated adipocytes (Fig. 2i)		Glut isolated adipocytes (Fig. 2j)
subject#	sex	age (years)	BMI (kg/m2)	LRP5/18S (log)	ADIPOQ/18S (log)	LRP5/18S (log)	ADIPOQ/18S (log)
#1	F	49.1389	24.2347	0.275705	0.719594	0.27672	0.763598
#2	F	37.4812	33.6455	0.39786	0.926227	0.410485	0.867521
#3	F	51.0472	33.9493	0.309935	0.830293	0.504075	0.950671
#4	F	51.5099	33.5975	0.346462	0.734033	0.269954	0.610727
#5	F	51.7974	25	0.357107	0.892113	0.218422	0.69407
#6	F	53.2238	26.1749	0.244924	0.836563	0.341431	1.09796
#7	F	37.6016	35.261	0.353513	0.709838	0.35011	0.665378
#8	F	65.4209	30.6701	0.374742	0.903017	0.329886	0.436427
#9	F	54.2286	24.2215	0.388063	0.756214	0.261184	0.528677
#10	F	52.3176	24.0955	0.323422	0.637815	0.227437	0.352885
#11	F	51.7755	27.435	0.58342	1.24253	0.46129	1.15233
#12	F	49.243	23.3241	0.383106	0.834237	0.46837	0.906212
#13	F	42.4997	25.6833	0.58459	0.649192	0.431292	0.549761
#14	F	48.5092	24.2275	0.482457	1.09661	0.319825	0.808163
#15	F	48.1725	26.7818	0.491817	0.831078	0.420189	0.654102
#16	F	49.1937	25.2926	0.280522	0.80216	0.289085	0.809212
#17	F	38.1246	25.9645	0.400576	0.672391	0.485287	0.641286
#18	F	56.2272	33.4124	0.376883	0.788504	0.273795	0.602002
#19	F	44.6598	23.7783	0.347471	0.90859	0.435827	0.90008
#20	F	45.7331	24.9135	0.485609	0.85524	0.452104	0.611204
#21	F	49.076	30.5622	0.42319	0.690772	0.499508	0.733031
#22	F	43.3977	26.3107	0.329797	0.704485	0.349824	0.65612
#23	F	38.6146	24.4541	0.329426	0.550715	0.511571	0.972689
#24	F	48.2327	22.2214	0.2736	0.727487	0.310275	0.782453
#25	F	42.3874	25.1172	0.48078	0.778136	0.469473	0.694296
#26	F	52.7611	34.8377	0.33115	0.662575	0.332039	0.550548
#27	F	45.8207	25.1392	0.270335	0.606377	0.177528	0.644365
#28	F	51.4251	23.4906	0.254677	0.681666	0.384839	0.880878
#29	F	38.6585	30.5619	0.342459	0.57011	0.455719	0.469471
#30	F	50.6037	25.502	0.425035	1.07134	0.457473	0.72024
#31	F	45.6454	23.263	0.372709	0.833035	0.406728	0.715001
#32	F	52.8953	24.8016	0.279723	0.787308	0.506623	1.05759
#33	F	53.5551	32.4211	0.302544	0.53837	0.342193	0.618228
#34	F	49.4292	28.6505	0.164652	0.415684	0.350804	0.634639
#35	F	53.7851	22.112	0.526856	0.914112	0.30306	0.428198
#36	F	51.1403	22.2599	0.460312	1.01862	0.478778	1.0301
#37	F	50.6886	28.5388	0.386755	0.631065	0.329124	0.815097
#38	F	58.4093	26.8887	0.248091	0.664862	0.234611	0.407137
#39	F	64.0383	33.4372	0.284487	0.569405	0.0665015	0.359134
#40	F	66.2834	30.8825	0.280469	0.614002	0.301202	0.545398
#41	F	65.5086	29.1154	0.184548	0.557869	0.234925	0.722448
#42	F	67.4278	27.3033	0.198209	0.772357	0.111793	0.698313
#43	F	63.2827	28.1741	0.291089	0.709763	0.348175	0.787434
#44	M	31.8357	20.0926	0.552288	-0.0026101	0.701344	0.6732
#45	M	34.7242	22.5498	0.598345	0.778682	0.52826	0.61046
#46	M	40.1259	23.2163	0.293892	0.0771105	0.502673	0.601381
#47	M	40.5969	24.4234	0.505254	0.758536	0.50172	0.617437
#48	M	45.3361	24.9459	0.495737	0.581342	0.520034	0.488593
#49	M	39.3484	25.0473	0.565087	0.518093	0.418755	0.23503
#50	M	43.9535	29.7469	0.457028	0.512942	0.373389	0.307521
#51	M	37.9795	31.0857	0.598956	0.703669	0.375876	0.377916
#52	M	34.3765	20.6094	0.533594	0.694904	0.568116	0.808343
#53	M	33.6427	22.3722	0.482396	0.744054	0.530169	0.545833
#54	M	39.9945	22.4712	0.55919	0.506747	0.476209	0.410658
#55	M	40.9227	23.6841	0.466539	0.465073	0.484464	0.430109
#56	M	44.7995	25.5181	0.547615	0.444938	0.528125	0.595538
#57	M	36.627	25.9924	0.438967	0.305651	0.444291	0.39159
#58	M	43.9644	26.5469	0.429829	0.518153	0.397982	0.43281
#59	M	38.256	30.6925	0.532261	0.672327	0.349911	0.464715
#60	M	43.384	24.5109	0.434618	0.266885	0.419826	0.333042
#61	M	53.1691	31.4122	0.421491	0.287873	0.592235	0.438629
#62	M	33.9384	23.3407	0.563356	0.297772	0.593085	0.428913
#63	M	38.2286	25.0928	0.635499	0.656884	0.586354	0.806795
#64	M	34.9405	23.4699	0.516238	0.649169	0.512963	0.812767
#65	M	40.95	21.6049	0.525998	0.605421	0.31771	0.493211
#66	M	45.4127	24.5	0.615941	0.560164	0.533269	0.595465
#67	M	34.4175	24.8651	0.479047	0.421815
#68	M	56.2546	32.484	0.302271	0.371651	0.487925	0.759825
#69	M	53.1718	33.3767	0.214247	0.123368	0.342597	0.584021
#70	M	48.8214	26.0684	0.273519	0.270529	0.536245	0.760658
#71	M	44.4983	22.0319	0.707284	0.58764	0.373307	0.753474
#72	M	42.9897	21.4584	0.18371	0.555013	0.512303	0.859542
#73	M	44.8186	25.7266	0.236815	0.271324	0.133889	0.355622
#74	M	53.1718	32.552	0.324997	0.528221	0.334962	0.71469
#75	M	35.707	29.551	0.472352	0.690511	0.306317	0.388488
#76	M	48.0383	25.6147	0.283528	0.560772	0.31691	0.428618
#77	M	41.9603	25.3655	0.255331	0.378369	0.368539	0.537229
#78	M	67.2635	24.6914	0.369745	0.304149
#79	M	55.5592	48.8704	-0.110444	-0.14659	0.104197	0.130313
#80	M	58.0945	27.5144	-0.000927766	0.258123	0.179704	0.491259

## Sheet: Figure 3
Fig. 3b:
Taqman PCR : LRP5/18S
cell line	Abdo DFAT tet-shCON APs			Abdo DFAT tet-shLRP5 APs			Glut DFAT tet-shCON APs			Glut DFAT tet-shLRP5 APs
treatment	veh	dox (0.05)_48h	foldchange (dox/veh)	veh	dox (0.05)_48h	foldchange (dox/veh)	veh	dox (0.05)_48h	foldchange (dox/veh)	veh	dox (0.05)_48h	foldchange (dox/veh)
Exp#1	0.97599	0.910977	0.933387	1.00571	0.302332	0.300615	1.58155	1.26703	0.801132	1.3574	0.439438	0.323734
Exp#2	1.49956	1.51889	1.01289	1.60069	0.269452	0.168335	1.39452	1.38436	0.992712	1.51814	0.396071	0.260892
Exp#3	1.67702	1.49857	0.893588	1.69621	0.336885	0.198611	1.44478	1.22077	0.844958	1.15289	0.327587	0.284144
Exp#4	2.27946	2.0513	0.899905	1.75575	0.442022	0.251756	1.49705	1.50182	1.00319	1.48901	0.382049	0.256578
Fig. 3c-f: Differentially expressed genes with padj <0.05, identified from DESeq2 analyses
Abdo DFAT APs									Glut DFAT APs
Ensemble ID	GeneName	baseMean	log2FoldChange	lfcSE	stat	pvalue	padj		Ensemble ID	GeneName	baseMean	log2FoldChange	lfcSE	stat	pvalue	padj
ENSG00000110422	HIPK3	1324.18	-0.710948	0.0898281	-7.91453	2.48184e-15	3.78111e-13		ENSG00000115461	IGFBP5	6552.34	0.755402	0.0666938	11.3264	9.70944e-30	3.77008e-27
ENSG00000134107	BHLHE40	2076.58	-0.611499	0.0858037	-7.12672	1.02789e-12	1.14737e-10		ENSG00000164442	CITED2	7430.95	0.592024	0.0599666	9.87257	5.47426e-23	1.4643e-20
ENSG00000070061	IKBKAP	1300.83	-0.230689	0.0794513	-2.90353	0.00368986	0.0480919		ENSG00000162804	SNED1	7067.35	-0.608889	0.0632061	-9.63339	5.77902e-22	1.48004e-19
ENSG00000166741	NNMT	6590.98	-0.474557	0.0525848	-9.0246	1.80345e-19	3.69675e-17		ENSG00000180914	OXTR	437.182	1.35951	0.143177	9.49529	2.19599e-21	5.2916e-19
ENSG00000137501	SYTL2	1684.82	-0.234487	0.0798235	-2.93757	0.00330799	0.0441876		ENSG00000187720	THSD4	3855.49	-0.564211	0.0594207	-9.49519	2.19806e-21	5.2916e-19
ENSG00000165029	ABCA1	1539.17	-0.719016	0.0911897	-7.88484	3.14938e-15	4.73414e-13		ENSG00000134363	FST	4458.52	0.754526	0.0822417	9.17449	4.53701e-20	9.92946e-18
ENSG00000091592	NLRP1	1798.97	0.213262	0.0720052	2.96176	0.00305888	0.0418517		ENSG00000184014	DENND5A	3490.39	-0.533	0.0584023	-9.12635	7.08485e-20	1.52286e-17
ENSG00000171345	KRT19	1190.88	0.631785	0.081778	7.72561	1.11316e-14	1.54936e-12		ENSG00000107984	DKK1	1970.47	0.717403	0.080465	8.91571	4.84687e-19	9.88843e-17
ENSG00000186480	INSIG1	8316.85	-0.498283	0.0611211	-8.15238	3.56818e-16	5.66587e-14		ENSG00000168575	SLC20A2	1439.5	0.802145	0.0900195	8.91079	5.06691e-19	1.01651e-16
ENSG00000177954	RPS27	5492.38	0.169738	0.0559307	3.03479	0.00240703	0.0349702		ENSG00000127483	HP1BP3	5191.64	-0.474624	0.053888	-8.8076	1.27849e-18	2.44273e-16
ENSG00000234456	MAGI2-AS3	1743.97	0.215287	0.0719653	2.99154	0.00277576	0.0388424		ENSG00000105971	CAV2	3419.78	-0.511988	0.0616423	-8.30579	9.91537e-17	1.78136e-14
ENSG00000210082	MT-RNR2	95814	0.301309	0.0553972	5.43906	5.35618e-08	3.08089e-06		ENSG00000113140	SPARC	83612.4	0.38063	0.0464877	8.18777	2.66107e-16	4.5759e-14
ENSG00000163950	SLBP	1759.61	-0.7043	0.0786395	-8.95605	3.36504e-19	6.77455e-17		ENSG00000148677	ANKRD1	403.284	1.30251	0.159872	8.14716	3.72562e-16	6.22851e-14
ENSG00000152256	PDK1	838.239	-0.301746	0.0970635	-3.10875	0.00187881	0.0283557		ENSG00000170759	KIF5B	6593.29	-0.436078	0.056107	-7.77225	7.7102e-15	1.25416e-12
ENSG00000163840	DTX3L	1237.03	-0.248578	0.0857877	-2.89759	0.00376041	0.0489549		ENSG00000127526	SLC35E1	1645.02	-0.609146	0.0796746	-7.64542	2.08262e-14	3.29848e-12
ENSG00000187134	AKR1C1	1028.42	-0.768195	0.114717	-6.69643	2.13571e-11	2.05795e-09		ENSG00000110092	CCND1	9203.3	0.522877	0.068684	7.61279	2.68234e-14	4.1394e-12
ENSG00000197256	KANK2	6502.29	-0.145303	0.0493894	-2.94198	0.0032612	0.0438744		ENSG00000119138	KLF9	1808.35	-0.552482	0.07312	-7.55582	4.16215e-14	6.18516e-12
ENSG00000104738	MCM4	7072.82	-0.317036	0.0529122	-5.99175	2.07596e-09	1.53976e-07		ENSG00000206538	VGLL3	6802.65	0.451807	0.0601208	7.51499	5.69167e-14	8.35496e-12
ENSG00000128881	TTBK2	691.886	-0.322194	0.10609	-3.037	0.00238946	0.0347597		ENSG00000156802	ATAD2	3404.02	-0.474277	0.0631574	-7.50945	5.93761e-14	8.61096e-12
ENSG00000143776	CDC42BPA	2836.31	-0.236091	0.0779516	-3.02869	0.00245613	0.0354409		ENSG00000152332	UHMK1	2657.56	-0.4868	0.0656014	-7.42056	1.16623e-13	1.67118e-11
ENSG00000117139	KDM5B	2271.33	-0.439168	0.0669009	-6.56445	5.22239e-11	4.74817e-09		ENSG00000111229	ARPC3	2936.68	0.503516	0.0681892	7.38411	1.53477e-13	2.17341e-11
ENSG00000227051	C14orf132	5015.89	-0.187373	0.0623015	-3.00752	0.00263392	0.037352		ENSG00000135047	CTSL	6319.5	-0.500642	0.0679961	-7.36281	1.80081e-13	2.5205e-11
ENSG00000152332	UHMK1	2286.76	-0.695026	0.0785938	-8.84327	9.29538e-19	1.77621e-16		ENSG00000021645	NRXN3	367.729	1.088	0.148217	7.34061	2.12623e-13	2.94177e-11
ENSG00000158195	WASF2	5912.07	-0.324599	0.0516781	-6.28117	3.36029e-10	2.78559e-08		ENSG00000150938	CRIM1	10607.8	0.486616	0.0663284	7.33647	2.19305e-13	2.99974e-11
ENSG00000196549	MME	16200.5	-0.332184	0.0507175	-6.54968	5.76593e-11	5.15913e-09		ENSG00000111057	KRT18	5854.48	0.501656	0.0685425	7.31891	2.49996e-13	3.38112e-11
ENSG00000174705	SH3PXD2B	3121.21	-0.333093	0.062359	-5.34154	9.21598e-08	5.04373e-06		ENSG00000198431	TXNRD1	10313.9	0.366012	0.0500333	7.31537	2.56682e-13	3.43298e-11
ENSG00000167996	FTH1	59722.3	-0.148777	0.0491331	-3.02804	0.00246143	0.0354409		ENSG00000196549	MME	7170.12	-0.48633	0.0670543	-7.25279	4.08283e-13	5.40055e-11
ENSG00000238227	C9orf69	1427.39	0.248976	0.0777971	3.20032	0.00137274	0.0223002		ENSG00000185787	MORF4L1	6283.72	-0.387705	0.0535791	-7.23612	4.61703e-13	5.9768e-11
ENSG00000198113	TOR4A	449.847	-0.400394	0.125712	-3.185	0.00144755	0.0232475		ENSG00000170027	YWHAG	5123.59	-0.395705	0.0546849	-7.2361	4.61778e-13	5.9768e-11
ENSG00000142676	RPL11	12149.8	0.141995	0.047935	2.96224	0.00305407	0.0418366		ENSG00000166801	FAM111A	1772.6	-0.532538	0.0736374	-7.2319	4.76287e-13	6.09901e-11
ENSG00000168246	UBTD2	1324.92	-0.491548	0.0830176	-5.92101	3.19972e-09	2.28314e-07		ENSG00000183283	DAZAP2	3255.33	0.438728	0.0607243	7.22492	5.01392e-13	6.28673e-11
ENSG00000101966	XIAP	1497.67	-0.499347	0.0870856	-5.73398	9.80989e-09	6.46764e-07		ENSG00000163110	PDLIM5	6676.16	0.418828	0.0581315	7.20483	5.81169e-13	7.21189e-11
ENSG00000130021	HDHD1	333.401	0.424013	0.14092	3.0089	0.00262199	0.0372297		ENSG00000143515	ATP8B2	3808.89	-0.499991	0.0703079	-7.11146	1.14823e-12	1.39608e-10
ENSG00000080493	SLC4A4	751.924	0.290363	0.0996768	2.91305	0.00357917	0.046975		ENSG00000104320	NBN	1567.59	-0.599356	0.0843648	-7.10434	1.20901e-12	1.45528e-10
ENSG00000115520	COQ10B	682.426	0.320254	0.110175	2.90677	0.00365186	0.0477992		ENSG00000126351	THRA	1332.8	-0.602732	0.0867481	-6.94808	3.70303e-12	4.36994e-10
ENSG00000082482	KCNK2	5811.53	0.365904	0.0538151	6.79927	1.05151e-11	1.04909e-09		ENSG00000139278	GLIPR1	5083.62	0.541094	0.0780438	6.93321	4.11403e-12	4.80783e-10
ENSG00000149485	FADS1	3715	-0.36543	0.0671101	-5.44523	5.17372e-08	2.9912e-06		ENSG00000166923	GREM1	41097.2	0.381193	0.0550438	6.92526	4.35165e-12	5.03661e-10
ENSG00000168078	PBK	907.282	-0.269656	0.0891265	-3.02555	0.00248182	0.0355077		ENSG00000157954	WIPI2	1897.91	-0.493893	0.0718013	-6.87861	6.04414e-12	6.86353e-10
ENSG00000135047	CTSL	8080.6	-0.441632	0.0621571	-7.10509	1.20246e-12	1.31617e-10		ENSG00000103257	SLC7A5	3590.42	0.580707	0.0848307	6.84548	7.62178e-12	8.57415e-10
ENSG00000126351	THRA	1460.83	-0.576425	0.0761283	-7.57176	3.68198e-14	4.82682e-12		ENSG00000139874	SSTR1	1755.76	0.677365	0.0997768	6.7888	1.13067e-11	1.26017e-09
ENSG00000083857	FAT1	4406.53	0.197871	0.0635755	3.11238	0.00185585	0.0281222		ENSG00000101126	ADNP	2507.05	-0.435565	0.0648565	-6.71583	1.86995e-11	2.0278e-09
ENSG00000138735	PDE5A	1426.02	0.307256	0.0967303	3.17642	0.00149104	0.023743		ENSG00000129515	SNX6	4336	-0.401329	0.0599653	-6.69269	2.19103e-11	2.35477e-09
ENSG00000164574	GALNT10	4355.62	-0.347805	0.0563387	-6.17346	6.68104e-10	5.26728e-08		ENSG00000161013	MGAT4B	4206.87	0.47325	0.0708091	6.68347	2.33349e-11	2.48568e-09
ENSG00000124702	KLHDC3	2028.76	0.200822	0.0678956	2.95781	0.0030983	0.0422884		ENSG00000113615	SEC24A	1440.13	-0.53464	0.0801525	-6.67028	2.55308e-11	2.69574e-09
ENSG00000164151	KIAA0947	1564.02	-0.274929	0.0865122	-3.17793	0.00148333	0.023687		ENSG00000112715	VEGFA	8103.82	-0.396876	0.059786	-6.63828	3.1736e-11	3.29316e-09
ENSG00000164104	HMGB2	4294.3	-0.32286	0.054221	-5.95451	2.60852e-09	1.88515e-07		ENSG00000118523	CTGF	14328.2	0.443002	0.0669002	6.62183	3.54772e-11	3.64991e-09
ENSG00000070831	CDC42	5585.84	-0.160744	0.0520875	-3.08603	0.00202845	0.0303702		ENSG00000131171	SH3BGRL	2562.81	-0.442899	0.0674265	-6.56863	5.07813e-11	5.18012e-09
ENSG00000163683	SMIM14	3523.64	-0.199035	0.0646835	-3.07705	0.00209058	0.0311762		ENSG00000186480	INSIG1	4434.18	-0.446329	0.0682279	-6.54174	6.08078e-11	6.15078e-09
ENSG00000184992	BRI3BP	171.145	-1.17492	0.212746	-5.52263	3.3396e-08	2.00269e-06		ENSG00000154734	ADAMTS1	13072.2	0.388328	0.0593817	6.53952	6.17169e-11	6.19072e-09
ENSG00000125826	RBCK1	2732.54	-0.197601	0.0651965	-3.03086	0.00243859	0.0353377		ENSG00000136859	ANGPTL2	5609.05	-0.479617	0.0735534	-6.52067	6.99943e-11	6.96299e-09
ENSG00000180914	OXTR	1098.96	0.686142	0.102344	6.70428	2.02401e-11	1.96713e-09		ENSG00000172403	SYNPO2	1518.92	0.524175	0.0805461	6.50776	7.6278e-11	7.52588e-09
ENSG00000111711	GOLT1B	3009.98	0.184202	0.0630257	2.92264	0.00347073	0.0458185		ENSG00000092853	CLSPN	1029.86	-0.594596	0.0920304	-6.46087	1.04102e-10	1.01876e-08
ENSG00000168159	RNF187	2302.65	-0.206256	0.0686645	-3.00383	0.00266606	0.0376657		ENSG00000111674	ENO2	1749.13	-0.501715	0.0776726	-6.45936	1.05147e-10	1.02069e-08
ENSG00000092201	SUPT16H	4954.07	-0.176101	0.0558325	-3.1541	0.00160994	0.025174		ENSG00000124486	USP9X	3613.64	-0.412361	0.0645314	-6.39007	1.65805e-10	1.58739e-08
ENSG00000227028	SLC8A1-AS1	153.404	0.695823	0.227548	3.05792	0.00222881	0.0327609		ENSG00000114450	GNB4	2220.56	-0.463687	0.0725674	-6.38974	1.66163e-10	1.58739e-08
ENSG00000113615	SEC24A	1698.14	-0.597713	0.0771361	-7.7488	9.27652e-15	1.30729e-12		ENSG00000196616	ADH1B	1187.13	0.720199	0.113058	6.37019	1.88798e-10	1.78094e-08
ENSG00000164484	TMEM200A	4298.22	0.215094	0.0732114	2.93798	0.00330356	0.0441876		ENSG00000163918	RFC4	1193.74	-0.558131	0.0876226	-6.36971	1.89383e-10	1.78094e-08
ENSG00000142552	RCN3	7728.74	-0.171821	0.0559696	-3.06991	0.00214126	0.031639		ENSG00000131747	TOP2A	8893.75	-0.45706	0.0719184	-6.35526	2.08071e-10	1.94152e-08
ENSG00000137193	PIM1	3128.35	-0.224326	0.0741337	-3.02597	0.00247838	0.0355077		ENSG00000099942	CRKL	1728.23	-0.491722	0.0774649	-6.34768	2.1859e-10	2.01817e-08
ENSG00000072609	CHFR	551.27	0.335232	0.112922	2.96872	0.00299043	0.0412292		ENSG00000167461	RAB8A	1437.53	-0.524423	0.0826262	-6.34694	2.1964e-10	2.01817e-08
ENSG00000084112	SSH1	3165.93	-0.360569	0.0644359	-5.59579	2.19623e-08	1.35302e-06		ENSG00000013297	CLDN11	35721.5	0.399273	0.062947	6.34301	2.25316e-10	2.05464e-08
ENSG00000088854	C20orf194	671.242	-0.675088	0.107567	-6.27595	3.47503e-10	2.85967e-08		ENSG00000113739	STC2	7032.38	0.485477	0.0767424	6.32606	2.51497e-10	2.25916e-08
ENSG00000198087	CD2AP	1187.87	0.266664	0.0844512	3.15761	0.0015907	0.0249771		ENSG00000104419	NDRG1	3721.44	-0.406149	0.0646078	-6.28638	3.24956e-10	2.89741e-08
ENSG00000164506	STXBP5	2061.95	-0.394466	0.0740028	-5.33042	9.79836e-08	5.29876e-06		ENSG00000166073	GPR176	5454.35	0.364119	0.0581565	6.26101	3.82481e-10	3.38524e-08
ENSG00000169905	TOR1AIP2	1370.35	-0.394641	0.0779171	-5.06488	4.08659e-07	2.03205e-05		ENSG00000140416	TPM1	13486	0.337098	0.0538536	6.25952	3.86167e-10	3.39292e-08
ENSG00000155850	SLC26A2	650.496	-0.331903	0.104139	-3.18711	0.00143704	0.0231115		ENSG00000159403	C1R	9983.38	-0.393777	0.063206	-6.23006	4.66255e-10	4.03763e-08
ENSG00000163597	SNHG16	1183.12	-0.504474	0.0813711	-6.19967	5.65823e-10	4.52418e-08		ENSG00000081923	ATP8B1	5297.22	0.481408	0.0779881	6.17284	6.70759e-10	5.72618e-08
ENSG00000072682	P4HA2	5738.73	-0.160376	0.0537937	-2.98131	0.00287015	0.0398989		ENSG00000103489	XYLT1	2397.29	-0.520111	0.0844721	-6.15719	7.40449e-10	6.23272e-08
ENSG00000114125	RNF7	886.019	-0.784287	0.0930073	-8.43254	3.38254e-17	5.69176e-15		ENSG00000144583	2004-03-01	558.124	0.833947	0.136062	6.12916	8.83466e-10	7.33399e-08
ENSG00000130164	LDLR	3530.33	-0.199542	0.0680278	-2.93324	0.0033545	0.0447029		ENSG00000214517	PPME1	994.975	-0.572709	0.0936435	-6.11584	9.60468e-10	7.81159e-08
ENSG00000138131	LOXL4	3248.95	0.462171	0.0724311	6.38084	1.76118e-10	1.52735e-08		ENSG00000136231	IGF2BP3	1742.46	0.497555	0.0816389	6.09459	1.0972e-09	8.86378e-08
ENSG00000107789	MINPP1	645.25	-0.322996	0.107867	-2.99439	0.00274996	0.038609		ENSG00000189057	FAM111B	1200.76	-0.509241	0.0836125	-6.09049	1.12566e-09	9.03306e-08
ENSG00000034152	MAP2K3	1112.42	0.523888	0.0893132	5.86574	4.47139e-09	3.09266e-07		ENSG00000180801	ARSJ	2049.15	0.42953	0.0706655	6.07836	1.21418e-09	9.67884e-08
ENSG00000269728	RP11-145M9.4	1513.48	-0.598714	0.0866052	-6.91314	4.74042e-12	4.8585e-10		ENSG00000164161	HHIP	2125.02	0.546317	0.0899503	6.07354	1.25122e-09	9.90851e-08
ENSG00000131844	MCCC2	621.782	-0.618859	0.110292	-5.61108	2.01069e-08	1.25937e-06		ENSG00000149591	TAGLN	18943.8	0.403569	0.0669211	6.03051	1.6344e-09	1.28584e-07
ENSG00000153179	RASSF3	607.874	0.331073	0.111619	2.9661	0.003016	0.0414663		ENSG00000168246	UBTD2	1254.48	-0.528373	0.0881554	-5.99366	2.05176e-09	1.59335e-07
ENSG00000099308	MAST3	335.811	-1.04838	0.163795	-6.40052	1.54847e-10	1.35329e-08		ENSG00000034152	MAP2K3	1361.68	0.497828	0.0830861	5.99172	2.07639e-09	1.60215e-07
ENSG00000172890	NADSYN1	852.472	0.298056	0.0933565	3.19266	0.00140968	0.022704		ENSG00000112096	SOD2	17195.5	-0.393036	0.0658477	-5.96886	2.38919e-09	1.83176e-07
ENSG00000174099	MSRB3	4416.46	0.208148	0.0673793	3.0892	0.00200696	0.0301224		ENSG00000152223	EPG5	3188.3	-0.439651	0.0737681	-5.9599	2.52397e-09	1.92285e-07
ENSG00000126858	RHOT1	878.952	-0.456434	0.0910529	-5.01284	5.3633e-07	2.60628e-05		ENSG00000103888	KIAA1199	25571.8	0.329782	0.0553837	5.95449	2.60881e-09	1.97499e-07
ENSG00000096968	JAK2	520.339	-0.376593	0.115689	-3.25523	0.00113299	0.0190363		ENSG00000099194	SCD	8303.35	-0.359634	0.0604468	-5.9496	2.68803e-09	2.02224e-07
ENSG00000164576	SAP30L	1461.09	0.241433	0.0762867	3.16481	0.00155184	0.0245379		ENSG00000100221	JOSD1	2217.16	-0.404858	0.0682483	-5.93214	2.99019e-09	2.23559e-07
ENSG00000185127	C6orf120	1594.66	0.229876	0.0786232	2.92376	0.00345827	0.0457612		ENSG00000165029	ABCA1	983.085	-0.590889	0.100342	-5.88875	3.89137e-09	2.85612e-07
ENSG00000151388	ADAMTS12	1998.47	0.387279	0.0787357	4.91872	8.71123e-07	4.00859e-05		ENSG00000159176	CSRP1	7305.92	0.31769	0.0539619	5.88731	3.92522e-09	2.86351e-07
ENSG00000117614	SYF2	934.725	0.288972	0.0916886	3.15167	0.00162338	0.025314		ENSG00000162407	PPAP2B	13998.5	-0.413227	0.0703922	-5.87034	4.34895e-09	3.15351e-07
ENSG00000006747	SCIN	283.772	-0.508524	0.156474	-3.24989	0.00115448	0.0193109		ENSG00000101224	CDC25B	4922.58	-0.362529	0.0618134	-5.86489	4.49425e-09	3.23936e-07
ENSG00000139318	DUSP6	821.06	-0.320669	0.105956	-3.02643	0.00247458	0.0355077		ENSG00000080371	RAB21	1289.05	-0.49444	0.0843301	-5.86314	4.54185e-09	3.25418e-07
ENSG00000138617	PARP16	321.887	-0.430372	0.145975	-2.94826	0.00319571	0.0433374		ENSG00000142733	MAP3K6	1116.8	-0.54141	0.0924231	-5.85795	4.68608e-09	3.33765e-07
ENSG00000111641	NOP2	484.804	0.361176	0.119235	3.0291	0.00245282	0.0354409		ENSG00000134574	DDB2	1250.86	-0.483157	0.0829487	-5.82478	5.71892e-09	4.04933e-07
ENSG00000188243	COMMD6	868.552	0.298312	0.0933942	3.19411	0.00140261	0.0226712		ENSG00000144824	PHLDB2	3250.22	-0.389959	0.0671085	-5.81087	6.21505e-09	4.37488e-07
ENSG00000168734	PKIG	1296.92	-0.248497	0.0846283	-2.93634	0.00332111	0.0443102		ENSG00000227057	WDR46	903.614	-0.57219	0.0991406	-5.7715	7.85688e-09	5.49845e-07
ENSG00000113140	SPARC	129154	0.161049	0.0524896	3.06821	0.00215343	0.0317771		ENSG00000171223	JUNB	1727.47	-0.457166	0.0793031	-5.76479	8.17578e-09	5.68855e-07
ENSG00000109475	RPL34	5307.26	0.152282	0.051254	2.97112	0.0029672	0.041096		ENSG00000108578	BLMH	1021.79	-0.524404	0.0910808	-5.75757	8.53357e-09	5.90337e-07
ENSG00000143867	OSR1	767.347	-0.325492	0.0993779	-3.27529	0.00105552	0.018085		ENSG00000129128	SPCS3	3589.75	-0.351	0.0609888	-5.75515	8.65666e-09	5.9543e-07
ENSG00000140545	MFGE8	8507.37	0.17263	0.051537	3.34964	0.00080918	0.0145035		ENSG00000158195	WASF2	5383.63	-0.333048	0.0579117	-5.75097	8.87329e-09	6.06862e-07
ENSG00000080371	RAB21	1167.91	-0.631694	0.0839525	-7.52442	5.29555e-14	6.7081e-12		ENSG00000113578	FGF1	948.966	0.672825	0.117273	5.73727	9.6215e-09	6.41125e-07
ENSG00000155324	GRAMD3	956.116	0.283625	0.0929591	3.05108	0.00228023	0.0332996		ENSG00000197496	SLC2A10	1399.15	-0.469262	0.0817945	-5.73709	9.63189e-09	6.41125e-07
ENSG00000129235	TXNDC17	468.256	0.391051	0.12981	3.01248	0.00259119	0.0368852		ENSG00000108509	CAMTA2	1138.64	-0.49665	0.0865242	-5.74001	9.46712e-09	6.41125e-07
ENSG00000097007	ABL1	5841.36	-0.15488	0.0520054	-2.97815	0.00289997	0.0402639		ENSG00000155090	KLF10	1445.55	-0.522195	0.0910233	-5.73693	9.64058e-09	6.41125e-07
ENSG00000100504	PYGL	1665.17	-0.218511	0.0741214	-2.94801	0.00319822	0.0433374		ENSG00000113552	GNPDA1	1031.8	-0.540101	0.0941071	-5.73922	9.51142e-09	6.41125e-07
ENSG00000174106	LEMD3	736.127	-0.667218	0.113098	-5.89947	3.64675e-09	2.55363e-07		ENSG00000135074	ADAM19	2264.63	0.435529	0.0760552	5.72649	1.02528e-08	6.7809e-07
ENSG00000166471	TMEM41B	800.887	-0.521092	0.0960325	-5.4262	5.75654e-08	3.27774e-06		ENSG00000164099	PRSS12	4412.5	0.379295	0.0663353	5.71785	1.07878e-08	7.05724e-07
ENSG00000160007	ARHGAP35	5761.7	-0.180479	0.0593312	-3.04189	0.00235096	0.0342882		ENSG00000038210	PI4K2B	1327.43	-0.47163	0.0824723	-5.71865	1.07373e-08	7.05724e-07
ENSG00000155508	CNOT8	1225.85	-0.263391	0.0828481	-3.1792	0.00147683	0.0236203		ENSG00000153786	ZDHHC7	2024.96	-0.396461	0.0695656	-5.6991	1.20442e-08	7.83656e-07
ENSG00000226479	TMEM185B	639.17	-0.370045	0.106433	-3.47679	0.000507455	0.0100018		ENSG00000182326	C1S	15127.3	-0.282669	0.0496589	-5.69222	1.25396e-08	8.11504e-07
ENSG00000185787	MORF4L1	6776.68	-0.394957	0.052313	-7.54989	4.35629e-14	5.64515e-12		ENSG00000221852	KRTAP1-5	989.991	0.675351	0.11884	5.68286	1.32459e-08	8.52082e-07
ENSG00000006114	SYNRG	737.953	-0.527783	0.0997454	-5.29131	1.21445e-07	6.48895e-06		ENSG00000167601	AXL	15189	0.36183	0.0636793	5.68206	1.33082e-08	8.52082e-07
ENSG00000152492	CCDC50	4023.54	0.192721	0.05903	3.26479	0.00109544	0.0185994		ENSG00000102572	STK24	2882.75	-0.355098	0.0625223	-5.67954	1.35054e-08	8.60128e-07
ENSG00000151693	ASAP2	2806.37	0.192774	0.0655587	2.94048	0.00327701	0.0439822		ENSG00000170485	NPAS2	1013.36	-0.556171	0.0979789	-5.67644	1.37528e-08	8.71279e-07
ENSG00000118263	KLF7	2111.91	-0.231693	0.0685259	-3.3811	0.000721966	0.013192		ENSG00000092964	DPYSL2	6295.72	-0.324157	0.0574829	-5.63918	1.70861e-08	1.07117e-06
ENSG00000103111	MON1B	902.798	0.298124	0.0973381	3.06277	0.002193	0.0323188		ENSG00000269728	RP11-145M9.4	1504.51	-0.459119	0.0814576	-5.63629	1.73749e-08	1.08363e-06
ENSG00000111885	MAN1A1	3830.82	-0.219349	0.0697352	-3.14546	0.00165825	0.0257508		ENSG00000167693	NXN	1903.85	-0.414834	0.0737359	-5.62594	1.84496e-08	1.14473e-06
ENSG00000157954	WIPI2	1828.61	-0.411634	0.0686711	-5.99427	2.04398e-09	1.52608e-07		ENSG00000162614	NEXN	1464.32	0.453053	0.0809437	5.59714	2.17923e-08	1.32482e-06
ENSG00000180573	HIST1H2AC	156.399	0.774288	0.223831	3.45925	0.000541686	0.0105293		ENSG00000091986	CCDC80	40625.8	-0.289815	0.0518282	-5.59183	2.24687e-08	1.35907e-06
ENSG00000065882	TBC1D1	2155.15	-0.218633	0.0701279	-3.11763	0.00182312	0.0277677		ENSG00000131459	GFPT2	2907.3	-0.43259	0.0775596	-5.57752	2.43971e-08	1.46834e-06
ENSG00000162599	NFIA	414.761	-0.993795	0.138007	-7.20107	5.97434e-13	6.8035e-11		ENSG00000229619	MBNL1-AS1	738.012	0.596669	0.107023	5.57516	2.47307e-08	1.4777e-06
ENSG00000164619	BMPER	1058.34	0.596156	0.0938966	6.34907	2.16619e-10	1.82251e-08		ENSG00000143878	RHOB	1564.76	0.488668	0.0876714	5.57386	2.49152e-08	1.4777e-06
ENSG00000102572	STK24	2844.04	-0.349916	0.0615333	-5.68661	1.29583e-08	8.2538e-07		ENSG00000151388	ADAMTS12	3022.56	0.40764	0.0731348	5.57382	2.4921e-08	1.4777e-06
ENSG00000166012	TAF1D	1843.66	0.212483	0.0716972	2.96361	0.00304052	0.0417017		ENSG00000104872	PIH1D1	1030.64	-0.530045	0.096259	-5.50645	3.66144e-08	2.16043e-06
ENSG00000151240	DIP2C	1570.9	-0.21219	0.0729815	-2.90745	0.00364385	0.0477684		ENSG00000014919	COX15	643.012	-0.602616	0.110174	-5.46967	4.50877e-08	2.64742e-06
ENSG00000176783	RUFY1	1069.2	-0.245534	0.0838943	-2.9267	0.00342579	0.045438		ENSG00000103148	NPRL3	817.117	-0.581146	0.106283	-5.46792	4.55354e-08	2.66073e-06
ENSG00000163565	IFI16	6422.58	-0.273516	0.0498426	-5.48758	4.07467e-08	2.41778e-06		ENSG00000112078	KCTD20	4081.96	0.386038	0.0706344	5.4653	4.62129e-08	2.68727e-06
ENSG00000166448	TMEM130	102.502	0.7936	0.2598	3.05465	0.00225321	0.0329905		ENSG00000177169	ULK1	1244.51	-0.46802	0.0861039	-5.43553	5.46343e-08	3.14657e-06
ENSG00000117152	RGS4	1624.94	0.623394	0.0827118	7.53694	4.81122e-14	6.16383e-12		ENSG00000013293	SLC7A14	580.797	0.675259	0.124478	5.4247	5.80513e-08	3.32744e-06
ENSG00000145592	RPL37	9288.4	0.180847	0.0538584	3.35783	0.000785577	0.0141254		ENSG00000103342	GSPT1	3961.01	-0.328923	0.0608392	-5.40643	6.42927e-08	3.66773e-06
ENSG00000177189	RPS6KA3	3398.83	0.199828	0.0635907	3.14241	0.00167565	0.0259801		ENSG00000115365	LANCL1	2255.09	-0.417253	0.0776537	-5.37325	7.73291e-08	4.37e-06
ENSG00000175305	CCNE2	303.297	-0.805212	0.147823	-5.44715	5.11838e-08	2.97446e-06		ENSG00000118762	PKD2	2440.23	0.383266	0.0715827	5.35417	8.59498e-08	4.83447e-06
ENSG00000176853	FAM91A1	1597.09	0.250614	0.0759928	3.29786	0.000974235	0.0170211		ENSG00000109814	UGDH	4015.93	-0.346034	0.0646413	-5.35314	8.64425e-08	4.83958e-06
ENSG00000073111	MCM2	3742.93	-0.181291	0.0551841	-3.2852	0.00101912	0.017595		ENSG00000009335	UBE3C	3210.01	-0.347262	0.0648916	-5.35142	8.72678e-08	4.86316e-06
ENSG00000117906	RCN2	1651.24	-0.364958	0.0725747	-5.02872	4.93755e-07	2.42026e-05		ENSG00000153904	DDAH1	3680.35	0.335926	0.062816	5.34778	8.90373e-08	4.91625e-06
ENSG00000104872	PIH1D1	843.939	-0.473997	0.101084	-4.68916	2.74327e-06	0.000110456		ENSG00000108829	LRRC59	6102.74	0.285156	0.053402	5.3398	9.3047e-08	5.11418e-06
ENSG00000134440	NARS	4001.79	0.16438	0.0547672	3.00143	0.00268718	0.0378691		ENSG00000143575	HAX1	945.178	-0.504853	0.0959366	-5.26237	1.42214e-07	7.67637e-06
ENSG00000185420	SMYD3	1298.3	-0.279517	0.0882742	-3.16646	0.00154307	0.0244333		ENSG00000064932	SBNO2	2547.01	-0.404752	0.0771567	-5.24584	1.55573e-07	8.35997e-06
ENSG00000118257	NRP2	2614.22	-0.376652	0.0715671	-5.26292	1.41785e-07	7.50461e-06		ENSG00000151414	NEK7	10096.8	0.358491	0.0683573	5.24437	1.56818e-07	8.38939e-06
ENSG00000104131	EIF3J	1456.78	0.237201	0.0813972	2.91411	0.003567	0.0468699		ENSG00000180488	FAM73A	587.618	-0.599156	0.114385	-5.23808	1.62257e-07	8.64198e-06
ENSG00000119408	NEK6	3678.02	-0.167138	0.0567865	-2.94328	0.00324758	0.0437957		ENSG00000112242	E2F3	645.777	-0.549105	0.105237	-5.21778	1.81082e-07	9.60211e-06
ENSG00000092964	DPYSL2	5005.18	-0.29322	0.0582315	-5.03541	4.76821e-07	2.34746e-05		ENSG00000136153	LMO7	6209.45	0.336267	0.0645798	5.207	1.91916e-07	1.0132e-05
ENSG00000115380	EFEMP1	20889.3	-0.320575	0.0595963	-5.37911	7.48553e-08	4.15723e-06		ENSG00000138131	LOXL4	2948.86	0.373057	0.0717463	5.19967	1.99646e-07	1.04941e-05
ENSG00000081059	TCF7	899.204	0.315989	0.0967116	3.26733	0.00108565	0.018461		ENSG00000164104	HMGB2	4353.92	-0.354348	0.0682358	-5.19299	2.06948e-07	1.08306e-05
ENSG00000154027	AK5	1824.8	0.355779	0.0711606	4.99966	5.743e-07	2.76695e-05		ENSG00000142949	PTPRF	4014.4	0.328509	0.0633118	5.18875	2.11715e-07	1.10321e-05
ENSG00000130958	SLC35D2	335.814	0.443254	0.143848	3.08142	0.00206019	0.0308044		ENSG00000157240	FZD1	2718.73	-0.44483	0.0860366	-5.17024	2.33794e-07	1.21301e-05
ENSG00000135069	PSAT1	2920.56	-1.22434	0.166655	-7.34656	2.03367e-13	2.43911e-11		ENSG00000138347	MYPN	518.021	0.628645	0.12164	5.16806	2.36535e-07	1.22196e-05
ENSG00000147439	BIN3	501.592	0.426671	0.119788	3.56189	0.000368197	0.00767293		ENSG00000074410	CA12	5929.75	-0.261275	0.0505901	-5.16454	2.41034e-07	1.23988e-05
ENSG00000165507	C10orf10	359.169	-0.487347	0.140575	-3.46682	0.000526657	0.0103172		ENSG00000164985	PSIP1	5021.03	-0.287605	0.0557159	-5.162	2.44322e-07	1.24977e-05
ENSG00000228716	DHFR	984.916	-0.284635	0.089636	-3.17546	0.00149601	0.0237884		ENSG00000122420	PTGFR	1452.11	-0.402096	0.0779035	-5.16146	2.45033e-07	1.24977e-05
ENSG00000259091	LINC00517	181.564	0.666215	0.202068	3.29698	0.000977288	0.0170211		ENSG00000139289	PHLDA1	5133.03	-0.343582	0.066602	-5.15873	2.48626e-07	1.26275e-05
ENSG00000166803	KIAA0101	1398.14	-0.267461	0.0810547	-3.29976	0.000967667	0.0169402		ENSG00000104164	BLOC1S6	2329.41	-0.343131	0.066628	-5.14995	2.6056e-07	1.31228e-05
ENSG00000087095	NLK	341.092	0.436789	0.145694	2.99798	0.00271774	0.0382043		ENSG00000141699	FAM134C	784.84	-0.506099	0.098362	-5.14527	2.67131e-07	1.33447e-05
ENSG00000166598	HSP90B1	25290.9	-0.143903	0.0481946	-2.98587	0.00282769	0.0393572		ENSG00000100647	KIAA0247	906.863	-0.518486	0.10077	-5.14524	2.67182e-07	1.33447e-05
ENSG00000177570	SAMD12	281.61	0.56315	0.17124	3.28867	0.00100663	0.0174526		ENSG00000166181	API5	3081.69	-0.346673	0.0674666	-5.13843	2.77042e-07	1.378e-05
ENSG00000198542	ITGBL1	8106.79	0.186384	0.0575827	3.23681	0.00120876	0.0200996		ENSG00000110906	KCTD10	2406.86	-0.368238	0.0719178	-5.12027	3.05102e-07	1.50513e-05
ENSG00000173641	HSPB7	654.929	0.419266	0.123531	3.39401	0.000688767	0.0127716		ENSG00000164574	GALNT10	3918.06	-0.316078	0.0619819	-5.09953	3.40496e-07	1.67088e-05
ENSG00000116132	PRRX1	13068.2	-0.159512	0.0518933	-3.07384	0.00211321	0.0313891		ENSG00000184897	H1FX	2454.91	-0.451565	0.0885598	-5.09899	3.41478e-07	1.67088e-05
ENSG00000004961	HCCS	623.579	-0.348946	0.109058	-3.19962	0.00137607	0.0223221		ENSG00000228716	DHFR	1662.07	-0.387893	0.0762227	-5.08894	3.60073e-07	1.75474e-05
ENSG00000106617	PRKAG2	552.408	-0.574365	0.120017	-4.78571	1.70384e-06	7.35979e-05		ENSG00000198542	ITGBL1	7980.76	0.306252	0.0602663	5.08165	3.74165e-07	1.81606e-05
ENSG00000185432	METTL7A	312.898	-0.545266	0.150436	-3.62456	0.000289452	0.00627553		ENSG00000104738	MCM4	8592.81	-0.249967	0.0493158	-5.06869	4.00572e-07	1.92867e-05
ENSG00000145147	SLIT2	3332.29	0.425273	0.0712585	5.96803	2.40128e-09	1.75792e-07		ENSG00000110031	LPXN	1430.8	0.446642	0.0882442	5.06144	4.16112e-07	1.97974e-05
ENSG00000124813	RUNX2	1100.87	-0.308394	0.0885805	-3.48151	0.000498598	0.00987907		ENSG00000119335	SET	8220.41	-0.279973	0.0553125	-5.06166	4.15627e-07	1.97974e-05
ENSG00000159479	MED8	1015.95	0.252249	0.0868623	2.90401	0.00368411	0.0480725		ENSG00000135900	MRPL44	487.387	-0.608066	0.120111	-5.06255	4.13689e-07	1.97974e-05
ENSG00000110841	PPFIBP1	3636.21	-0.162832	0.0552032	-2.94968	0.00318101	0.0432081		ENSG00000004961	HCCS	635.84	-0.539973	0.106837	-5.05416	4.323e-07	2.04072e-05
ENSG00000114450	GNB4	2210.39	-0.58094	0.0797752	-7.28222	3.28371e-13	3.85631e-11		ENSG00000177570	SAMD12	519.112	0.610545	0.121148	5.03965	4.66389e-07	2.19294e-05
ENSG00000149547	EI24	2111.09	-0.297863	0.0696954	-4.27378	1.92189e-05	0.000626226		ENSG00000101608	MYL12A	11982.1	0.240083	0.0477201	5.03106	4.87769e-07	2.28454e-05
ENSG00000069667	RORA	506.58	-0.371335	0.122722	-3.02582	0.00247963	0.0355077		ENSG00000162545	CAMK2N1	1360.19	-0.494867	0.0984811	-5.02499	5.03454e-07	2.34886e-05
ENSG00000248698	LINC01085	347.685	0.693283	0.153254	4.52376	6.07501e-06	0.000225295		ENSG00000102024	PLS3	12201.2	0.274125	0.0545718	5.02321	5.08147e-07	2.36161e-05
ENSG00000152601	MBNL1	6834.5	0.172595	0.057474	3.00302	0.00267318	0.037719		ENSG00000126858	RHOT1	824.207	-0.502259	0.100292	-5.00796	5.50112e-07	2.53705e-05
ENSG00000157637	SLC38A10	2615.73	0.192451	0.0659157	2.91966	0.00350416	0.0462058		ENSG00000135776	ABCB10	594.17	-0.595041	0.118932	-5.00321	5.63847e-07	2.59047e-05
ENSG00000167461	RAB8A	1200.25	-0.411482	0.0799138	-5.14908	2.61772e-07	1.34146e-05		ENSG00000104884	ERCC2	2130.42	0.346765	0.0695367	4.98678	6.13926e-07	2.80982e-05
ENSG00000171792	RHNO1	622.123	-0.619688	0.108854	-5.69285	1.24939e-08	8.04893e-07		ENSG00000162616	DNAJB4	2311.06	0.415366	0.0833476	4.98354	6.24326e-07	2.8466e-05
ENSG00000148396	SEC16A	2692.84	-0.243436	0.073719	-3.30221	0.000959255	0.0168715		ENSG00000100644	HIF1A	27711.6	-0.341025	0.0685015	-4.97836	6.41247e-07	2.91271e-05
ENSG00000149212	SESN3	790.611	-0.593164	0.103996	-5.70371	1.17229e-08	7.59561e-07		ENSG00000122335	SERAC1	1190.61	0.416306	0.0837481	4.97093	6.66316e-07	3.01521e-05
ENSG00000104884	ERCC2	1590.19	0.260908	0.0839051	3.10957	0.00187362	0.0283486		ENSG00000163961	RNF168	1015.04	-0.435774	0.088134	-4.94444	7.6362e-07	3.44258e-05
ENSG00000169032	MAP2K1	1896.57	-0.214991	0.0735032	-2.92492	0.00344544	0.045645		ENSG00000079156	OSBPL6	591.553	-0.582796	0.118684	-4.91047	9.08566e-07	4.08075e-05
ENSG00000197496	SLC2A10	1529.14	-0.535959	0.0728008	-7.362	1.81179e-13	2.19635e-11		ENSG00000248698	LINC01085	575.211	0.634566	0.129402	4.90384	9.39811e-07	4.20539e-05
ENSG00000136231	IGF2BP3	1864.96	0.429091	0.0730438	5.87444	4.24279e-09	2.95267e-07		ENSG00000164619	BMPER	1733.83	0.43176	0.0880631	4.90285	9.44573e-07	4.21104e-05
ENSG00000122863	CHST3	1135.59	-0.357959	0.0842707	-4.24773	2.1595e-05	0.000695846		ENSG00000002834	LASP1	11527.9	0.238032	0.0485902	4.89876	9.64446e-07	4.28378e-05
ENSG00000143013	LMO4	5287.73	-0.195448	0.0663467	-2.94585	0.00322067	0.0435124		ENSG00000069399	BCL3	1284.49	-0.547774	0.111952	-4.89295	9.93366e-07	4.39601e-05
ENSG00000111229	ARPC3	3454.62	0.339274	0.0555117	6.11176	9.85385e-10	7.5573e-08		ENSG00000117069	ST6GALNAC5	968.661	0.461174	0.0943635	4.88721	1.02275e-06	4.49301e-05
ENSG00000114850	SSR3	11237.8	0.176715	0.0513538	3.44112	0.000579314	0.0111644		ENSG00000180370	PAK2	3013.74	-0.297889	0.060962	-4.88647	1.02662e-06	4.49362e-05
ENSG00000108774	RAB5C	1367.74	0.235501	0.0775414	3.03709	0.00238872	0.0347597		ENSG00000166224	SGPL1	884.416	-0.472917	0.0973801	-4.8564	1.19538e-06	5.1945e-05
ENSG00000137413	TAF8	374.63	-0.704504	0.141888	-4.96521	6.86274e-07	3.22377e-05		ENSG00000148634	HERC4	5256.1	0.320835	0.0663856	4.8329	1.34561e-06	5.80542e-05
ENSG00000155090	KLF10	1873.52	-0.42332	0.0797271	-5.30961	1.09861e-07	5.89798e-06		ENSG00000119280	C1orf198	5795.21	0.362247	0.0753813	4.80553	1.54343e-06	6.63508e-05
ENSG00000075415	SLC25A3	12507.9	0.135368	0.0456302	2.96663	0.00301083	0.0414458		ENSG00000118849	RARRES1	687.476	-0.526257	0.109593	-4.80191	1.57159e-06	6.73209e-05
ENSG00000100580	TMED8	597.519	-0.93923	0.114427	-8.2081	2.2472e-16	3.61927e-14		ENSG00000117152	RGS4	3465.82	0.802732	0.16738	4.79587	1.61969e-06	6.91355e-05
ENSG00000169019	COMMD8	426.152	0.363212	0.125372	2.89706	0.00376673	0.0489805		ENSG00000214046	SMIM7	454.882	-0.612317	0.127858	-4.78905	1.67573e-06	7.12748e-05
ENSG00000104805	NUCB1	7478.04	-0.148093	0.0506604	-2.92324	0.00346404	0.0457839		ENSG00000088854	C20orf194	509.216	-0.594158	0.124095	-4.78792	1.68521e-06	7.14256e-05
ENSG00000171246	NPTX1	1012.82	0.727947	0.223315	3.25973	0.00111518	0.018765		ENSG00000123080	CDKN2C	1778.53	-0.358508	0.0750635	-4.77606	1.78763e-06	7.55008e-05
ENSG00000107816	LZTS2	2669.14	-0.195404	0.0622518	-3.13893	0.00169567	0.0262235		ENSG00000181467	RAP2B	1561.52	-0.41761	0.0878326	-4.75461	1.9883e-06	8.36823e-05
ENSG00000119938	PPP1R3C	639.155	0.30479	0.104919	2.90499	0.00367259	0.0479777		ENSG00000165983	PTER	445.873	-0.604532	0.127452	-4.74323	2.10334e-06	8.82155e-05
ENSG00000110092	CCND1	12704	0.451964	0.0522329	8.65286	5.02266e-18	9.13314e-16		ENSG00000102452	NALCN	189.686	0.963601	0.203252	4.74091	2.12761e-06	8.89239e-05
ENSG00000157500	APPL1	1913.55	-0.231007	0.0745007	-3.10074	0.00193035	0.0290558		ENSG00000196323	ZBTB44	1093.14	-0.438287	0.0927888	-4.72348	2.31838e-06	9.65618e-05
ENSG00000173114	LRRN3	381.783	0.676055	0.153111	4.41546	1.00797e-05	0.000356235		ENSG00000134440	NARS	6667.67	0.264564	0.0562659	4.70203	2.57585e-06	0.000106915
ENSG00000143320	CRABP2	4653.93	-0.188177	0.0611988	-3.07484	0.00210613	0.0313253		ENSG00000096968	JAK2	826.087	-0.446877	0.0951819	-4.69497	2.66643e-06	0.000110295
ENSG00000183160	TMEM119	4009.35	-0.294255	0.0609548	-4.82743	1.3831e-06	6.06732e-05		ENSG00000181104	F2R	4736.48	0.307105	0.0659334	4.65781	3.19588e-06	0.000131293
ENSG00000107984	DKK1	3342.41	0.536671	0.0834209	6.4333	1.24865e-10	1.09978e-08		ENSG00000111186	WNT5B	863.068	0.501081	0.107654	4.65457	3.24663e-06	0.000132924
ENSG00000111674	ENO2	2258.86	-0.504417	0.0792358	-6.36603	1.93987e-10	1.66947e-08		ENSG00000155792	DEPTOR	704.204	0.497376	0.106874	4.65385	3.25787e-06	0.000132932
ENSG00000166479	TMX3	2927.94	0.200809	0.0640552	3.13493	0.00171894	0.0265108		ENSG00000168078	PBK	1106.49	-0.420413	0.090418	-4.64966	3.32487e-06	0.000135208
ENSG00000052802	MSMO1	2646.76	-0.246742	0.0782024	-3.15518	0.001604	0.025116		ENSG00000121691	CAT	1150.62	-0.411555	0.0885819	-4.64604	3.38373e-06	0.000137138
ENSG00000155313	USP25	1922.55	-0.224061	0.071688	-3.1255	0.00177505	0.0272641		ENSG00000164506	STXBP5	1477.6	-0.423478	0.0911758	-4.64463	3.40692e-06	0.000137614
ENSG00000137124	ALDH1B1	1422.22	-0.619702	0.0956832	-6.47661	9.3808e-11	8.32749e-09		ENSG00000144959	NCEH1	1110.06	0.501246	0.108007	4.64086	3.46962e-06	0.000139213
ENSG00000151116	UEVLD	747.627	0.310225	0.0985479	3.14796	0.00164415	0.025567		ENSG00000119048	UBE2B	1106.81	-0.414761	0.089363	-4.6413	3.46221e-06	0.000139213
ENSG00000115365	LANCL1	2047.06	-0.296675	0.0723805	-4.09882	4.15266e-05	0.00121919		ENSG00000108821	COL1A1	443895	0.204503	0.0440837	4.63898	3.50138e-06	0.000139557
ENSG00000162618	ELTD1	1529.92	0.277298	0.0878544	3.15633	0.00159768	0.0250517		ENSG00000163597	SNHG16	1281.6	-0.40912	0.0881793	-4.63963	3.49028e-06	0.000139557
ENSG00000140416	TPM1	18685.8	0.219672	0.0653355	3.36222	0.000773195	0.0139696		ENSG00000137804	NUSAP1	2243.5	-0.328415	0.070905	-4.63176	3.62566e-06	0.000144033
ENSG00000169439	SDC2	3108.57	0.203975	0.0691041	2.95171	0.00316024	0.0429777		ENSG00000139668	WDFY2	595.306	-0.539451	0.116564	-4.62793	3.69344e-06	0.000146243
ENSG00000179431	FJX1	589.058	0.633881	0.124723	5.08231	3.72882e-07	1.88514e-05		ENSG00000006327	TNFRSF12A	2211.33	0.343345	0.0742048	4.62699	3.71012e-06	0.000146422
ENSG00000102287	GABRE	720.379	0.372629	0.119138	3.12771	0.00176174	0.0271337		ENSG00000176783	RUFY1	1010.51	-0.421898	0.0912144	-4.62534	3.73982e-06	0.000146633
ENSG00000254986	DPP3	578.396	0.333187	0.111384	2.99134	0.00277752	0.0388424		ENSG00000166471	TMEM41B	607.526	-0.510371	0.110332	-4.62578	3.732e-06	0.000146633
ENSG00000127184	COX7C	2073.6	0.359884	0.0739052	4.86953	1.11863e-06	5.04457e-05		ENSG00000159658	EFCAB14	2409.18	0.314379	0.0681167	4.6153	3.92525e-06	0.000153403
ENSG00000081923	ATP8B1	2855.19	0.437874	0.0801861	5.46073	4.74191e-08	2.78439e-06		ENSG00000022267	FHL1	3423.12	0.385505	0.0837646	4.60224	4.1797e-06	0.000162819
ENSG00000100811	YY1	3443.47	-0.252073	0.0595291	-4.23445	2.29108e-05	0.000729651		ENSG00000162704	ARPC5	7005.37	0.235231	0.0511855	4.59566	4.31386e-06	0.000167503
ENSG00000171223	JUNB	2205.98	-0.514171	0.0675666	-7.60984	2.74428e-14	3.72759e-12		ENSG00000115339	GALNT3	320.583	0.70133	0.152659	4.5941	4.34617e-06	0.000168215
ENSG00000255112	CHMP1B	1013.92	0.297597	0.0869751	3.42163	0.000622459	0.0117548		ENSG00000107758	PPP3CB	2200.8	-0.308013	0.0671006	-4.59031	4.42578e-06	0.000170747
ENSG00000169710	FASN	7485.05	-0.384174	0.132821	-2.89242	0.00382285	0.0495958		ENSG00000100342	APOL1	504.612	-0.61911	0.13492	-4.58871	4.45985e-06	0.000171512
ENSG00000183077	AFMID	349.887	-0.793616	0.142953	-5.55157	2.83112e-08	1.71602e-06		ENSG00000136378	ADAMTS7	1587.21	0.392215	0.0856672	4.57835	4.68648e-06	0.000179653
ENSG00000168453	HR	123.832	-0.960503	0.256392	-3.74623	0.000179513	0.00426967		ENSG00000111669	TPI1	14574.8	-0.21749	0.0475952	-4.56957	4.88723e-06	0.000186754
ENSG00000168615	ADAM9	12114.1	0.253661	0.0461849	5.49228	3.96777e-08	2.36681e-06		ENSG00000145681	HAPLN1	3677.21	0.387554	0.0850781	4.55527	5.23174e-06	0.000198033
ENSG00000120913	PDLIM2	1177.55	0.287062	0.0923259	3.10922	0.00187582	0.0283486		ENSG00000075218	GTSE1	1000.15	-0.435611	0.095616	-4.55584	5.21766e-06	0.000198033
ENSG00000140750	ARHGAP17	1928.57	-0.217399	0.0695508	-3.12576	0.00177347	0.0272641		ENSG00000159399	HK2	1027.96	-0.423428	0.0931746	-4.54446	5.50767e-06	0.000207174
ENSG00000214046	SMIM7	446.193	-0.482345	0.140636	-3.42975	0.000604132	0.0114856		ENSG00000148773	MKI67	4123.59	-0.30427	0.0669767	-4.54292	5.54794e-06	0.000207845
ENSG00000198668	CALM1	4737.72	-0.166969	0.0526602	-3.17068	0.00152085	0.0241493		ENSG00000158747	NBL1	1198.64	-0.403848	0.0889049	-4.54246	5.56003e-06	0.000207845
ENSG00000013297	CLDN11	37079.7	0.381507	0.0451875	8.44276	3.09939e-17	5.29432e-15		ENSG00000173641	HSPB7	1378.13	0.843184	0.185994	4.53339	5.80439e-06	0.000216308
ENSG00000167302	ENTHD2	307.321	0.496286	0.170121	2.91725	0.00353137	0.0465101		ENSG00000105989	WNT2	717.874	-0.597922	0.132017	-4.52914	5.92241e-06	0.000220025
ENSG00000129116	PALLD	9525.08	0.184783	0.0515276	3.58611	0.000335653	0.00715341		ENSG00000090060	PAPOLA	4440.97	-0.254494	0.0562535	-4.52406	6.06638e-06	0.00022468
ENSG00000114268	PFKFB4	335.333	-0.466019	0.147141	-3.16716	0.00153933	0.0244085		ENSG00000102007	PLP2	2074.37	-0.404339	0.0894018	-4.52272	6.10492e-06	0.000225414
ENSG00000021826	CPS1	386.05	-0.821888	0.131645	-6.24321	4.28669e-10	3.47685e-08		ENSG00000103047	TANGO6	656.165	0.482536	0.106729	4.52115	6.15056e-06	0.000225714
ENSG00000180354	C7orf41	858.885	-0.441949	0.109254	-4.04517	5.22859e-05	0.00148856		ENSG00000164692	COL1A2	395841	0.193335	0.0428069	4.51645	6.28847e-06	0.000229377
ENSG00000135446	CDK4	3744.72	-0.161584	0.0546915	-2.95445	0.00313222	0.0426481		ENSG00000239305	RNF103	540.32	-0.538296	0.119175	-4.51683	6.27709e-06	0.000229377
ENSG00000164125	FAM198B	1559.53	-0.544564	0.0974395	-5.58874	2.28723e-08	1.40142e-06		ENSG00000155816	FMN2	1305.31	0.398242	0.0882343	4.51346	6.37779e-06	0.000231932
ENSG00000166073	GPR176	5680.24	0.253601	0.0512621	4.94714	7.53106e-07	3.52304e-05		ENSG00000196642	RABL6	2289.02	0.319816	0.0708742	4.51245	6.40832e-06	0.00023234
ENSG00000114480	GBE1	5361.09	-0.188668	0.0528842	-3.56757	0.000360311	0.00756453		ENSG00000095787	WAC	3467.09	-0.258021	0.0572047	-4.51049	6.46786e-06	0.000233795
ENSG00000003056	M6PR	1522.48	0.227827	0.0731665	3.11381	0.0018469	0.0280242		ENSG00000184500	PROS1	875.885	-0.434813	0.0964394	-4.50866	6.52377e-06	0.00023511
ENSG00000164442	CITED2	5380.56	0.565827	0.0635449	8.90437	5.36911e-19	1.06195e-16		ENSG00000157404	KIT	104.295	1.198	0.265958	4.50445	6.65451e-06	0.000239105
ENSG00000115514	TXNDC9	671.49	0.374671	0.11571	3.23803	0.00120358	0.0200431		ENSG00000139178	C1RL	1705.63	-0.367064	0.0815025	-4.50372	6.67749e-06	0.000239217
ENSG00000074410	CA12	4358.15	-0.194525	0.0661687	-2.93983	0.0032839	0.0440222		ENSG00000196083	IL1RAP	587.813	-0.557682	0.123889	-4.50145	6.74914e-06	0.000241066
ENSG00000249915	PDCD6	1081.06	0.25803	0.0872994	2.95568	0.00311976	0.0425299		ENSG00000123610	TNFAIP6	844.935	-0.53732	0.119462	-4.49783	6.86514e-06	0.000244484
ENSG00000181467	RAP2B	1007.5	-0.495575	0.092979	-5.32997	9.82296e-08	5.29876e-06		ENSG00000087111	PIGS	1228.71	0.364111	0.0811058	4.48934	7.14441e-06	0.000253679
ENSG00000166801	FAM111A	1480.22	-0.482077	0.0808052	-5.96591	2.43267e-09	1.76942e-07		ENSG00000169432	SCN9A	1004.81	0.44303	0.0988667	4.48108	7.42663e-06	0.000262925
ENSG00000131236	CAP1	10199.9	0.179883	0.0499068	3.60438	0.000312896	0.00673205		ENSG00000094916	CBX5	5855.78	-0.250936	0.0560964	-4.47331	7.7019e-06	0.00027187
ENSG00000139289	PHLDA1	5690.32	-0.316702	0.0711587	-4.45064	8.56139e-06	0.000309363		ENSG00000174099	MSRB3	5165.48	0.268362	0.0601145	4.46418	8.03767e-06	0.000282893
ENSG00000119314	PTBP3	1743.41	-0.245227	0.0787263	-3.11493	0.00183987	0.0279551		ENSG00000131153	GINS2	992.738	-0.434405	0.0974954	-4.45565	8.36407e-06	0.000293523
ENSG00000197586	ENTPD6	1148.01	0.286547	0.0948361	3.02149	0.0025153	0.035941		ENSG00000178802	MPI	624.529	-0.495059	0.111275	-4.44896	8.62879e-06	0.000301932
ENSG00000159399	HK2	1219.42	-0.494992	0.0910989	-5.43357	5.52378e-08	3.16117e-06		ENSG00000136717	BIN1	1146.17	0.380065	0.0854715	4.44669	8.72042e-06	0.000304254
ENSG00000091986	CCDC80	42969.9	-0.308175	0.0495586	-6.21839	5.02273e-10	4.04473e-08		ENSG00000111641	NOP2	632.568	0.482492	0.108639	4.44123	8.94475e-06	0.000311179
ENSG00000139874	SSTR1	1158.62	0.780878	0.102716	7.6023	2.90911e-14	3.90445e-12		ENSG00000173114	LRRN3	307.41	0.685436	0.154575	4.43434	9.23543e-06	0.000319445
ENSG00000126391	FRMD8	489.527	-0.863979	0.122836	-7.03359	2.01282e-12	2.13523e-10		ENSG00000074590	NUAK1	487.981	0.554981	0.125309	4.42891	9.47087e-06	0.000325563
ENSG00000167693	NXN	1533.87	-0.353815	0.0749916	-4.71806	2.38102e-06	9.83283e-05		ENSG00000117020	AKT3	2762.27	0.29366	0.0663076	4.42875	9.47823e-06	0.000325563
ENSG00000170832	USP32	1812.97	-0.300453	0.0676058	-4.44419	8.82228e-06	0.000315754		ENSG00000135269	TES	3426.78	0.26604	0.0600759	4.4284	9.49346e-06	0.000325563
ENSG00000112984	KIF20A	2518.02	-0.217009	0.0721754	-3.00669	0.00264106	0.0374062		ENSG00000163113	OTUD7B	671.05	-0.501566	0.113434	-4.42166	9.79458e-06	0.000334936
ENSG00000162636	FAM102B	1155.95	-0.501437	0.0929726	-5.39338	6.91439e-08	3.85905e-06		ENSG00000154144	TBRG1	1138.88	0.373999	0.0848347	4.40857	1.04057e-05	0.000354827
ENSG00000107551	RASSF4	193.798	-0.628268	0.197307	-3.18421	0.00145149	0.0232775		ENSG00000137124	ALDH1B1	1145.37	-0.396226	0.0899305	-4.40591	1.05341e-05	0.000358191
ENSG00000134574	DDB2	410.985	-0.597056	0.130421	-4.57792	4.69632e-06	0.000178873		ENSG00000122707	RECK	3581.81	0.27774	0.0631415	4.3987	1.08903e-05	0.000369258
ENSG00000163113	OTUD7B	727.462	-0.47276	0.0977811	-4.83488	1.33224e-06	5.89009e-05		ENSG00000127184	COX7C	1891.27	0.30914	0.0702952	4.39773	1.09387e-05	0.000369856
ENSG00000102098	SCML2	215.791	-0.772131	0.186394	-4.14246	3.43594e-05	0.00103852		ENSG00000122786	CALD1	30474.9	0.218348	0.0496651	4.3964	1.10059e-05	0.000371086
ENSG00000159403	C1R	10140.4	-0.349466	0.0647687	-5.3956	6.8295e-08	3.83063e-06		ENSG00000146376	ARHGAP18	1819.66	0.375577	0.0854408	4.39575	1.10391e-05	0.000371168
ENSG00000146197	SCUBE3	18030.8	0.493947	0.0640512	7.71175	1.24103e-14	1.70627e-12		ENSG00000164761	TNFRSF11B	5931.24	0.709838	0.161567	4.39345	1.11565e-05	0.00037407
ENSG00000106366	SERPINE1	59296.3	0.226021	0.0671785	3.36449	0.000766855	0.0138996		ENSG00000144579	CTDSP1	2246.43	-0.327254	0.0746139	-4.38596	1.15475e-05	0.000386103
ENSG00000184575	XPOT	8426.24	-0.204186	0.0578304	-3.53078	0.000414343	0.00847787		ENSG00000100811	YY1	3840.12	-0.266725	0.0608661	-4.38215	1.17512e-05	0.000391826
ENSG00000080503	SMARCA2	1935.17	-0.251046	0.0708714	-3.54227	0.000396698	0.0082062		ENSG00000241685	ARPC1A	4072.71	-0.262378	0.0599109	-4.37947	1.18966e-05	0.000394488
ENSG00000158859	ADAMTS4	759.617	-0.30294	0.0999971	-3.02949	0.00244968	0.0354409		ENSG00000112039	FANCE	645.523	-0.486887	0.111163	-4.37994	1.18712e-05	0.000394488
ENSG00000038210	PI4K2B	1217.41	-0.468917	0.0815994	-5.74657	9.10715e-09	6.03965e-07		ENSG00000109917	ZNF259	899.143	0.419253	0.0958304	4.37494	1.21464e-05	0.000401666
ENSG00000138080	EMILIN1	15515.5	-0.192622	0.054667	-3.52355	0.000425803	0.00866517		ENSG00000163565	IFI16	5817.5	-0.26736	0.0611214	-4.37425	1.21851e-05	0.000401842
ENSG00000130881	LRP3	937.22	-0.275498	0.0951382	-2.89576	0.00378239	0.0491275		ENSG00000004660	CAMKK1	362.765	-0.618254	0.141393	-4.3726	1.22774e-05	0.000403778
ENSG00000164161	HHIP	931.895	0.683669	0.103904	6.57981	4.71035e-11	4.31744e-09		ENSG00000117525	F3	850.045	0.507167	0.116175	4.36554	1.2681e-05	0.000415915
ENSG00000197930	ERO1L	3006.41	-0.246592	0.0587468	-4.19754	2.69825e-05	0.000838018		ENSG00000138071	ACTR2	14221.2	0.227417	0.0521149	4.36375	1.2785e-05	0.000418186
ENSG00000155760	FZD7	4446.45	0.272254	0.0562744	4.83796	1.31176e-06	5.84538e-05		ENSG00000177425	PAWR	2013.78	0.31042	0.071164	4.36203	1.28861e-05	0.000420353
ENSG00000255248	RP11-166D19.1	6561.29	0.314476	0.0528543	5.94987	2.68362e-09	1.92708e-07		ENSG00000168528	SERINC2	2087.07	0.441474	0.101653	4.34296	1.40578e-05	0.000457333
ENSG00000140941	MAP1LC3B	2593.12	0.208856	0.0608779	3.43073	0.000601953	0.0114821		ENSG00000112984	KIF20A	2501.08	-0.301663	0.0696296	-4.3324	1.47494e-05	0.000477255
ENSG00000182934	SRPR	4973.07	0.17514	0.05614	3.1197	0.00181036	0.027731		ENSG00000150768	DLAT	953.295	-0.424322	0.09793	-4.33291	1.47153e-05	0.000477255
ENSG00000079313	REXO1	561.173	-0.399904	0.114304	-3.49859	0.000467724	0.0094132		ENSG00000172716	SLFN11	3044.85	-0.275843	0.0637044	-4.33004	1.49084e-05	0.000481106
ENSG00000136010	ALDH1L2	5102.18	-0.221206	0.0689553	-3.20796	0.0013368	0.0218738		ENSG00000152022	LIX1L	1114.82	-0.383766	0.088826	-4.32042	1.55731e-05	0.000501212
ENSG00000153253	SCN3A	874.384	0.503359	0.122928	4.09473	4.22663e-05	0.0012334		ENSG00000161638	ITGA5	16963.1	0.202553	0.0469402	4.31513	1.59507e-05	0.000511996
ENSG00000164761	TNFRSF11B	1337.57	0.736917	0.104379	7.06004	1.66452e-12	1.80441e-10		ENSG00000149948	HMGA2	4500.38	0.569219	0.132071	4.30997	1.6328e-05	0.000522714
ENSG00000112078	KCTD20	4595.54	0.255572	0.0693647	3.68446	0.000229187	0.00519891		ENSG00000108828	VAT1	11305.1	-0.230042	0.0534242	-4.30596	1.66262e-05	0.000530849
ENSG00000122420	PTGFR	2885.73	-0.365164	0.0701225	-5.20752	1.91378e-07	9.94284e-06		ENSG00000102471	NDFIP2	2151.32	0.354842	0.0825255	4.29979	1.70963e-05	0.000542976
ENSG00000163961	RNF168	813.12	-0.446574	0.0984155	-4.53764	5.68867e-06	0.00021378		ENSG00000155760	FZD7	3555.4	0.277182	0.0645306	4.29535	1.74416e-05	0.000552484
ENSG00000102007	PLP2	2451.04	-0.290484	0.078504	-3.70024	0.000215392	0.00493564		ENSG00000176890	TYMS	6437.95	-0.226814	0.0528652	-4.29042	1.78332e-05	0.000563407
ENSG00000146416	AIG1	1190.31	-0.264305	0.0820863	-3.21984	0.00128262	0.0211408		ENSG00000143222	UFC1	1062.53	-0.372465	0.0868597	-4.28812	1.80194e-05	0.000567799
ENSG00000137449	CPEB2	812.062	0.45414	0.0975031	4.6577	3.19761e-06	0.000126936		ENSG00000141279	NPEPPS	2565.16	0.282393	0.0661088	4.27164	1.9404e-05	0.000609832
ENSG00000007047	MARK4	1133.04	-0.391991	0.0895383	-4.37791	1.19824e-05	0.000415659		ENSG00000101335	MYL9	10481	0.258697	0.0606087	4.26831	1.96961e-05	0.000615797
ENSG00000118762	PKD2	2679.38	0.348648	0.063552	5.48602	4.11079e-08	2.42644e-06		ENSG00000179431	FJX1	1083.54	0.385837	0.0906881	4.25455	2.09467e-05	0.000653202
ENSG00000152661	GJA1	10304.9	-0.182344	0.0493282	-3.69654	0.00021856	0.00497788		ENSG00000101955	SRPX	5828.04	-0.22832	0.0537207	-4.25013	2.13651e-05	0.000664527
ENSG00000148677	ANKRD1	239.373	1.06783	0.199221	5.36004	8.32026e-08	4.59817e-06		ENSG00000137500	CCDC90B	1146.9	0.369654	0.0870172	4.24806	2.15633e-05	0.000668961
ENSG00000147416	ATP6V1B2	1998.16	-0.331036	0.0679617	-4.87092	1.11079e-06	5.02935e-05		ENSG00000152465	NMT2	2625.85	0.315825	0.0743871	4.2457	2.17915e-05	0.000670855
ENSG00000013275	PSMC4	1289.99	0.240804	0.0784085	3.07114	0.00213244	0.03155		ENSG00000006114	SYNRG	663.357	-0.456037	0.107411	-4.24573	2.17887e-05	0.000670855
ENSG00000076003	MCM6	4244.75	-0.16614	0.0558149	-2.97663	0.0029144	0.0404144		ENSG00000196839	ADA	538.137	-0.522691	0.123083	-4.24666	2.16981e-05	0.000670855
ENSG00000159658	EFCAB14	2390.03	0.345125	0.0698565	4.94048	7.79291e-07	3.61553e-05		ENSG00000156026	MCU	1762.43	0.318465	0.0750334	4.24431	2.19269e-05	0.000673301
ENSG00000119048	UBE2B	1202.67	-0.364847	0.0890065	-4.0991	4.14752e-05	0.00121919		ENSG00000172380	GNG12	14364.9	0.204015	0.0480749	4.24369	2.19875e-05	0.000673443
ENSG00000166224	SGPL1	967.758	-0.811043	0.0919942	-8.81623	1.18374e-18	2.22425e-16		ENSG00000133169	BEX1	204.842	0.977796	0.230475	4.24253	2.21015e-05	0.000674377
ENSG00000148248	SURF4	11526.3	-0.122531	0.0417098	-2.93772	0.0033064	0.0441876		ENSG00000176208	ATAD5	392.611	-0.563663	0.132869	-4.24224	2.213e-05	0.000674377
ENSG00000050405	LIMA1	9897.61	0.141104	0.0431515	3.26998	0.00107556	0.0183448		ENSG00000120738	EGR1	1768.44	-0.352764	0.0832305	-4.2384	2.25123e-05	0.000684294
ENSG00000110906	KCTD10	2530.38	-0.441335	0.0660944	-6.67735	2.43309e-11	2.32463e-09		ENSG00000185742	C11orf87	1048.69	0.519942	0.122814	4.23357	2.30008e-05	0.000697381
ENSG00000213853	EMP2	3196.46	-0.304731	0.0662152	-4.60213	4.18194e-06	0.000160364		ENSG00000166986	MARS	4236.95	0.278716	0.0659953	4.22327	2.40788e-05	0.000728232
ENSG00000124486	USP9X	3861.98	-0.39313	0.0701112	-5.60723	2.05586e-08	1.28054e-06		ENSG00000181026	AEN	1005.78	0.402836	0.0955168	4.21744	2.4709e-05	0.000745418
ENSG00000101337	TM9SF4	2231.11	-0.313372	0.0666079	-4.70472	2.54211e-06	0.000104217		ENSG00000123091	RNF11	3581.05	0.292756	0.0694367	4.21616	2.48498e-05	0.000747793
ENSG00000134824	FADS2	3566.01	-0.260127	0.0787174	-3.30456	0.000951255	0.0167569		ENSG00000101966	XIAP	1408.61	-0.340092	0.080737	-4.21234	2.52735e-05	0.000758645
ENSG00000070366	SMG6	1283.26	-0.256798	0.0786965	-3.26314	0.00110184	0.0186519		ENSG00000167315	ACAA2	1297.23	-0.355917	0.0845744	-4.20833	2.57269e-05	0.000770334
ENSG00000141458	NPC1	2489.2	-0.337417	0.0666648	-5.06139	4.16202e-07	2.05801e-05		ENSG00000234456	MAGI2-AS3	1959.61	0.336334	0.0800654	4.20074	2.66048e-05	0.000794644
ENSG00000172809	RPL38	3846.08	0.19981	0.0661943	3.01854	0.00254	0.036248		ENSG00000075426	FOSL2	5761.39	-0.496488	0.118301	-4.19684	2.70669e-05	0.000806445
ENSG00000141741	MIEN1	459.331	0.612466	0.130053	4.70936	2.48499e-06	0.000102247		ENSG00000183087	GAS6	15741	0.293361	0.0699346	4.19478	2.73131e-05	0.000811772
ENSG00000123096	SSPN	955.326	0.308807	0.103997	2.96939	0.00298391	0.0412292		ENSG00000175898	CTD-2369P2.2	464.122	-0.524507	0.125107	-4.19247	2.7593e-05	0.00081807
ENSG00000159363	ATP13A2	562.2	0.433607	0.116971	3.70697	0.000209754	0.00483872		ENSG00000139329	LUM	17949.6	-0.224803	0.0537291	-4.18401	2.86409e-05	0.000847052
ENSG00000080573	COL5A3	1268.48	0.270678	0.085629	3.16105	0.00157199	0.0248216		ENSG00000168172	HOOK3	1756.79	-0.405319	0.09707	-4.17553	2.97298e-05	0.000877101
ENSG00000014919	COX15	624.482	-0.617395	0.109988	-5.61332	1.98485e-08	1.25012e-06		ENSG00000182621	PLCB1	1008.99	0.407083	0.0975974	4.17104	3.03207e-05	0.000892348
ENSG00000168172	HOOK3	1973.39	-0.413669	0.0852699	-4.85129	1.22663e-06	5.48772e-05		ENSG00000074527	NTN4	7332.01	0.310691	0.0745887	4.1654	3.10813e-05	0.000910281
ENSG00000162614	NEXN	1590.91	0.345905	0.102055	3.38941	0.00070043	0.012903		ENSG00000090006	LTBP4	1699.17	-0.318012	0.0763371	-4.16589	3.10139e-05	0.000910281
ENSG00000162645	GBP2	1456.85	-0.533501	0.0875693	-6.09233	1.11279e-09	8.41987e-08		ENSG00000242802	AP5Z1	646.988	0.459548	0.110389	4.16297	3.14135e-05	0.000917778
ENSG00000141429	GALNT1	3456.27	0.22938	0.0626945	3.65869	0.00025351	0.00562613		ENSG00000177733	HNRNPA0	4902.13	-0.239233	0.0575522	-4.15679	3.22751e-05	0.000938394
ENSG00000102144	PGK1	11467.8	-0.26661	0.0584799	-4.55901	5.13953e-06	0.000193789		ENSG00000166197	NOLC1	2635.95	0.277216	0.0667701	4.1518	3.29874e-05	0.000956793
ENSG00000004975	DVL2	1276.19	-0.37589	0.0845388	-4.44636	8.73363e-06	0.000314578		ENSG00000164484	TMEM200A	3285.77	0.266772	0.0642854	4.14981	3.32751e-05	0.000962818
ENSG00000108883	EFTUD2	2117.55	0.206611	0.0665875	3.10285	0.00191669	0.0288888		ENSG00000064042	LIMCH1	1460.87	-0.437592	0.105941	-4.13054	3.61919e-05	0.00104471
ENSG00000164754	RAD21	9288.48	-0.189392	0.048871	-3.87535	0.000106473	0.00274059		ENSG00000026508	CD44	22992.7	-0.185257	0.0448756	-4.12824	3.65556e-05	0.00105268
ENSG00000139278	GLIPR1	3330.37	0.589096	0.067949	8.66967	4.33366e-18	8.00945e-16		ENSG00000162630	B3GALT2	152.598	0.970461	0.235394	4.12271	3.7444e-05	0.00107569
ENSG00000170485	NPAS2	870.296	-0.52766	0.101968	-5.17475	2.28214e-07	1.17483e-05		ENSG00000037965	HOXC8	1200.6	0.350502	0.0850355	4.12183	3.75875e-05	0.00107724
ENSG00000162639	HENMT1	164.284	-0.881653	0.205121	-4.29821	1.72182e-05	0.000569262		ENSG00000073712	FERMT2	6218.45	0.243734	0.0591588	4.12	3.78864e-05	0.00108323
ENSG00000239332	AC016722.2	3516.21	-0.256368	0.0829976	-3.08886	0.00200923	0.0301224		ENSG00000121940	CLCC1	791.168	-0.440154	0.107012	-4.11314	3.90312e-05	0.00111332
ENSG00000163827	LRRC2	407.107	0.504307	0.137569	3.66586	0.000246512	0.00550332		ENSG00000102144	PGK1	11206.4	-0.23529	0.0572317	-4.11118	3.93636e-05	0.00112014
ENSG00000146278	PNRC1	2256.63	-0.235607	0.0782869	-3.00953	0.00261653	0.037199		ENSG00000166741	NNMT	6718.22	-0.499705	0.121618	-4.1088	3.97712e-05	0.00112907
ENSG00000099194	SCD	11854.3	-0.382639	0.0530403	-7.21412	5.42845e-13	6.24493e-11		ENSG00000183775	KCTD16	567.453	0.603626	0.147231	4.09985	4.13419e-05	0.00116815
ENSG00000138650	PCDH10	1418.82	0.318865	0.0776285	4.10758	3.99823e-05	0.00118934		ENSG00000134871	COL4A2	17585.8	0.209779	0.0511618	4.1003	4.12615e-05	0.00116815
ENSG00000188811	NHLRC3	475.467	-0.405103	0.13089	-3.09499	0.00196822	0.0295862		ENSG00000107789	MINPP1	760.384	-0.439168	0.107251	-4.09476	4.2261e-05	0.00119132
ENSG00000165983	PTER	315.275	-0.699975	0.146198	-4.78785	1.68578e-06	7.30981e-05		ENSG00000160410	SHKBP1	1633.33	0.306645	0.0751147	4.08236	4.4581e-05	0.00125379
ENSG00000109670	FBXW7	343.202	-0.506625	0.145262	-3.48766	0.000487261	0.00968851		ENSG00000143476	DTL	2124.11	-0.279127	0.0684731	-4.07645	4.5729e-05	0.00128291
ENSG00000183840	GPR39	91.1672	-0.85341	0.263198	-3.24246	0.00118502	0.0197632		ENSG00000102606	ARHGEF7	1045.59	-0.366435	0.0899021	-4.07594	4.58297e-05	0.00128291
ENSG00000113552	GNPDA1	1218.25	-0.672697	0.096341	-6.98246	2.90054e-12	3.02784e-10		ENSG00000197646	PDCD1LG2	436.285	0.55271	0.13568	4.07362	4.62878e-05	0.00129273
ENSG00000182326	C1S	11267.3	-0.227703	0.0683023	-3.33376	0.000856815	0.0153086		ENSG00000147416	ATP6V1B2	1669.86	-0.333827	0.0820255	-4.06979	4.70551e-05	0.00131112
ENSG00000017260	ATP2C1	4292.2	0.207467	0.0610961	3.39576	0.000684395	0.0127115		ENSG00000148498	PARD3	1481.28	-0.314674	0.0776239	-4.05383	5.03863e-05	0.00139425
ENSG00000105989	WNT2	362.265	-0.888856	0.166009	-5.35427	8.59044e-08	4.72432e-06		ENSG00000111670	GNPTAB	1627.94	0.368971	0.0910883	4.05069	5.1067e-05	0.00140831
ENSG00000214517	PPME1	950.038	-0.613136	0.0911069	-6.72985	1.6984e-11	1.67963e-09		ENSG00000049540	ELN	595.551	0.53173	0.131415	4.04618	5.20611e-05	0.00143073
ENSG00000087111	PIGS	1526.19	0.249896	0.0751007	3.32748	0.00087634	0.0155834		ENSG00000197563	PIGN	1218.69	-0.337875	0.0836078	-4.04119	5.31811e-05	0.00145818
ENSG00000157214	STEAP2	486.783	-0.439314	0.12694	-3.46081	0.000538543	0.0105044		ENSG00000101337	TM9SF4	2025.2	-0.289688	0.0717086	-4.03979	5.34994e-05	0.00146357
ENSG00000140948	ZCCHC14	1211.72	-0.282708	0.0821721	-3.44044	0.000580761	0.0111732		ENSG00000147459	DOCK5	2792.31	-0.299291	0.0741039	-4.0388	5.37251e-05	0.00146642
ENSG00000182446	NPLOC4	2793.5	-0.265709	0.0616835	-4.30762	1.65021e-05	0.000552063		ENSG00000135318	NT5E	14540.8	0.24619	0.0609794	4.03727	5.40772e-05	0.00147269
ENSG00000101608	MYL12A	8064.23	0.227334	0.0544228	4.17718	2.9514e-05	0.000909128		ENSG00000196526	AFAP1	8342.65	0.22407	0.0555178	4.036	5.43713e-05	0.00147735
ENSG00000125629	INSIG2	730.428	-0.432106	0.101032	-4.27693	1.89486e-05	0.000619209		ENSG00000153317	ASAP1	4233.83	0.240483	0.0596015	4.03485	5.46376e-05	0.00148124
ENSG00000082397	EPB41L3	3164.5	-0.209223	0.0640279	-3.26769	0.00108428	0.018461		ENSG00000112406	HECA	1045.99	-0.354639	0.0880343	-4.02842	5.61534e-05	0.00151892
ENSG00000135318	NT5E	13784.5	0.285387	0.0546723	5.21995	1.78973e-07	9.38482e-06		ENSG00000140044	JDP2	1332.95	0.355913	0.0884166	4.02541	5.68765e-05	0.00153503
ENSG00000070081	NUCB2	2746.55	-0.212116	0.0607244	-3.49309	0.00047746	0.00956108		ENSG00000113368	LMNB1	2754.48	-0.276393	0.0686837	-4.02414	5.71827e-05	0.00153984
ENSG00000137073	UBAP2	901.922	-0.326791	0.0927418	-3.52367	0.00042562	0.00866517		ENSG00000176171	BNIP3	2497.05	-0.267997	0.0666063	-4.02359	5.73171e-05	0.00154001
ENSG00000105971	CAV2	2617.86	-0.481055	0.0649884	-7.40218	1.33971e-13	1.65977e-11		ENSG00000185112	FAM43A	359.318	0.640786	0.159372	4.02068	5.803e-05	0.00155569
ENSG00000136153	LMO7	7844.55	0.223701	0.0639475	3.4982	0.000468405	0.0094132		ENSG00000146918	NCAPG2	3054.8	-0.27438	0.0682641	-4.01939	5.83494e-05	0.00156078
ENSG00000161013	MGAT4B	3674.73	0.312134	0.0577831	5.40182	6.59693e-08	3.73738e-06		ENSG00000138735	PDE5A	1231.94	0.375832	0.0935202	4.01872	5.85153e-05	0.00156175
ENSG00000104164	BLOC1S6	2395.41	-0.294826	0.0738502	-3.99221	6.54599e-05	0.00180439		ENSG00000164111	ANXA5	28234.6	0.179471	0.0446736	4.01738	5.88486e-05	0.00156717
ENSG00000075426	FOSL2	5694.11	-0.28465	0.0670461	-4.24559	2.18016e-05	0.000700259		ENSG00000129116	PALLD	8250.07	0.237851	0.0592215	4.01629	5.91209e-05	0.00157095
ENSG00000180370	PAK2	3036.43	-0.30337	0.0673033	-4.50751	6.55925e-06	0.000241663		ENSG00000107957	SH3PXD2A	4889.52	0.272153	0.0680763	3.99776	6.3945e-05	0.00168795
ENSG00000187097	ENTPD5	488.18	-0.381946	0.124356	-3.07139	0.00213063	0.03155		ENSG00000104447	TRPS1	598.495	-0.456524	0.114185	-3.99812	6.38475e-05	0.00168795
ENSG00000234741	GAS5	2735.88	0.295193	0.0594363	4.96655	6.81548e-07	3.22377e-05		ENSG00000109743	BST1	1594.53	0.322771	0.0808295	3.99323	6.51785e-05	0.00171675
ENSG00000148516	ZEB1	3822.59	-0.246776	0.0601251	-4.10438	4.05394e-05	0.00120274		ENSG00000106105	GARS	9033.39	0.208192	0.052208	3.98774	6.67055e-05	0.00175313
ENSG00000149925	ALDOA	26981.1	-0.17092	0.0513532	-3.32832	0.000873725	0.0155614		ENSG00000116285	ERRFI1	1180.76	-0.33597	0.0842841	-3.98616	6.71503e-05	0.00176098
ENSG00000102606	ARHGEF7	1078.42	-0.419125	0.0861193	-4.86679	1.13423e-06	5.09455e-05		ENSG00000129474	AJUBA	1682.32	0.311159	0.0781505	3.98153	6.84725e-05	0.00179175
ENSG00000123485	HJURP	997.582	-0.34119	0.106184	-3.21319	0.00131271	0.0215108		ENSG00000174371	EXO1	843.183	-0.383476	0.0964106	-3.97753	6.96338e-05	0.00181818
ENSG00000177733	HNRNPA0	4690.19	-0.22928	0.0533533	-4.2974	1.72812e-05	0.000569674		ENSG00000124145	SDC4	3313.1	0.243148	0.0612474	3.96993	7.18941e-05	0.00186909
ENSG00000152022	LIX1L	1213.67	-0.443227	0.0813257	-5.45002	5.03634e-08	2.94195e-06		ENSG00000237765	FAM200B	846.014	0.384828	0.0970752	3.96422	7.3635e-05	0.00191023
ENSG00000115461	IGFBP5	2064.07	0.825062	0.285355	2.89135	0.00383592	0.0497082		ENSG00000158985	CDC42SE2	338.902	-0.621629	0.1572	-3.95439	7.67308e-05	0.00198199
ENSG00000162849	KIF26B	2109.37	-0.41502	0.072964	-5.68802	1.28524e-08	8.23285e-07		ENSG00000170854	MINA	778.346	0.411481	0.10418	3.9497	7.82493e-05	0.00201689
ENSG00000116062	MSH6	4040.69	-0.228654	0.0538308	-4.24765	2.16025e-05	0.000695846		ENSG00000082482	KCNK2	5616.04	0.238092	0.0603253	3.9468	7.92038e-05	0.00203278
ENSG00000146376	ARHGAP18	1527.18	0.317674	0.076538	4.15053	3.31699e-05	0.0010107		ENSG00000152601	MBNL1	6719.58	0.223266	0.0565881	3.94546	7.96485e-05	0.00203985
ENSG00000101126	ADNP	2567.51	-0.446627	0.0621526	-7.18597	6.67294e-13	7.52307e-11		ENSG00000166396	SERPINB7	418.816	0.596596	0.151482	3.9384	8.20258e-05	0.00209627
ENSG00000170779	CDCA4	985.198	-0.336073	0.0899299	-3.73706	0.000186186	0.00439133		ENSG00000126777	KTN1	10025.4	-0.219845	0.0558605	-3.9356	8.29875e-05	0.00211636
ENSG00000239305	RNF103	673.378	-0.60776	0.104178	-5.83384	5.41676e-09	3.63503e-07		ENSG00000163431	LMOD1	1044.7	0.421548	0.107156	3.93394	8.35631e-05	0.00212653
ENSG00000119138	KLF9	2529.65	-0.494263	0.0721256	-6.85282	7.24106e-12	7.28891e-10		ENSG00000259091	LINC00517	430.035	0.542146	0.137999	3.92862	8.54357e-05	0.0021696
ENSG00000258289	CHURC1	680.849	0.487728	0.105104	4.64044	3.4767e-06	0.000136573		ENSG00000153253	SCN3A	3821.95	0.280768	0.0715514	3.92401	8.70886e-05	0.00220692
ENSG00000111057	KRT18	2361.9	0.516234	0.0726321	7.10752	1.18144e-12	1.30584e-10		ENSG00000250742	RP11-834C11.4	323.669	0.59	0.150412	3.92256	8.76141e-05	0.00221557
ENSG00000161533	ACOX1	682.327	-0.366336	0.1034	-3.54292	0.000395727	0.00820115		ENSG00000145623	OSMR	7602.69	-0.261843	0.0668374	-3.91762	8.94289e-05	0.00225672
ENSG00000135900	MRPL44	475.548	-0.512078	0.119995	-4.2675	1.97677e-05	0.000642251		ENSG00000117298	ECE1	4817.96	0.239442	0.06117	3.91437	9.06399e-05	0.00227773
ENSG00000114853	ZBTB47	1304.6	0.281591	0.0787404	3.57619	0.000348633	0.00738814		ENSG00000134853	PDGFRA	18697.1	-0.256214	0.0654508	-3.9146	9.05542e-05	0.00227773
ENSG00000131747	TOP2A	8048.52	-0.337814	0.0561706	-6.01408	1.80913e-09	1.35974e-07		ENSG00000052795	FNIP2	550.765	0.455622	0.116525	3.91007	9.22684e-05	0.00231382
ENSG00000112697	TMEM30A	5164.39	0.19371	0.0601786	3.21892	0.00128675	0.0211778		ENSG00000180354	C7orf41	964.602	-0.375976	0.096226	-3.90722	9.33637e-05	0.00233642
ENSG00000188042	ARL4C	2477.11	-0.8622	0.135708	-6.35333	2.10699e-10	1.79956e-08		ENSG00000133107	TRPC4	476.988	0.492337	0.126229	3.90036	9.60491e-05	0.00239864
ENSG00000164244	PRRC1	3149.32	-0.20594	0.0608591	-3.38388	0.000714684	0.0131014		ENSG00000187741	FANCA	1327.91	-0.320581	0.0822565	-3.89734	9.72564e-05	0.00242376
ENSG00000095319	NUP188	2118.14	-0.221341	0.0684285	-3.23464	0.00121798	0.0202231		ENSG00000101000	PROCR	929.516	-0.368997	0.0946983	-3.89655	9.75714e-05	0.00242659
ENSG00000074416	MGLL	3558.27	0.252437	0.07255	3.47949	0.000502369	0.00992977		ENSG00000153048	CARHSP1	2107.54	-0.280058	0.0720294	-3.8881	0.00010103	0.00250743
ENSG00000183856	IQGAP3	1833.95	-0.262613	0.0867947	-3.02568	0.00248072	0.0355077		ENSG00000086712	TXLNG	437.968	-0.491826	0.126863	-3.87683	0.000105826	0.00262105
ENSG00000182700	IGIP	252.146	-0.653415	0.168008	-3.88919	0.00010058	0.00260675		ENSG00000164733	CTSB	35417	-0.18	0.0464994	-3.87103	0.000108378	0.00267875
ENSG00000106976	DNM1	1634.84	-0.265766	0.0743399	-3.57501	0.000350212	0.00740768		ENSG00000188641	DPYD	2640.49	-0.256337	0.0662312	-3.87034	0.000108685	0.00268082
ENSG00000139329	LUM	21472.9	-0.370383	0.108487	-3.41408	0.000639986	0.0120253		ENSG00000196405	EVL	1824.58	-0.311834	0.0806042	-3.86871	0.000109414	0.00269329
ENSG00000123610	TNFAIP6	707.352	-0.417573	0.115106	-3.62772	0.000285937	0.00626243		ENSG00000135272	MDFIC	3132.02	-0.246232	0.0636666	-3.86753	0.000109945	0.00270084
ENSG00000225135	RP11-361F15.2	190.309	-0.827915	0.190402	-4.34825	1.37228e-05	0.000467406		ENSG00000013288	MAN2B2	2593.48	0.251545	0.0650666	3.86597	0.000110648	0.00271257
ENSG00000057657	PRDM1	177.983	-0.695662	0.217582	-3.19724	0.00138751	0.0224752		ENSG00000123473	STIL	805.314	-0.389272	0.100706	-3.86542	0.0001109	0.00271321
ENSG00000150768	DLAT	985.894	-0.323894	0.0893545	-3.62482	0.000289158	0.00627553		ENSG00000134759	ELP2	2937.2	-0.249739	0.0646637	-3.86211	0.000112411	0.00274461
ENSG00000110031	LPXN	1895.25	0.339253	0.0768813	4.41269	1.02096e-05	0.000359696		ENSG00000076513	ANKRD13A	2501.28	0.264275	0.0684395	3.86144	0.00011272	0.00274658
ENSG00000183715	OPCML	104.071	0.813584	0.250376	3.24945	0.00115628	0.0193125		ENSG00000196743	GM2A	934.01	-0.364798	0.0945254	-3.85926	0.000113729	0.00276557
ENSG00000178802	MPI	737.001	-0.415693	0.102252	-4.06539	4.79523e-05	0.00137212		ENSG00000138119	MYOF	15439.7	0.197383	0.0511633	3.8579	0.000114366	0.00277546
ENSG00000151474	FRMD4A	3146.07	0.198739	0.0664534	2.99065	0.00278381	0.0388424		ENSG00000188811	NHLRC3	435.06	-0.512082	0.13281	-3.85573	0.000115383	0.0027945
ENSG00000169813	HNRNPF	6201.48	-0.200859	0.0527317	-3.80908	0.000139487	0.00344688		ENSG00000197256	KANK2	5975.01	-0.205626	0.0533469	-3.8545	0.000115967	0.00280299
ENSG00000105639	JAK3	238.444	-0.751715	0.169265	-4.44106	8.95155e-06	0.000319367		ENSG00000114019	AMOTL2	4006.69	0.265555	0.0690296	3.84698	0.000119584	0.00287887
ENSG00000151414	NEK7	5362.49	0.25266	0.0766228	3.29745	0.000975659	0.0170211		ENSG00000130024	PHF10	1110.54	-0.345294	0.0898437	-3.84328	0.000121401	0.00291679
ENSG00000161558	TMEM143	188.721	-0.877179	0.190156	-4.61294	3.97012e-06	0.000153285		ENSG00000164134	NAA15	1877.03	0.279307	0.0727481	3.83936	0.000123354	0.00295778
ENSG00000145632	PLK2	2173.8	0.235806	0.0670683	3.5159	0.000438265	0.00888669		ENSG00000136108	CKAP2	2988.2	-0.270006	0.0703581	-3.83759	0.000124247	0.00297328
ENSG00000009335	UBE3C	2857.26	-0.39374	0.0600527	-6.55657	5.50613e-11	4.96609e-09		ENSG00000142871	CYR61	20357.5	0.502369	0.130937	3.83672	0.000124687	0.00297789
ENSG00000069974	RAB27A	1024.09	-0.313129	0.094493	-3.31378	0.000920424	0.0162392		ENSG00000164951	PDP1	1295.71	-0.339707	0.0886417	-3.83236	0.000126918	0.00302517
ENSG00000150990	DHX37	604.826	0.492872	0.111237	4.43082	9.38775e-06	0.000333872		ENSG00000141510	TP53	2342.62	0.265351	0.0693237	3.82771	0.000129343	0.00307688
ENSG00000138785	INTS12	363.233	-0.590519	0.135209	-4.36744	1.2571e-05	0.00043327		ENSG00000107796	ACTA2	3013.01	0.254846	0.0666527	3.82348	0.000131579	0.00311775
ENSG00000143933	CALM2	12608.1	0.161989	0.0494797	3.27386	0.00106089	0.018122		ENSG00000069974	RAB27A	902.12	-0.352133	0.092308	-3.81477	0.000136313	0.00322356
ENSG00000074527	NTN4	3851.56	0.213423	0.0604664	3.52961	0.000416172	0.00849986		ENSG00000188486	H2AFX	2686.61	-0.267037	0.0700267	-3.81336	0.000137092	0.00323564
ENSG00000131171	SH3BGRL	3167.15	-0.469424	0.0706179	-6.64738	2.98351e-11	2.82656e-09		ENSG00000132376	INPP5K	392.285	0.518523	0.136013	3.81229	0.000137684	0.00324261
ENSG00000114019	AMOTL2	3499.16	0.337886	0.0720118	4.69209	2.70427e-06	0.000109276		ENSG00000114302	PRKAR2A	1864.79	0.285917	0.0750262	3.81089	0.000138465	0.00324261
ENSG00000145495	2006-03-01	3443.65	-0.277829	0.0613617	-4.52772	5.96226e-06	0.000221843		ENSG00000136868	SLC31A1	2247.98	0.274906	0.0721314	3.81119	0.000138302	0.00324261
ENSG00000122861	PLAU	1068.08	-0.331375	0.103463	-3.20283	0.00136086	0.022139		ENSG00000072210	ALDH3A2	785.574	-0.38762	0.101696	-3.81155	0.000138096	0.00324261
ENSG00000122884	P4HA1	7339.36	-0.196712	0.0505287	-3.89308	9.89798e-05	0.0025712		ENSG00000164754	RAD21	9524.92	-0.17862	0.0469111	-3.80764	0.0001403	0.00326831
ENSG00000110080	ST3GAL4	579.207	-0.385325	0.112852	-3.41442	0.000639186	0.0120253		ENSG00000122966	CIT	1823.5	-0.31188	0.081894	-3.80834	0.000139905	0.00326831
ENSG00000184014	DENND5A	3881.76	-0.457497	0.0538721	-8.49227	2.02631e-17	3.51456e-15		ENSG00000127329	PTPRB	212.112	0.850571	0.223649	3.80315	0.000142868	0.00331989
ENSG00000134363	FST	3518.64	0.431059	0.0752188	5.73073	9.9999e-09	6.55459e-07		ENSG00000154114	TBCEL	771.989	0.416819	0.109788	3.79657	0.00014671	0.0034026
ENSG00000183943	PRKX	156.512	-0.666455	0.207991	-3.20426	0.00135411	0.0220611		ENSG00000101413	RPRD1B	879.665	-0.385914	0.101725	-3.7937	0.000148419	0.00342901
ENSG00000166477	LEO1	595.525	-0.324349	0.108452	-2.99072	0.00278319	0.0388424		ENSG00000197296	FITM2	363.752	-0.517433	0.136459	-3.79185	0.00014953	0.00344808
ENSG00000154734	ADAMTS1	11224.1	0.35368	0.0597801	5.91635	3.29165e-09	2.33397e-07		ENSG00000150990	DHX37	579.076	0.43793	0.115614	3.78786	0.000151951	0.00349721
ENSG00000159176	CSRP1	6594.96	0.200697	0.0615539	3.2605	0.00111215	0.0187585		ENSG00000137501	SYTL2	948.82	-0.355985	0.0941068	-3.78278	0.000155085	0.00356251
ENSG00000157227	MMP14	31322.8	-0.211096	0.0459878	-4.59027	4.42673e-06	0.000169176		ENSG00000154678	PDE1C	2727.52	0.277802	0.0735537	3.77686	0.000158815	0.00364085
ENSG00000150776	C11orf57	729.874	-0.363513	0.104689	-3.47233	0.000515961	0.0101341		ENSG00000173852	DPY19L1	2147.66	-0.28305	0.0749521	-3.77642	0.0001591	0.00364085
ENSG00000150457	LATS2	1450.41	-0.37474	0.078764	-4.75775	1.95763e-06	8.2352e-05		ENSG00000005884	ITGA3	3027.15	0.297858	0.0788931	3.77547	0.000159706	0.00364778
ENSG00000127452	FBXL12	449.258	-0.816337	0.12383	-6.59241	4.32732e-11	3.99887e-09		ENSG00000135919	SERPINE2	40571.5	0.509531	0.134998	3.77437	0.000160414	0.00365702
ENSG00000143878	RHOB	1480.05	0.290454	0.0820239	3.54109	0.00039848	0.00822796		ENSG00000123374	CDK2	2515.56	-0.264008	0.0699609	-3.77365	0.00016088	0.0036607
ENSG00000169764	UGP2	3986.65	0.209575	0.0595786	3.51762	0.000435436	0.00884523		ENSG00000143924	EML4	2429.19	-0.26951	0.0715008	-3.76933	0.000163687	0.00371755
ENSG00000117298	ECE1	3567.67	0.25622	0.0639989	4.0035	6.24119e-05	0.00173736		ENSG00000131236	CAP1	10561.8	0.180469	0.0478873	3.76862	0.00016415	0.00372105
ENSG00000169446	MMGT1	954.045	-0.302089	0.0963251	-3.13613	0.00171191	0.0264385		ENSG00000006468	ETV1	766.815	-0.418253	0.111009	-3.76776	0.00016472	0.00372694
ENSG00000183287	CCBE1	3132.85	-0.311039	0.0772235	-4.02778	5.63055e-05	0.00157684		ENSG00000115310	RTN4	15061.4	0.180586	0.0479497	3.76614	0.000165788	0.00374132
ENSG00000136044	APPL2	3565.93	0.215765	0.0636489	3.38993	0.000699111	0.0128998		ENSG00000164125	FAM198B	3020.68	-0.317796	0.0843991	-3.76539	0.000166288	0.00374132
ENSG00000206538	VGLL3	7347.72	0.322477	0.0700554	4.60317	4.16106e-06	0.000160108		ENSG00000105810	CDK6	1845.16	0.278913	0.0741289	3.76254	0.000168198	0.00377725
ENSG00000119927	GPAM	2185.54	-0.522059	0.146973	-3.55207	0.000382217	0.00793574		ENSG00000138160	KIF11	2435.71	-0.261479	0.0696112	-3.75627	0.000172462	0.00386579
ENSG00000177917	ARL6IP6	815.034	-0.6672	0.105066	-6.35027	2.14934e-10	1.82193e-08		ENSG00000123096	SSPN	484.764	0.489943	0.130628	3.75066	0.000176366	0.00394595
ENSG00000168234	TTC39C	574.388	-0.374007	0.114208	-3.27478	0.00105745	0.0180906		ENSG00000099377	HSD3B7	948.302	-0.351152	0.0936571	-3.74933	0.000177304	0.00395224
ENSG00000136108	CKAP2	2453.16	-0.19135	0.0613713	-3.11791	0.0018214	0.0277677		ENSG00000186185	KIF18B	665.356	-0.424461	0.113204	-3.74952	0.000177174	0.00395224
ENSG00000148737	TCF7L2	492.177	-0.690503	0.118307	-5.83653	5.32977e-09	3.59807e-07		ENSG00000118515	SGK1	816.867	0.423727	0.113127	3.74559	0.000179971	0.00400427
ENSG00000145623	OSMR	7346.3	-0.208667	0.0479864	-4.34845	1.371e-05	0.000467406		ENSG00000130147	SH3BP4	2872.55	0.253108	0.0676173	3.74323	0.000181666	0.0040271
ENSG00000143575	HAX1	1012.53	-0.39879	0.092843	-4.29531	1.74447e-05	0.000573387		ENSG00000173473	SMARCC1	3117.62	0.242795	0.0648585	3.74346	0.000181502	0.0040271
ENSG00000129515	SNX6	4455.84	-0.275505	0.0578069	-4.76595	1.87961e-06	7.99651e-05		ENSG00000150630	VEGFC	2339.5	0.301945	0.0807169	3.7408	0.000183438	0.00405787
ENSG00000108256	NUFIP2	2635.82	-0.258411	0.0639144	-4.04308	5.27536e-05	0.0014981		ENSG00000125868	DSTN	9755.49	0.192241	0.0514023	3.73994	0.000184065	0.00405787
ENSG00000156504	FAM122B	667.001	-0.336936	0.1045	-3.22426	0.00126297	0.0209085		ENSG00000120533	ENY2	958.603	-0.370494	0.0990596	-3.74011	0.000183938	0.00405787
ENSG00000105011	ASF1B	738.938	-0.367523	0.102428	-3.58811	0.000333083	0.00711208		ENSG00000198833	UBE2J1	2185.6	-0.254474	0.068079	-3.73792	0.00018555	0.00408312
ENSG00000103257	SLC7A5	3023.22	0.350502	0.0797249	4.39639	1.10066e-05	0.000384175		ENSG00000111711	GOLT1B	2630.93	0.261763	0.0701258	3.73277	0.000189387	0.00415994
ENSG00000105968	H2AFV	3201.29	-0.217053	0.0633029	-3.4288	0.000606267	0.0115068		ENSG00000080986	NDC80	1660.58	-0.305844	0.0821555	-3.72275	0.000197067	0.00432075
ENSG00000101413	RPRD1B	889.531	-0.455711	0.0942413	-4.83558	1.32757e-06	5.89009e-05		ENSG00000119414	PPP6C	1244.3	0.309355	0.0831288	3.72139	0.000198127	0.00433611
ENSG00000154188	ANGPT1	2066.64	-0.285551	0.0776222	-3.67873	0.000234396	0.00529111		ENSG00000111206	FOXM1	3048.29	-0.232103	0.0624885	-3.71433	0.000203743	0.00445091
ENSG00000187699	C2orf88	700.381	0.397017	0.104756	3.78991	0.000150701	0.00368547		ENSG00000116132	PRRX1	9829.05	-0.207903	0.0560217	-3.71113	0.000206339	0.00449947
ENSG00000162407	PPAP2B	9719.54	-0.239258	0.0567862	-4.21332	2.51648e-05	0.000783722		ENSG00000100345	MYH9	41285.1	0.228357	0.0615714	3.70881	0.000208232	0.00453252
ENSG00000196083	IL1RAP	614.358	-0.375551	0.106287	-3.53338	0.000410276	0.00842522		ENSG00000089685	BIRC5	2054.95	-0.266286	0.0718482	-3.70623	0.000210365	0.0045707
ENSG00000152137	HSPB8	323.621	0.460248	0.147383	3.1228	0.00179138	0.0274776		ENSG00000185033	SEMA4B	538.076	-0.423771	0.114357	-3.7057	0.000210809	0.00457208
ENSG00000138135	CH25H	537.995	-0.858579	0.145251	-5.91099	3.40056e-09	2.39612e-07		ENSG00000225614	ZNF469	658.987	0.437598	0.118551	3.69121	0.000223189	0.00483189
ENSG00000148411	NACC2	1095.54	0.330642	0.0886247	3.73081	0.000190866	0.00448296		ENSG00000097007	ABL1	6035.93	-0.220619	0.0598158	-3.6883	0.000225759	0.00487875
ENSG00000164985	PSIP1	3790.22	-0.219769	0.0544037	-4.03959	5.35449e-05	0.0015054		ENSG00000075624	ACTB	103456	0.18079	0.049051	3.68575	0.000228033	0.00491905
ENSG00000144711	IQSEC1	801.323	-0.460249	0.099688	-4.6169	3.89523e-06	0.00015091		ENSG00000211459	MT-RNR1	7385.99	0.279721	0.0759568	3.68264	0.000230835	0.00496294
ENSG00000174695	TMEM167A	2763.75	0.217551	0.0641233	3.39269	0.000692097	0.0128123		ENSG00000122863	CHST3	1221.38	-0.31758	0.0862386	-3.68257	0.000230892	0.00496294
ENSG00000198682	PAPSS2	5430.04	-0.149687	0.0500264	-2.99216	0.00277014	0.0388424		ENSG00000134569	LRP4	406.278	-0.515127	0.13999	-3.67974	0.000233468	0.00500937
ENSG00000100353	EIF3D	4756.48	0.195296	0.0523831	3.72822	0.000192839	0.00450409		ENSG00000138080	EMILIN1	10928.7	-0.222682	0.0606124	-3.67387	0.000238902	0.00511684
ENSG00000108100	CCNY	2382.27	-0.235885	0.0700253	-3.36856	0.000755608	0.0137178		ENSG00000066279	ASPM	3179.47	-0.326634	0.0889568	-3.67182	0.000240825	0.00514886
ENSG00000074855	ANO8	367.582	-0.615989	0.146001	-4.21907	2.45307e-05	0.000768219		ENSG00000130638	ATXN10	3358.35	0.229593	0.0625451	3.67084	0.000241758	0.00515965
ENSG00000142733	MAP3K6	1234.82	-0.507531	0.0832562	-6.09601	1.08747e-09	8.28384e-08		ENSG00000111962	UST	587.915	0.459844	0.125286	3.67036	0.000242211	0.00516016
ENSG00000121691	CAT	1074.65	-0.457938	0.0858338	-5.33517	9.54558e-08	5.19888e-06		ENSG00000258289	CHURC1	859.969	0.364412	0.0995805	3.65947	0.000252735	0.00537486
ENSG00000164463	CREBRF	592.344	-0.379799	0.115279	-3.29462	0.000985565	0.0171206		ENSG00000163840	DTX3L	1257.37	-0.346555	0.0947661	-3.65696	0.000255228	0.00541832
ENSG00000121940	CLCC1	718.287	-0.458846	0.103228	-4.44498	8.79004e-06	0.000315602		ENSG00000122862	SRGN	5889.62	0.266058	0.0728526	3.65201	0.000260199	0.00551363
ENSG00000071082	RPL31	10339.3	0.171302	0.0504421	3.39601	0.000683758	0.0127115		ENSG00000215193	PEX26	1086.39	-0.31492	0.0863066	-3.64885	0.000263414	0.00555291
ENSG00000166135	HIF1AN	1411.23	0.267559	0.0795525	3.3633	0.000770157	0.013937		ENSG00000080822	CLDND1	1027.86	-0.327971	0.0898739	-3.64924	0.000263016	0.00555291
ENSG00000134569	LRP4	386.804	-0.548076	0.143672	-3.81477	0.000136309	0.00339239		ENSG00000168214	RBPJ	5029.87	-0.201668	0.055286	-3.64773	0.00026457	0.00556753
ENSG00000172260	NEGR1	1412.21	0.324546	0.0852128	3.80866	0.000139722	0.00344688		ENSG00000213639	PPP1CB	4698.79	-0.204327	0.0560244	-3.6471	0.000265214	0.00557135
ENSG00000244045	TMEM199	152.096	-0.785782	0.214326	-3.66628	0.0002461	0.00550332		ENSG00000137312	FLOT1	3414.66	-0.235367	0.0645783	-3.64467	0.000267737	0.00561455
ENSG00000103148	NPRL3	806.631	-0.679745	0.0974572	-6.9748	3.06308e-12	3.16819e-10		ENSG00000196611	MMP1	6640.99	0.549751	0.151193	3.63609	0.000276813	0.00578002
ENSG00000144959	NCEH1	736.135	0.480107	0.107455	4.468	7.89538e-06	0.000287137		ENSG00000051108	HERPUD1	1909.44	0.269404	0.0740807	3.63663	0.000276232	0.00578002
ENSG00000197093	GAL3ST4	145.699	-0.729334	0.221862	-3.28733	0.00101142	0.0174889		ENSG00000188483	IER5L	955.366	-0.347083	0.0954614	-3.63585	0.000277068	0.00578002
ENSG00000078124	ACER3	515.97	-0.895631	0.118171	-7.57914	3.4785e-14	4.61371e-12		ENSG00000139304	PTPRQ	243.046	0.681062	0.187415	3.63397	0.000279088	0.00580204
ENSG00000162408	NOL9	338.511	-0.496121	0.142596	-3.4792	0.000502918	0.00992977		ENSG00000155313	USP25	1813.65	-0.282379	0.0777429	-3.63222	0.000280998	0.00583168
ENSG00000135776	ABCB10	441.849	-0.660169	0.140983	-4.68262	2.83227e-06	0.000113634		ENSG00000241553	ARPC4	1442.9	0.283898	0.0783145	3.6251	0.000288851	0.00598433
ENSG00000152465	NMT2	2004.57	0.307424	0.0768682	3.99937	6.35107e-05	0.0017636		ENSG00000103187	COTL1	8150.03	0.180217	0.049733	3.62368	0.000290437	0.00600687
ENSG00000204536	CCHCR1	761.469	-0.32987	0.100436	-3.28439	0.00102202	0.0176181		ENSG00000182117	NOP10	997.275	-0.347853	0.0961279	-3.61865	0.000296146	0.00611443
ENSG00000152558	TMEM123	6466.23	0.172571	0.0543202	3.17693	0.00148845	0.0237353		ENSG00000085999	RAD54L	618.666	-0.399403	0.110421	-3.61711	0.000297915	0.00614043
ENSG00000105993	DNAJB6	1578.33	0.261093	0.0827968	3.15342	0.00161372	0.0251982		ENSG00000162928	PEX13	570.304	-0.412605	0.114183	-3.61354	0.000302047	0.00621493
ENSG00000124762	CDKN1A	774.287	-0.435332	0.106879	-4.07313	4.63854e-05	0.00133747		ENSG00000057019	DCBLD2	15594.7	0.200245	0.0554346	3.61228	0.000303515	0.0062345
ENSG00000069399	BCL3	1328.33	-0.373665	0.0803235	-4.652	3.28736e-06	0.000130041		ENSG00000145390	USP53	2296.44	0.282175	0.0781326	3.61148	0.00030445	0.00624303
ENSG00000218283	MORF4L1P1	414.833	-0.493012	0.131291	-3.7551	0.000173273	0.0041305		ENSG00000163520	FBLN2	5494.18	-0.216744	0.0600426	-3.60984	0.000306389	0.00627212
ENSG00000156011	PSD3	3873.91	-0.305101	0.0695859	-4.38452	1.1624e-05	0.000404471		ENSG00000139926	FRMD6	10146.9	0.261286	0.0724571	3.60607	0.000310865	0.00635294
ENSG00000154743	TSEN2	116.787	-0.809057	0.23811	-3.39783	0.000679224	0.012695		ENSG00000159217	IGF2BP1	1073.16	-0.313942	0.0871417	-3.60266	0.000314975	0.00642603
ENSG00000019549	SNAI2	3988.03	-0.202021	0.0680354	-2.96936	0.00298424	0.0412292		ENSG00000119042	SATB2	368.847	-0.524515	0.145692	-3.60016	0.000318022	0.00647721
ENSG00000113657	DPYSL3	7971.74	-0.205029	0.0606925	-3.37816	0.000729724	0.0132907		ENSG00000186918	ZNF395	1219.41	-0.325399	0.0906001	-3.59159	0.000328666	0.00668268
ENSG00000104365	IKBKB	897.336	0.318336	0.0907619	3.50738	0.000452544	0.00914333		ENSG00000237649	KIFC1	1457.85	-0.273874	0.0763208	-3.58847	0.000332631	0.00674053
ENSG00000173068	BNC2	2283.38	-0.202238	0.0648756	-3.11731	0.00182507	0.0277677		ENSG00000184785	SMIM10	510.015	-0.42995	0.119802	-3.58884	0.000332158	0.00674053
ENSG00000224114	RP11-343H5.4	889.75	0.392514	0.116113	3.38044	0.000723695	0.0132022		ENSG00000064393	HIPK2	1204.37	-0.324256	0.0903735	-3.58796	0.000333279	0.00674231
ENSG00000119042	SATB2	548.16	-0.501839	0.125298	-4.00516	6.19743e-05	0.00172945		ENSG00000163466	ARPC2	7550.73	0.180544	0.0503307	3.58714	0.000334321	0.00675206
ENSG00000129103	SUMF2	3152.6	-0.300526	0.0600107	-5.00787	5.50357e-07	2.66297e-05		ENSG00000140931	CMTM3	929.931	0.328563	0.0917613	3.58063	0.000342768	0.00691105
ENSG00000131459	GFPT2	3140.03	-0.354386	0.082417	-4.29991	1.70865e-05	0.000568241		ENSG00000119812	FAM98A	2440.62	0.244351	0.068349	3.57504	0.000350169	0.00704847
ENSG00000213639	PPP1CB	4669.93	-0.217453	0.0668582	-3.25246	0.00114412	0.0191662		ENSG00000056972	TRAF3IP2	862.756	-0.362455	0.101425	-3.57364	0.000352059	0.00707468
ENSG00000139668	WDFY2	740.616	-0.504433	0.100451	-5.02166	5.12271e-07	2.50015e-05		ENSG00000154258	ABCA9	1035.1	0.332578	0.0931295	3.57114	0.000355437	0.00713066
ENSG00000176171	BNIP3	3053.84	-0.323565	0.0651634	-4.96544	6.85441e-07	3.22377e-05		ENSG00000159792	PSKH1	959.849	0.321104	0.0899762	3.56876	0.000358674	0.0071717
ENSG00000086712	TXLNG	370	-0.476324	0.137884	-3.45453	0.000551256	0.0106784		ENSG00000088280	ASAP3	1510.36	-0.292444	0.0819431	-3.56887	0.000358526	0.0071717
ENSG00000119969	HELLS	780.742	-0.365011	0.107467	-3.39648	0.000682593	0.0127115		ENSG00000162073	PAQR4	1217.28	-0.31532	0.0884031	-3.56685	0.000361299	0.0072122
ENSG00000130309	COLGALT1	6772.82	-0.236456	0.0473936	-4.98919	6.06338e-07	2.88432e-05		ENSG00000138771	SHROOM3	1028.78	0.324731	0.0910728	3.56562	0.000363003	0.00723422
ENSG00000167081	PBX3	1039.89	-0.252014	0.0855051	-2.94735	0.00320506	0.043378		ENSG00000148985	PGAP2	337.446	-0.542498	0.152367	-3.56047	0.000370185	0.00736515
ENSG00000164976	KIAA1161	113.025	-1.04323	0.238629	-4.37174	1.23261e-05	0.000426273		ENSG00000108179	PPIF	2085.43	0.257433	0.072388	3.55629	0.00037613	0.00747109
ENSG00000115594	IL1R1	6564.49	-0.807522	0.117402	-6.87828	6.05788e-12	6.15284e-10		ENSG00000176532	PRR15	320.192	0.54227	0.152606	3.5534	0.000380291	0.00753807
ENSG00000103888	KIAA1199	36589.3	0.348457	0.0742282	4.69441	2.67383e-06	0.000108434		ENSG00000198648	STK39	1394.75	0.286889	0.080744	3.55308	0.000380755	0.00753807
ENSG00000120738	EGR1	2434.25	-0.394995	0.135899	-2.90652	0.00365468	0.0477992		ENSG00000167378	IRGQ	248.582	-0.603253	0.169898	-3.55068	0.000384233	0.00759444
ENSG00000185112	FAM43A	911.596	0.396203	0.0957711	4.13697	3.51918e-05	0.00105713		ENSG00000184840	TMED9	4077.1	0.216859	0.0611218	3.54797	0.000388205	0.00766037
ENSG00000132142	ACACA	2737.5	-0.220194	0.0692619	-3.17915	0.00147706	0.0236203		ENSG00000183762	KREMEN1	598.753	-0.3963	0.111719	-3.5473	0.000389195	0.00766734
ENSG00000196950	SLC39A10	1609.21	-0.248238	0.0830227	-2.99	0.00278977	0.0388775		ENSG00000266962	RP11-400F19.6	330.301	-0.517973	0.146133	-3.54454	0.000393298	0.00772289
ENSG00000145425	RPS3A	7166.82	0.172034	0.0490271	3.50897	0.000449851	0.00910524		ENSG00000079432	CIC	3042.19	-0.272027	0.0767966	-3.54218	0.00039684	0.00777975
ENSG00000138160	KIF11	2246.74	-0.239458	0.064449	-3.71546	0.000202836	0.00470984		ENSG00000175387	SMAD2	2737.89	-0.22356	0.0632007	-3.5373	0.000404245	0.00791203
ENSG00000123739	PLA2G12A	651.52	-0.420389	0.113693	-3.69759	0.000217655	0.00496729		ENSG00000106392	C1GALT1	4116.22	-0.227461	0.0643165	-3.53658	0.000405342	0.00792062
ENSG00000131469	RPL27	7773.06	0.197689	0.0521773	3.78879	0.000151381	0.00369408		ENSG00000197006	METTL9	3659.41	-0.207962	0.0588808	-3.53191	0.000412567	0.00803571
ENSG00000112769	LAMA4	18075.6	-0.146558	0.0449475	-3.26065	0.00111158	0.0187585		ENSG00000105559	PLEKHA4	1044.52	-0.356704	0.100992	-3.532	0.000412422	0.00803571
ENSG00000136859	ANGPTL2	5359.7	-0.488657	0.0739135	-6.6112	3.81219e-11	3.58155e-09		ENSG00000117600	LPPR4	332.186	0.516845	0.146859	3.51933	0.000432643	0.00841312
ENSG00000134058	CDK7	734.222	0.330332	0.100201	3.29669	0.000978326	0.0170211		ENSG00000130764	LRRC47	853.905	-0.345179	0.0981093	-3.51831	0.000434309	0.00843189
ENSG00000057019	DCBLD2	13266.8	0.290369	0.058767	4.94102	7.77151e-07	3.61553e-05		ENSG00000104365	IKBKB	1031.57	0.317843	0.0904012	3.51592	0.000438237	0.00846225
ENSG00000175898	CTD-2369P2.2	459.95	-0.465074	0.123335	-3.77082	0.000162714	0.00392812		ENSG00000137310	TCF19	3535.69	-0.211655	0.0601986	-3.51595	0.000438184	0.00846225
ENSG00000090006	LTBP4	2213.16	-0.248759	0.0721403	-3.44826	0.000564214	0.0109107		ENSG00000164930	FZD6	1269.81	-0.294897	0.0838588	-3.51659	0.000437126	0.00846225
ENSG00000092847	AGO1	1073.03	0.286177	0.086026	3.32663	0.000879017	0.0156064		ENSG00000128923	FAM63B	1299.54	-0.338158	0.0961955	-3.51532	0.000439227	0.00846225
ENSG00000152049	KCNE4	1080.15	-0.312948	0.0976484	-3.20485	0.00135134	0.0220477		ENSG00000078043	PIAS2	712.712	-0.3852	0.109581	-3.51522	0.000439388	0.00846225
ENSG00000180488	FAM73A	671.088	-0.580984	0.103689	-5.60315	2.10492e-08	1.30389e-06		ENSG00000142627	EPHA2	827.602	0.400602	0.114017	3.51354	0.000442184	0.00848895
ENSG00000130638	ATXN10	3316.25	0.18941	0.0646684	2.92894	0.00340125	0.045219		ENSG00000134769	DTNA	350.821	-0.57494	0.163624	-3.51379	0.000441756	0.00848895
ENSG00000197563	PIGN	747.861	-0.3692	0.0989789	-3.73009	0.000191412	0.00448644		ENSG00000149131	SERPING1	2862.08	-0.221702	0.0632091	-3.50744	0.000452441	0.00867202
ENSG00000160285	LSS	3145.97	-0.249296	0.0602666	-4.13655	3.52565e-05	0.00105713		ENSG00000173482	PTPRM	2894.42	0.21624	0.0616945	3.50502	0.000456571	0.00873375
ENSG00000168528	SERINC2	717.057	0.451416	0.113374	3.98165	6.84389e-05	0.00187277		ENSG00000071127	WDR1	13680.1	0.165983	0.0473602	3.50471	0.000457113	0.00873375
ENSG00000164379	FOXQ1	232.934	-0.88533	0.179748	-4.9254	8.41865e-07	3.88983e-05		ENSG00000148411	NACC2	1318.41	0.317818	0.0907691	3.50139	0.000462835	0.00882908
ENSG00000103187	COTL1	7616.97	0.210249	0.0492807	4.26635	1.98697e-05	0.000643709		ENSG00000166311	SMPD1	1975.48	0.239253	0.0683756	3.4991	0.000466834	0.00889126
ENSG00000153048	CARHSP1	2141.73	-0.250407	0.0682594	-3.66846	0.000244021	0.00548026		ENSG00000155130	MARCKS	15071.8	-0.234128	0.0670637	-3.49113	0.00048099	0.00914641
ENSG00000143514	TP53BP2	987.085	-0.356247	0.0910912	-3.91088	9.19612e-05	0.0024055		ENSG00000149925	ALDOA	25814.8	-0.175086	0.0501728	-3.48965	0.000483652	0.00917305
ENSG00000108828	VAT1	13647	-0.172687	0.0462539	-3.73346	0.000188869	0.00444533		ENSG00000196776	CD47	3622.67	-0.220154	0.0630903	-3.48951	0.000483915	0.00917305
ENSG00000153904	DDAH1	4236.19	0.248132	0.0694776	3.5714	0.000355083	0.00749664		ENSG00000120256	LRP11	3018.37	-0.256865	0.0736413	-3.48805	0.000486556	0.00920862
ENSG00000084444	KIAA1467	251.639	-0.525527	0.174204	-3.01673	0.00255515	0.0364182		ENSG00000232098	CTD-2619J13.14	323.139	-0.496635	0.142428	-3.48692	0.00048861	0.00923297
ENSG00000161888	SPC24	684.069	-0.675592	0.106459	-6.34603	2.20949e-10	1.84517e-08		ENSG00000128510	CPA4	456.467	0.487665	0.140042	3.48227	0.000497179	0.00933626
ENSG00000006327	TNFRSF12A	2208.74	0.387667	0.0742433	5.22158	1.774e-07	9.34584e-06		ENSG00000101384	JAG1	869.873	0.357125	0.102549	3.48248	0.000496794	0.00933626
ENSG00000037965	HOXC8	2122.89	0.29391	0.0696236	4.22141	2.42778e-05	0.000762416		ENSG00000152492	CCDC50	4026.86	0.229848	0.0659855	3.48331	0.000495246	0.00933626
ENSG00000162924	REL	154.958	-0.711203	0.209333	-3.39747	0.00068013	0.012695		ENSG00000167513	CDT1	2110.01	-0.313437	0.0900071	-3.48236	0.000497023	0.00933626
ENSG00000196323	ZBTB44	1127.53	-0.521705	0.100438	-5.19429	2.05499e-07	1.06275e-05		ENSG00000176771	NCKAP5	825.981	0.351875	0.10114	3.47909	0.000503123	0.00943316
ENSG00000141279	NPEPPS	2503.72	0.249218	0.0724865	3.43813	0.000585748	0.01125		ENSG00000142687	KIAA0319L	1105.73	-0.299567	0.0861336	-3.47793	0.000505293	0.00945912
ENSG00000186575	NF2	1057.47	-0.382428	0.0889669	-4.29854	1.71927e-05	0.000569262		ENSG00000112697	TMEM30A	7918.43	0.243923	0.0702601	3.47171	0.000517149	0.00966602
ENSG00000140564	FURIN	3389.13	-0.284309	0.0632406	-4.49567	6.93511e-06	0.000254679		ENSG00000172725	CORO1B	1489.84	0.271782	0.0782989	3.47108	0.000518366	0.00967376
ENSG00000197568	HHLA3	133.104	-1.15668	0.246183	-4.69844	2.62157e-06	0.000106699		ENSG00000149218	ENDOD1	1558.84	0.289007	0.0833519	3.46731	0.000525693	0.00978035
ENSG00000148985	PGAP2	332.589	-0.49831	0.142628	-3.49377	0.000476242	0.00955366		ENSG00000004975	DVL2	1344.43	-0.276129	0.079638	-3.46731	0.000525703	0.00978035
ENSG00000197296	FITM2	322.721	-0.601669	0.144294	-4.16974	3.04946e-05	0.000936775		ENSG00000131467	PSME3	3162.45	0.224053	0.0646463	3.46584	0.000528582	0.00981873
ENSG00000076513	ANKRD13A	2534.3	0.291053	0.0688171	4.22938	2.34341e-05	0.000742125		ENSG00000120451	SNX19	2481.55	0.232595	0.067163	3.46315	0.000533897	0.00990218
ENSG00000143382	ADAMTSL4	637.484	-0.540125	0.124183	-4.34944	1.36487e-05	0.000467406		ENSG00000136044	APPL2	2838.74	0.251759	0.0727064	3.46268	0.000534818	0.00990401
ENSG00000145375	SPATA5	184.389	-0.772173	0.186301	-4.14476	3.40172e-05	0.00103094		ENSG00000074416	MGLL	3599.25	0.220538	0.0637035	3.46194	0.000536293	0.00991607
ENSG00000117069	ST6GALNAC5	392.222	0.469118	0.138333	3.39124	0.000695781	0.0128594		ENSG00000183856	IQGAP3	1557.37	-0.317591	0.0917736	-3.4606	0.000538983	0.00995052
ENSG00000241685	ARPC1A	3286.77	-0.245336	0.0568585	-4.31486	1.59704e-05	0.000535866		ENSG00000174695	TMEM167A	2754.53	0.247255	0.0715232	3.457	0.000546229	0.0100688
ENSG00000111261	MANSC1	81.3762	-0.983425	0.284022	-3.4625	0.000535181	0.0104569		ENSG00000149485	FADS1	6317.09	-0.288405	0.0834415	-3.45637	0.000547495	0.0100768
ENSG00000269893	SNHG8	1191.21	0.402772	0.0902014	4.46525	7.99753e-06	0.000289917		ENSG00000163584	RPL22L1	1704.92	0.268639	0.0778243	3.45186	0.00055673	0.0102311
ENSG00000189057	FAM111B	598.563	-0.568234	0.130888	-4.34138	1.41591e-05	0.00047848		ENSG00000093010	COMT	1740.13	0.248619	0.0721337	3.44664	0.000567597	0.0104149
ENSG00000009844	VTA1	1595.84	0.313875	0.0763403	4.11152	3.93059e-05	0.00117231		ENSG00000165732	DDX21	3732.66	0.210296	0.0610453	3.44492	0.000571224	0.0104655
ENSG00000172725	CORO1B	1598.33	0.337803	0.0799475	4.22531	2.38614e-05	0.000753539		ENSG00000106460	TMEM106B	2960.68	0.232151	0.0674432	3.44217	0.000577073	0.0105406
ENSG00000110987	BCL7A	243.908	-0.525477	0.180289	-2.91463	0.0035611	0.046847		ENSG00000108950	FAM20A	1084.2	-0.598249	0.173785	-3.44246	0.00057644	0.0105406
ENSG00000163513	TGFBR2	10126.1	0.184059	0.0601077	3.06215	0.0021975	0.0323429		ENSG00000218283	MORF4L1P1	379.301	-0.460852	0.133953	-3.44041	0.000580842	0.0105933
ENSG00000135390	ATP5G2	2853.66	0.230997	0.0608482	3.79628	0.000146885	0.00359995		ENSG00000010292	NCAPD2	4533.15	-0.207108	0.0602754	-3.43603	0.0005903	0.0107495
ENSG00000120029	C10orf76	581.28	-0.32692	0.110125	-2.96862	0.00299144	0.0412292		ENSG00000013392	RWDD2A	285.028	-0.52573	0.153239	-3.43078	0.000601842	0.0109432
ENSG00000108829	LRRC59	5551.54	0.203096	0.0539758	3.76273	0.000168068	0.0040315		ENSG00000128951	DUT	3478.13	-0.213189	0.0621691	-3.42918	0.000605414	0.0109915
ENSG00000136436	CALCOCO2	2233.53	-0.221275	0.0674542	-3.28038	0.00103666	0.017816		ENSG00000163808	KIF15	832.234	-0.349419	0.101999	-3.42571	0.000613186	0.0111158
ENSG00000137310	TCF19	2309.86	-0.29686	0.0692051	-4.28957	1.79016e-05	0.000586694		ENSG00000124702	KLHDC3	2288.7	0.241609	0.0706618	3.41923	0.000627986	0.011367
ENSG00000197646	PDCD1LG2	366.75	0.530233	0.14623	3.62602	0.00028782	0.00627553		ENSG00000135956	TMEM127	1730.82	-0.246698	0.0722133	-3.41624	0.000634928	0.0114754
ENSG00000213047	DENND1B	376.779	-0.47521	0.138533	-3.43029	0.000602927	0.0114821		ENSG00000146263	MMS22L	1103.31	-0.302556	0.0886578	-3.41263	0.000643401	0.0116111
ENSG00000113578	FGF1	595.029	0.621675	0.130481	4.76449	1.89328e-06	8.02439e-05		ENSG00000132640	BTBD3	1043.18	0.300133	0.0879758	3.41153	0.000645982	0.0116333
ENSG00000156017	C9orf41	604.826	-0.465268	0.112914	-4.12054	3.77977e-05	0.00113032		ENSG00000140941	MAP1LC3B	2567.58	0.213894	0.0627019	3.41129	0.000646561	0.0116333
ENSG00000164647	STEAP1	802.216	-0.578883	0.099088	-5.84211	5.15432e-09	3.50059e-07		ENSG00000198947	DMD	494.373	0.426698	0.125134	3.40994	0.000649783	0.0116738
ENSG00000198554	WDHD1	1666.86	-0.260534	0.076015	-3.4274	0.000609384	0.0115465		ENSG00000150457	LATS2	1207.6	-0.306948	0.0902289	-3.40188	0.000669244	0.0120055
ENSG00000094916	CBX5	5391.38	-0.258945	0.0571124	-4.53396	5.78879e-06	0.00021682		ENSG00000075223	SEMA3C	5041.58	0.277005	0.0815526	3.39665	0.000682171	0.0121951
ENSG00000005884	ITGA3	1884.49	0.391375	0.0900353	4.34691	1.38069e-05	0.000468854		ENSG00000009844	VTA1	1736.1	0.251479	0.0740433	3.39637	0.000682855	0.0121951
ENSG00000117600	LPPR4	341.073	0.506701	0.143114	3.54053	0.000399321	0.00823024		ENSG00000143776	CDC42BPA	2760.5	-0.264436	0.0779005	-3.39454	0.00068744	0.0122588
ENSG00000145715	RASA1	2901.88	-0.294425	0.0703345	-4.18606	2.83835e-05	0.0008767		ENSG00000115318	LOXL3	2683.77	0.226885	0.0669264	3.39007	0.000698758	0.0124422
ENSG00000138071	ACTR2	15454.9	0.204968	0.0515287	3.97775	6.95718e-05	0.00189457		ENSG00000113083	LOX	23314.8	0.164021	0.0483998	3.38887	0.000701822	0.0124783
ENSG00000092853	CLSPN	658.839	-0.514595	0.106462	-4.83361	1.34076e-06	5.90458e-05		ENSG00000158109	TPRG1L	1146.04	0.30747	0.0907897	3.38661	0.000707608	0.0125626
ENSG00000147459	DOCK5	2667.49	-0.237419	0.0751826	-3.1579	0.00158913	0.0249771		ENSG00000128578	STRIP2	529.448	-0.40628	0.119997	-3.38576	0.00070981	0.0125832
ENSG00000242193	RP11-568K15.1	324.274	-0.984579	0.146672	-6.71278	1.90956e-11	1.87203e-09		ENSG00000111859	NEDD9	369.947	0.525561	0.155262	3.38499	0.000711806	0.0126
ENSG00000114302	PRKAR2A	1600.59	0.321188	0.0735514	4.36685	1.26053e-05	0.00043327		ENSG00000126581	BECN1	1517.22	0.255597	0.0755654	3.38246	0.000718398	0.012655
ENSG00000151718	WWC2	1779.07	-0.341025	0.0843695	-4.04204	5.29887e-05	0.00149823		ENSG00000115641	FHL2	7612.67	0.18738	0.0553935	3.3827	0.000717768	0.012655
ENSG00000171365	CLCN5	267.653	-0.574989	0.160665	-3.57881	0.000345161	0.00732833		ENSG00000112062	MAPK14	2003.45	-0.255758	0.0756192	-3.38218	0.00071912	0.012655
ENSG00000203950	FAM127B	906.873	-0.317222	0.0984359	-3.22263	0.00127019	0.0209973		ENSG00000144711	IQSEC1	645.508	-0.370784	0.109605	-3.38291	0.000717225	0.012655
ENSG00000248905	FMN1	489.604	0.411739	0.1239	3.32315	0.000890061	0.0157528		ENSG00000188994	ZNF292	936.858	-0.338976	0.100293	-3.37984	0.000725273	0.0127447
ENSG00000102531	FNDC3A	2219.09	-0.649338	0.0771395	-8.41772	3.83894e-17	6.2725e-15		ENSG00000103150	MLYCD	120.703	0.806246	0.239478	3.36669	0.000760771	0.0133296
ENSG00000135074	ADAM19	3439.41	0.397992	0.08141	4.88874	1.01482e-06	4.61335e-05		ENSG00000172890	NADSYN1	1025.66	0.317	0.0941872	3.36563	0.000763683	0.013331
ENSG00000108509	CAMTA2	1138.97	-0.388329	0.0838286	-4.63242	3.61417e-06	0.000140504		ENSG00000137809	ITGA11	5235.34	0.280308	0.0832863	3.36559	0.000763806	0.013331
ENSG00000078269	SYNJ2	3197.93	-0.226029	0.0633975	-3.56526	0.00036349	0.00760295		ENSG00000140564	FURIN	2549.35	-0.259379	0.077071	-3.36545	0.000764179	0.013331
ENSG00000182749	PAQR7	512.637	-0.421736	0.120909	-3.48804	0.000486567	0.00968851		ENSG00000243317	C7orf73	1308.22	-0.278015	0.0826394	-3.3642	0.000767665	0.0133725
ENSG00000183688	FAM101B	2001.2	-0.561882	0.0770644	-7.29108	3.07491e-13	3.64911e-11		ENSG00000206195	AP000525.9	227.472	0.612637	0.182186	3.3627	0.000771841	0.0133954
ENSG00000075624	ACTB	98071.4	0.20097	0.0526514	3.81698	0.000135094	0.00337705		ENSG00000130309	COLGALT1	4987.78	-0.198754	0.0591156	-3.36213	0.000773432	0.0133954
ENSG00000143549	TPM3	7104.26	0.201959	0.0566396	3.56569	0.000362894	0.00760295		ENSG00000138182	KIF20B	1655.78	-0.258194	0.0767927	-3.36222	0.000773183	0.0133954
ENSG00000187741	FANCA	772.469	-0.400058	0.105741	-3.78336	0.000154723	0.00375937		ENSG00000146457	WTAP	2924.34	-0.209129	0.0623815	-3.35242	0.000801094	0.0138384
ENSG00000172061	LRRC15	1583.66	-0.473768	0.157958	-2.99932	0.00270584	0.0380845		ENSG00000162065	TBC1D24	328.341	-0.505558	0.150807	-3.35234	0.000801309	0.0138384
ENSG00000125170	DOK4	599.359	-0.394472	0.107704	-3.66254	0.000249723	0.00555302		ENSG00000034063	UHRF1	2290.66	-0.238413	0.0713052	-3.34356	0.000827101	0.0142633
ENSG00000070214	SLC44A1	4799.95	-0.194686	0.063313	-3.07497	0.00210521	0.0313253		ENSG00000156017	C9orf41	523.237	-0.447543	0.133967	-3.3407	0.000835668	0.0143905
ENSG00000115310	RTN4	16876.7	0.164874	0.040445	4.07649	4.57204e-05	0.00132507		ENSG00000159840	ZYX	12244.8	0.20098	0.0601904	3.33907	0.000840584	0.0144338
ENSG00000123374	CDK2	2142.93	-0.202506	0.0674132	-3.00395	0.00266499	0.0376657		ENSG00000175130	MARCKSL1	483.686	-0.501584	0.150203	-3.33937	0.000839672	0.0144338
ENSG00000111670	GNPTAB	1349.73	0.418248	0.0790578	5.2904	1.22049e-07	6.4905e-06		ENSG00000151012	SLC7A11	925.69	0.360609	0.108047	3.33751	0.000845319	0.0144944
ENSG00000140443	IGF1R	2209.83	-0.224526	0.0734564	-3.05659	0.0022387	0.0328634		ENSG00000263244	RP11-473I1.10	351.105	-0.464387	0.139228	-3.33543	0.000851684	0.0145828
ENSG00000181104	F2R	3808.46	0.297169	0.0819658	3.62553	0.000288372	0.00627553		ENSG00000010322	NISCH	1824.81	-0.248776	0.0747798	-3.32678	0.000878564	0.0150217
ENSG00000170027	YWHAG	4798.94	-0.319268	0.0684759	-4.66248	3.12419e-06	0.000124629		ENSG00000110047	EHD1	2473.67	0.283234	0.0851893	3.32476	0.000884941	0.0150879
ENSG00000013288	MAN2B2	2553.01	0.22366	0.0640505	3.49194	0.00047953	0.00958551		ENSG00000157827	FMNL2	1473.98	-0.276513	0.0831621	-3.32499	0.000884212	0.0150879
ENSG00000099725	PRKY	547.715	-0.396234	0.116501	-3.40111	0.000671132	0.0125687		ENSG00000111647	UHRF1BP1L	937.197	-0.31287	0.0942773	-3.31862	0.00090464	0.0154019
ENSG00000132824	SERINC3	4922.25	0.168465	0.0510378	3.30078	0.000964172	0.0169316		ENSG00000162636	FAM102B	899.724	-0.341145	0.102848	-3.31699	0.000909928	0.0154701
ENSG00000155158	TTC39B	489.413	-0.44166	0.121392	-3.63829	0.000274459	0.00604345		ENSG00000145715	RASA1	1997.13	-0.244266	0.0736837	-3.31507	0.000916218	0.015555
ENSG00000164111	ANXA5	24102.4	0.169937	0.0463388	3.66728	0.000245149	0.00549465		ENSG00000213853	EMP2	2740.46	-0.234477	0.0707672	-3.31336	0.000921824	0.0156282
ENSG00000138434	SSFA2	5006.48	0.197429	0.0527957	3.7395	0.000184387	0.00435804		ENSG00000167900	TK1	3275.52	-0.217825	0.0657591	-3.31247	0.000924772	0.0156561
ENSG00000213965	NUDT19	289.017	-1.00762	0.152522	-6.60638	3.93836e-11	3.66951e-09		ENSG00000028277	POU2F2	328.118	0.50964	0.153966	3.31008	0.000932705	0.0157461
ENSG00000103342	GSPT1	3647.87	-0.292754	0.0615265	-4.75817	1.95354e-06	8.2352e-05		ENSG00000165271	NOL6	1101.97	0.298638	0.0902362	3.30952	0.000934575	0.0157556
ENSG00000116830	TTF2	436.533	0.490198	0.1374	3.56766	0.000360178	0.00756453		ENSG00000117139	KDM5B	1609.96	-0.257079	0.0777529	-3.30636	0.00094516	0.0159117
ENSG00000259330	LINC00984	164.337	0.75404	0.200283	3.76487	0.000166637	0.00400569		ENSG00000240694	PNMA2	4131.34	-0.211815	0.0640742	-3.30578	0.000947122	0.0159225
ENSG00000106089	STX1A	480.466	-0.421848	0.122809	-3.435	0.000592544	0.0113611		ENSG00000168297	PXK	1426.19	-0.299583	0.0908007	-3.29935	0.00096909	0.0162238
ENSG00000167378	IRGQ	272.963	-0.551253	0.171984	-3.20525	0.00134947	0.0220477		ENSG00000059145	UNKL	578.632	-0.385457	0.116825	-3.29943	0.000968805	0.0162238
ENSG00000118680	MYL12B	5695.45	0.231799	0.0564873	4.10356	4.06833e-05	0.00120384		ENSG00000115839	RAB3GAP1	3060.34	0.207726	0.0630093	3.29675	0.00097811	0.0163521
ENSG00000115839	RAB3GAP1	3020.14	0.208279	0.0652114	3.1939	0.00140364	0.0226712		ENSG00000135476	ESPL1	562.608	-0.390885	0.118635	-3.29484	0.000984769	0.0164406
ENSG00000196139	AKR1C3	445.404	-0.610638	0.14748	-4.14048	3.46584e-05	0.00104476		ENSG00000115419	GLS	5622.04	0.218056	0.0662645	3.2907	0.0009994	0.0166413
ENSG00000137818	RPLP1	21234.1	0.13517	0.0459328	2.94278	0.00325278	0.0438134		ENSG00000129355	CDKN2D	252.369	-0.551321	0.167542	-3.29065	0.000999555	0.0166413
ENSG00000227057	WDR46	864.619	-0.568459	0.0919232	-6.18407	6.24692e-10	4.95971e-08		ENSG00000137801	THBS1	114637	0.474759	0.144332	3.28935	0.0010042	0.0166955
ENSG00000174840	PDE12	427.341	-0.852926	0.145443	-5.86432	4.50973e-09	3.10016e-07		ENSG00000126562	WNK4	495.68	0.428984	0.130522	3.28669	0.00101371	0.0168304
ENSG00000105053	VRK3	445.602	0.417488	0.123898	3.36961	0.000752758	0.013688		ENSG00000157657	ZNF618	997.829	-0.326477	0.0993505	-3.28611	0.00101581	0.0168421
ENSG00000133466	C1QTNF6	1134.53	-0.412856	0.0865439	-4.77049	1.83782e-06	7.90826e-05		ENSG00000105520	DKFZP761J1410	1095.95	0.305246	0.0931185	3.27803	0.00104533	0.0172838
ENSG00000153786	ZDHHC7	2028.06	-0.398737	0.0690514	-5.7745	7.71797e-09	5.14866e-07		ENSG00000072609	CHFR	462.611	0.419383	0.128076	3.27447	0.00105859	0.0174791
ENSG00000116191	RALGPS2	1649.19	0.31569	0.0835994	3.77623	0.000159222	0.00385207		ENSG00000121892	PDS5A	3445.96	-0.211249	0.0646661	-3.26676	0.00108784	0.0179375
ENSG00000144802	NFKBIZ	577.098	-0.480569	0.121986	-3.93954	8.16372e-05	0.00216051		ENSG00000167325	RRM1	6155.94	-0.169901	0.0520231	-3.26588	0.00109126	0.0179692
ENSG00000158270	COLEC12	8419.92	-0.626495	0.0725053	-8.64068	5.58807e-18	9.99999e-16		ENSG00000198756	COLGALT2	102.319	0.85468	0.262384	3.25736	0.00112455	0.0184668
ENSG00000134590	FAM127A	4000.34	-0.197959	0.0550719	-3.59455	0.000324956	0.00696493		ENSG00000105011	ASF1B	1676.33	-0.25134	0.0771581	-3.25747	0.00112409	0.0184668
ENSG00000115339	GALNT3	708.205	0.389084	0.104964	3.70682	0.000209875	0.00483872		ENSG00000185201	IFITM2	3661.52	-0.225523	0.0692476	-3.25675	0.00112694	0.0184809
ENSG00000154319	FAM167A	387.026	0.515792	0.142289	3.62497	0.000288997	0.00627553		ENSG00000072364	AFF4	3397.31	-0.247597	0.0761751	-3.25036	0.00115258	0.0188745
ENSG00000159202	UBE2Z	3325	-0.205387	0.0580912	-3.5356	0.000406852	0.00837015		ENSG00000170312	CDK1	2150.08	-0.264649	0.0814402	-3.24961	0.00115564	0.0188745
ENSG00000108639	SYNGR2	167.72	0.594736	0.196099	3.03283	0.00242268	0.0351523		ENSG00000162745	OLFML2B	397.187	-0.477203	0.146846	-3.24968	0.00115533	0.0188745
ENSG00000185052	SLC24A3	638.212	-0.896185	0.114285	-7.84168	4.44563e-15	6.5091e-13		ENSG00000168685	IL7R	739.623	0.731811	0.225551	3.24455	0.00117636	0.0191868
ENSG00000071189	SNX13	1193.46	-0.285059	0.0874346	-3.26025	0.00111313	0.0187585		ENSG00000123485	HJURP	1097.91	-0.357399	0.110191	-3.24344	0.00118095	0.0192356
ENSG00000185033	SEMA4B	774.747	-0.345288	0.0963335	-3.5843	0.000337982	0.00718945		ENSG00000162522	KIAA1522	1614.27	-0.2551	0.0786683	-3.24273	0.00118389	0.0192575
ENSG00000189056	RELN	3723.26	0.287878	0.0783149	3.67591	0.000237006	0.00533334		ENSG00000122958	VPS26A	1799.22	-0.233202	0.0719326	-3.24196	0.00118712	0.0192839
ENSG00000137309	HMGA1	24464.4	0.216092	0.0621678	3.47595	0.000509048	0.0100157		ENSG00000170779	CDCA4	1109.21	-0.283007	0.0873067	-3.24153	0.00118892	0.0192871
ENSG00000129255	MPDU1	765.526	0.344893	0.0994907	3.46658	0.000527118	0.0103172		ENSG00000221829	FANCG	959.273	-0.287323	0.088656	-3.24087	0.00119164	0.0193052
ENSG00000127483	HP1BP3	5567.12	-0.415189	0.0509948	-8.1418	3.89453e-16	6.09819e-14		ENSG00000233184	RP11-421L21.3	126.671	0.771081	0.237991	3.23995	0.0011955	0.0193417
ENSG00000135956	TMEM127	1386.8	-0.366869	0.0780514	-4.70035	2.5971e-06	0.000106086		ENSG00000127334	DYRK2	1226.09	0.290319	0.0896294	3.23911	0.00119904	0.019373
ENSG00000115808	STRN	1242.07	-0.335135	0.0892486	-3.75507	0.000173295	0.0041305		ENSG00000071564	TCF3	2895.78	-0.214032	0.066092	-3.23839	0.00120206	0.0193957
ENSG00000087266	SH3BP2	752.565	-0.419775	0.112988	-3.71521	0.000203032	0.00470984		ENSG00000183098	GPC6	3188.78	-0.223588	0.0690837	-3.23648	0.00121012	0.0194735
ENSG00000123908	AGO2	344.902	-0.507156	0.140193	-3.61756	0.000297391	0.00642295		ENSG00000143401	ANP32E	2504.51	-0.250809	0.0774872	-3.23679	0.00120884	0.0194735
ENSG00000243317	C7orf73	1194.36	-0.285753	0.0832707	-3.43162	0.000599989	0.0114649		ENSG00000122694	GLIPR2	953.322	-0.301511	0.0932297	-3.23407	0.0012204	0.0196128
ENSG00000121892	PDS5A	3363.82	-0.418527	0.0802534	-5.21507	1.8375e-07	9.59071e-06		ENSG00000146197	SCUBE3	21399.8	0.354899	0.109897	3.22938	0.00124059	0.0198842
ENSG00000099942	CRKL	1429.65	-0.581402	0.0747704	-7.77583	7.49566e-15	1.0697e-12		ENSG00000142910	TINAGL1	164.56	0.724846	0.22455	3.22799	0.00124663	0.0199544
ENSG00000163584	RPL22L1	1125.65	0.393983	0.0889595	4.4288	9.47609e-06	0.000335954		ENSG00000104611	SH2D4A	1501.76	0.264751	0.082189	3.22125	0.00127635	0.0204029
ENSG00000185619	PCGF3	977.504	-0.338225	0.0918822	-3.68108	0.00023225	0.00525781		ENSG00000153250	RBMS1	2664.28	-0.230384	0.0715332	-3.22066	0.00127897	0.0204177
ENSG00000163520	FBLN2	3673.28	-0.283977	0.0746704	-3.80307	0.000142914	0.00351026		ENSG00000143013	LMO4	3506.73	-0.206356	0.0640828	-3.22015	0.00128126	0.0204271
ENSG00000163466	ARPC2	6768.09	0.183506	0.0503229	3.64657	0.000265767	0.00586352		ENSG00000130164	LDLR	2782.03	-0.24036	0.0746607	-3.21937	0.00128473	0.0204555
ENSG00000156802	ATAD2	2496.84	-0.463183	0.0750614	-6.17072	6.79803e-10	5.32229e-08		ENSG00000187531	SIRT7	331.986	0.467324	0.145217	3.2181	0.00129041	0.0205187
ENSG00000157240	FZD1	2144.09	-0.313146	0.0671669	-4.6622	3.12844e-06	0.000124629		ENSG00000037474	NSUN2	1235.06	0.283599	0.0881428	3.21749	0.00129318	0.0205356
ENSG00000127125	PPCS	705.808	0.328102	0.0994206	3.30015	0.000966345	0.0169402		ENSG00000166477	LEO1	638.453	-0.341935	0.106298	-3.21677	0.00129642	0.0205599
ENSG00000159216	RUNX1	4043.92	-0.214175	0.0569568	-3.76031	0.000169705	0.00406211		ENSG00000115504	EHBP1	3339.85	-0.213311	0.0663752	-3.21371	0.00131032	0.020753
ENSG00000059145	UNKL	578.264	-0.567532	0.119044	-4.7674	1.86617e-06	7.96941e-05		ENSG00000178904	DPY19L3	992.318	0.304259	0.0947232	3.21209	0.00131774	0.0208432
ENSG00000111186	WNT5B	1222.9	0.362855	0.0958012	3.78758	0.000152119	0.00370409		ENSG00000136235	GPNMB	3055.4	-0.208688	0.065024	-3.2094	0.00133012	0.0210114
ENSG00000173950	XXYLT1	712.377	0.335044	0.0989954	3.38444	0.000713233	0.0130961		ENSG00000103319	EEF2K	879.672	-0.320008	0.0998957	-3.20342	0.00135804	0.0214243
ENSG00000109107	ALDOC	481.876	-0.571825	0.13296	-4.30074	1.70231e-05	0.000567805		ENSG00000238227	C9orf69	1452.87	0.244738	0.0764188	3.20259	0.00136196	0.021458
ENSG00000198833	UBE2J1	2441.68	-0.354405	0.078555	-4.51156	6.43534e-06	0.000237875		ENSG00000269893	SNHG8	1304.42	0.274076	0.0856674	3.1993	0.0013776	0.0216761
ENSG00000053254	FOXN3	2504.22	-0.2076	0.0623165	-3.33138	0.000864159	0.0154154		ENSG00000198113	TOR4A	708.228	-0.334758	0.104797	-3.19434	0.00140149	0.0220231
ENSG00000104419	NDRG1	4255.8	-0.309862	0.0557106	-5.56199	2.66708e-08	1.62534e-06		ENSG00000065060	UHRF1BP1	539.924	0.394226	0.12351	3.19186	0.00141358	0.0221841
ENSG00000112851	ERBB2IP	3445.21	-0.177172	0.0598745	-2.95906	0.00308582	0.0421691		ENSG00000161395	PGAP3	280.901	-0.534121	0.167519	-3.18843	0.00143049	0.0224203
ENSG00000090339	ICAM1	2263.59	-0.252155	0.0820671	-3.07255	0.00212237	0.0314836		ENSG00000188177	ZC3H6	369.397	-0.453561	0.142284	-3.18771	0.00143405	0.0224468
ENSG00000064932	SBNO2	2449.62	-0.25507	0.0695958	-3.66502	0.000247316	0.00551037		ENSG00000159216	RUNX1	2527.99	-0.237583	0.0745942	-3.18501	0.0014475	0.0225987
ENSG00000080822	CLDND1	1143.45	-0.331678	0.0820878	-4.04052	5.33321e-05	0.00150317		ENSG00000182199	SHMT2	4853.4	0.18473	0.0580455	3.18251	0.00146004	0.022765
ENSG00000148498	PARD3	1184.51	-0.329602	0.0855256	-3.85384	0.000116279	0.00296589		ENSG00000115380	EFEMP1	36673.7	-0.186867	0.058874	-3.17402	0.00150345	0.0234114
ENSG00000163918	RFC4	871.329	-0.543643	0.0982352	-5.53409	3.12846e-08	1.88611e-06		ENSG00000107738	C10orf54	777.651	0.388573	0.122441	3.17356	0.00150583	0.023416
ENSG00000166986	MARS	4001.1	0.216515	0.0567386	3.81601	0.000135627	0.00338287		ENSG00000163683	SMIM14	3409.53	-0.200831	0.0632894	-3.17321	0.00150764	0.023416
ENSG00000161395	PGAP3	344.927	-0.693059	0.145874	-4.75108	2.0233e-06	8.41722e-05		ENSG00000130176	CNN1	1321.77	0.294318	0.0927935	3.17175	0.00151522	0.023443
ENSG00000135919	SERPINE2	29096.4	0.415337	0.101933	4.07462	4.60899e-05	0.00133235		ENSG00000196923	PDLIM7	4215.27	0.200733	0.0632736	3.17245	0.00151156	0.023443
ENSG00000123080	CDKN2C	1315.53	-0.329016	0.0824066	-3.99259	6.53554e-05	0.00180439		ENSG00000143549	TPM3	7865.91	0.179121	0.0564672	3.17212	0.0015133	0.023443
ENSG00000103365	GGA2	1191.95	-0.254328	0.0804963	-3.1595	0.0015804	0.0249195		ENSG00000166908	PIP4K2C	424.076	-0.405939	0.128083	-3.16935	0.00152782	0.0236077
ENSG00000130723	PRRC2B	5918.72	-0.21367	0.0636315	-3.35793	0.000785285	0.0141254		ENSG00000112029	FBXO5	1049.9	-0.33074	0.104396	-3.16813	0.00153424	0.0236764
ENSG00000119335	SET	8088.21	-0.271045	0.0462375	-5.86201	4.57302e-09	3.12462e-07		ENSG00000114383	TUSC2	377.489	0.426712	0.13483	3.16481	0.00155183	0.0239172
ENSG00000101224	CDC25B	4138.11	-0.193172	0.0627716	-3.07738	0.00208832	0.0311762		ENSG00000169814	BTD	358.58	-0.444887	0.140691	-3.16215	0.00156607	0.0241059
ENSG00000198431	TXNRD1	6400.05	0.205779	0.0551974	3.72805	0.000192964	0.00450409		ENSG00000156535	CD109	5897.7	-0.222035	0.0702464	-3.1608	0.00157336	0.0241871
ENSG00000184557	SOCS3	1185.44	-0.792555	0.0892893	-8.87626	6.91474e-19	1.34408e-16		ENSG00000089127	OAS1	80.8104	1.1523	0.36465	3.16001	0.00157762	0.0242217
ENSG00000196914	ARHGEF12	4598.32	0.173238	0.0588953	2.94146	0.00326669	0.0438959		ENSG00000247095	MIR210HG	255.177	-0.553568	0.175266	-3.15844	0.00158617	0.024322
ENSG00000135269	TES	1520.08	0.432777	0.0866169	4.99644	5.83977e-07	2.78973e-05		ENSG00000119682	AREL1	1046.78	0.325621	0.103198	3.15531	0.00160325	0.0245526
ENSG00000164099	PRSS12	4489	0.349049	0.0618916	5.63968	1.70368e-08	1.07906e-06		ENSG00000196182	STK40	437.414	0.407521	0.129322	3.15122	0.00162588	0.0248675
ENSG00000184500	PROS1	762.359	-0.401631	0.117366	-3.42203	0.000621564	0.0117548		ENSG00000049246	PER3	1108.23	-0.309341	0.0982266	-3.14926	0.00163684	0.0249717
ENSG00000109814	UGDH	4383.64	-0.325441	0.0664518	-4.89741	9.711e-07	4.43246e-05		ENSG00000134243	SORT1	912.485	0.317169	0.100829	3.1456	0.00165744	0.0252539
ENSG00000108578	BLMH	854.008	-0.683856	0.0972253	-7.03373	2.0109e-12	2.13523e-10		ENSG00000198695	MT-ND6	369.962	0.55696	0.177166	3.14372	0.00166817	0.0253853
ENSG00000145545	SRD5A1	429.452	-0.42981	0.137817	-3.1187	0.00181653	0.0277677		ENSG00000165813	C10orf118	430.87	-0.433512	0.138009	-3.14119	0.00168265	0.0255733
ENSG00000214114	MYCBP	287.585	0.544292	0.156237	3.48375	0.000494447	0.00981409		ENSG00000138796	HADH	1050.97	-0.279801	0.0890873	-3.14076	0.00168513	0.0255786
ENSG00000158985	CDC42SE2	475.062	-0.406543	0.121126	-3.35637	0.000789728	0.0141774		ENSG00000171204	TMEM126B	661.365	-0.331701	0.10585	-3.1337	0.00172616	0.0261685
ENSG00000107159	CA9	92.2169	-1.16575	0.291967	-3.99275	6.53114e-05	0.00180439		ENSG00000182934	SRPR	4428	0.170975	0.0546292	3.12973	0.00174969	0.0264919
ENSG00000131153	GINS2	762.614	-0.457264	0.100171	-4.56483	4.99891e-06	0.00018912		ENSG00000120913	PDLIM2	1065.76	0.27757	0.0887745	3.12669	0.00176785	0.0267269
ENSG00000108175	ZMIZ1	3264.78	-0.237981	0.0624109	-3.81314	0.000137211	0.00340731		ENSG00000111885	MAN1A1	3949.8	-0.202359	0.0647337	-3.12602	0.00177187	0.0267269
ENSG00000136868	SLC31A1	2267.92	0.219196	0.0697619	3.14206	0.00167762	0.0259801		ENSG00000107077	KDM4C	394.827	-0.415528	0.132916	-3.12625	0.00177052	0.0267269
ENSG00000266962	RP11-400F19.6	328.197	-0.729188	0.148341	-4.91563	8.84982e-07	4.05581e-05		ENSG00000172260	NEGR1	1208.44	0.317328	0.101596	3.12343	0.00178759	0.0269302
ENSG00000102452	NALCN	212.201	0.538438	0.177796	3.0284	0.00245855	0.0354409		ENSG00000167186	COQ7	306.561	-0.480161	0.153757	-3.12285	0.00179107	0.0269489
ENSG00000198830	HMGN2	4647.45	-0.217068	0.0563782	-3.85021	0.000118016	0.00299666		ENSG00000067182	TNFRSF1A	4243.5	-0.190223	0.0609477	-3.12109	0.00180186	0.0270774
ENSG00000146701	MDH2	2899.23	0.174155	0.0587596	2.96386	0.00303807	0.0417017		ENSG00000213066	FGFR1OP	319.988	-0.531138	0.170243	-3.11989	0.00180919	0.0271536
ENSG00000105835	NAMPT	2575.82	-0.404957	0.0750323	-5.39711	6.77243e-08	3.81762e-06		ENSG00000067533	RRP15	573.137	0.375771	0.120519	3.11795	0.00182116	0.0272584
ENSG00000113739	STC2	7618.46	0.241938	0.0521771	4.63685	3.53754e-06	0.00013848		ENSG00000182628	SKA2	1220.45	0.280715	0.0900509	3.11729	0.00182523	0.0272584
ENSG00000165813	C10orf118	627.727	-0.463331	0.117952	-3.92812	8.56119e-05	0.0022604		ENSG00000132646	PCNA	6024.32	-0.171603	0.055037	-3.11796	0.00182108	0.0272584
ENSG00000135905	DOCK10	2126.1	0.289361	0.0778485	3.71697	0.000201624	0.0046965		ENSG00000072310	SREBF1	1917.29	-0.223146	0.0715768	-3.11758	0.00182344	0.0272584
ENSG00000100644	HIF1A	24048.3	-0.361795	0.048994	-7.38447	1.53067e-13	1.87573e-11		ENSG00000173681	CXorf23	167.634	0.63821	0.204909	3.11461	0.00184191	0.0274657
ENSG00000143337	TOR1AIP1	2044.55	-0.32947	0.0711047	-4.63359	3.59386e-06	0.000140198		ENSG00000144560	VGLL4	979.295	0.280621	0.0901065	3.11432	0.00184367	0.0274657
ENSG00000100342	APOL1	549.934	-0.452819	0.113766	-3.98026	6.8839e-05	0.00187915		ENSG00000152558	TMEM123	7538.24	0.165724	0.0532267	3.11355	0.00184852	0.0275039
ENSG00000198855	FICD	180.163	0.690244	0.204116	3.38163	0.000720575	0.0131879		ENSG00000120549	KIAA1217	688.581	-0.321705	0.103357	-3.11256	0.00185469	0.0275617
ENSG00000130764	LRRC47	904.82	-0.358546	0.0958578	-3.74039	0.000183734	0.00435804		ENSG00000013810	TACC3	1844.83	-0.217912	0.0700353	-3.11146	0.00186165	0.0276309
ENSG00000079950	STX7	1875.78	-0.320863	0.0817858	-3.92322	8.7375e-05	0.00229619		ENSG00000162521	RBBP4	4226.95	-0.172996	0.0557001	-3.10585	0.00189731	0.0281255
ENSG00000160216	AGPAT3	2335.43	0.284149	0.0717712	3.9591	7.52335e-05	0.00202915		ENSG00000072110	ACTN1	18195.3	0.133836	0.0431424	3.1022	0.00192088	0.0284399
ENSG00000072657	TRHDE	1898.06	0.301057	0.0772743	3.89595	9.78134e-05	0.00254676		ENSG00000183287	CCBE1	4199.76	-0.177858	0.0574609	-3.0953	0.00196616	0.0290745
ENSG00000141510	TP53	1303.77	0.275437	0.07962	3.45939	0.000541399	0.0105293		ENSG00000061936	SFSWAP	873.357	-0.290868	0.0939936	-3.09455	0.00197112	0.0291122
ENSG00000075218	GTSE1	886.381	-0.383498	0.0936109	-4.09673	4.19035e-05	0.00122707		ENSG00000213281	NRAS	2797.13	0.203747	0.0658855	3.09244	0.00198516	0.0292835
ENSG00000164362	TERT	37470.1	-0.188044	0.0578021	-3.25324	0.00114099	0.0191421		ENSG00000175305	CCNE2	739.697	-0.362069	0.117181	-3.08981	0.00200282	0.0295079
ENSG00000164418	GRIK2	701.818	0.37132	0.107817	3.44398	0.000573209	0.0110657		ENSG00000242498	C15orf38	808.65	-0.29729	0.0962315	-3.08932	0.00200616	0.029521
ENSG00000100347	SAMM50	1006.32	-0.280433	0.0868186	-3.23011	0.00123745	0.0205162		ENSG00000132964	CDK8	559.68	-0.370396	0.119915	-3.08881	0.00200958	0.0295352
ENSG00000150938	CRIM1	10589.1	0.418399	0.113744	3.67845	0.00023466	0.00529111		ENSG00000131100	ATP6V1E1	1582.39	-0.231771	0.0750508	-3.08818	0.00201384	0.0295617
ENSG00000011422	PLAUR	1158.77	-0.288426	0.091534	-3.15103	0.00162697	0.0253349		ENSG00000107562	CXCL12	14622.1	-0.414079	0.134193	-3.08569	0.00203077	0.029774
ENSG00000138796	HADH	1043.61	-0.325609	0.0879094	-3.70392	0.000212296	0.0048746		ENSG00000137193	PIM1	2569.71	-0.22644	0.0735484	-3.0788	0.00207839	0.030435
ENSG00000174136	RGMB	6118.77	0.273936	0.0540879	5.06465	4.0915e-07	2.03205e-05		ENSG00000116717	GADD45A	1390.13	0.337983	0.109908	3.07514	0.00210404	0.0307464
ENSG00000214357	NEURL1B	329.281	-0.726481	0.153329	-4.73807	2.15768e-06	8.94327e-05		ENSG00000169946	ZFPM2	909.181	0.293744	0.0955254	3.07504	0.00210476	0.0307464
ENSG00000120256	LRP11	3382.57	-0.245255	0.057887	-4.23678	2.26745e-05	0.00072417		ENSG00000109079	TNFAIP1	1499.68	0.235874	0.0767618	3.07281	0.00212055	0.0309395
ENSG00000106624	AEBP1	14332	-0.194637	0.0448356	-4.34113	1.41753e-05	0.00047848		ENSG00000112208	BAG2	2215.85	0.251	0.0817112	3.07179	0.00212779	0.0310075
ENSG00000162073	PAQR4	735.962	-0.320428	0.109451	-2.9276	0.00341587	0.0453598		ENSG00000189001	SBSN	209.358	-0.580617	0.189226	-3.06838	0.00215221	0.0313254
ENSG00000204381	LAYN	1337.85	0.270872	0.0795443	3.40529	0.00066093	0.0123982		ENSG00000087266	SH3BP2	755.501	-0.312606	0.101928	-3.06692	0.00216279	0.0314034
ENSG00000130635	COL5A1	57404.1	-0.144553	0.0449475	-3.21604	0.00129973	0.0213292		ENSG00000152256	PDK1	777.596	-0.380705	0.124126	-3.06707	0.00216169	0.0314034
ENSG00000110047	EHD1	1684.09	0.261069	0.0727425	3.58894	0.000332019	0.00710282		ENSG00000171241	SHCBP1	1447.99	-0.251453	0.0820534	-3.0645	0.00218034	0.0316203
ENSG00000107758	PPP3CB	2470.03	-0.254501	0.072948	-3.4888	0.00048519	0.00968148		ENSG00000042493	CAPG	1024.24	-0.276918	0.0904061	-3.06305	0.00219093	0.0317356
ENSG00000006468	ETV1	1339.69	-0.347226	0.0956171	-3.63142	0.000281864	0.00619443		ENSG00000169905	TOR1AIP2	1606.87	-0.244537	0.0798769	-3.06142	0.00220291	0.0318707
ENSG00000184840	TMED9	4003.21	0.229566	0.0592644	3.8736	0.00010724	0.00274778		ENSG00000105968	H2AFV	4317.93	-0.186549	0.060945	-3.06094	0.00220644	0.0318835
ENSG00000136738	STAM	873.212	-0.419312	0.0925934	-4.52853	5.93946e-06	0.000221727		ENSG00000184347	SLIT3	2136.28	0.276302	0.0902859	3.06031	0.00221112	0.0319127
ENSG00000153214	TMEM87B	1467.38	-0.377836	0.0968727	-3.90034	9.60572e-05	0.00250683		ENSG00000159202	UBE2Z	3515.41	-0.177151	0.0579212	-3.05847	0.00222468	0.0320317
ENSG00000123091	RNF11	3908.72	0.242376	0.0663262	3.6543	0.000257885	0.00570077		ENSG00000143337	TOR1AIP1	1957.65	-0.239864	0.0784197	-3.05872	0.00222281	0.0320317
ENSG00000168685	IL7R	542.592	0.891291	0.145059	6.14434	8.02976e-10	6.20052e-08		ENSG00000177192	PUS1	316.238	0.461546	0.151022	3.05614	0.00224204	0.032243
ENSG00000183283	DAZAP2	3284.92	0.446164	0.0572132	7.79828	6.27587e-15	9.07104e-13		ENSG00000134198	TSPAN2	132.841	0.72945	0.238837	3.05417	0.00225685	0.0324173
ENSG00000183087	GAS6	11988.8	0.276957	0.0701015	3.9508	7.789e-05	0.00207596		ENSG00000116062	MSH6	4387.11	-0.165561	0.0542745	-3.05044	0.00228505	0.0327833
ENSG00000176890	TYMS	2490.25	-0.334416	0.0703767	-4.7518	2.01618e-06	8.41722e-05		ENSG00000104885	DOT1L	1056.4	0.294846	0.0967413	3.04778	0.00230536	0.032996
ENSG00000168807	SNTB2	1831.84	0.231737	0.0719404	3.22124	0.00127638	0.0210687		ENSG00000174839	DENND6A	474.437	-0.371062	0.121737	-3.04805	0.00230332	0.032996
ENSG00000211459	MT-RNR1	6677.91	0.231243	0.065462	3.53248	0.000411682	0.00843873		ENSG00000173020	ADRBK1	1489.65	-0.266546	0.087466	-3.04742	0.00230814	0.0329966
ENSG00000164916	FOXK1	935.74	-0.359354	0.0936448	-3.83742	0.000124336	0.00313593		ENSG00000137507	LRRC32	3235.68	-0.194057	0.0637173	-3.0456	0.0023222	0.0331582
ENSG00000187720	THSD4	4376.64	-0.416145	0.0575828	-7.2269	4.94144e-13	5.74328e-11		ENSG00000243137	PSG4	725.712	0.604828	0.199	3.03934	0.002371	0.0337748
ENSG00000143924	EML4	2006.06	-0.214838	0.0703413	-3.05422	0.00225644	0.0329949		ENSG00000107551	RASSF4	298.552	-0.46886	0.154293	-3.03876	0.00237554	0.0337995
ENSG00000172716	SLFN11	2372.12	-0.303463	0.0702586	-4.31923	1.56575e-05	0.000526932		ENSG00000131408	NR1H2	1405.28	0.248241	0.0817587	3.03627	0.00239527	0.03404
ENSG00000162704	ARPC5	6276.75	0.266224	0.0634674	4.19465	2.73297e-05	0.000846469		ENSG00000198792	TMEM184B	2191.34	0.226958	0.0747738	3.03526	0.0024033	0.0341139
ENSG00000101134	DOK5	1022.12	0.376683	0.0926248	4.06676	4.76708e-05	0.00136753		ENSG00000150347	ARID5B	3600.81	0.198636	0.0654506	3.0349	0.00240618	0.0341145
ENSG00000198947	DMD	394.783	0.473665	0.13994	3.38477	0.000712384	0.0130961		ENSG00000067208	EVI5	865.719	-0.31946	0.105293	-3.03401	0.00241327	0.0341748
ENSG00000024048	UBR2	1134.03	-0.29901	0.0895361	-3.33955	0.000839152	0.0150168		ENSG00000160953	MUM1	833.61	-0.333505	0.109937	-3.03361	0.00241647	0.0341798
ENSG00000136830	FAM129B	15427.3	-0.164417	0.0416077	-3.95161	7.76284e-05	0.00207389		ENSG00000167996	FTH1	45249.2	-0.152785	0.0503725	-3.03309	0.00242061	0.0341982
ENSG00000105220	GPI	4620.44	-0.240311	0.0586104	-4.10015	4.12876e-05	0.00121852		ENSG00000017260	ATP2C1	4634.42	0.205573	0.06781	3.0316	0.00243258	0.034327
ENSG00000156162	DPY19L4	1578.17	-0.312922	0.0876645	-3.56954	0.000357602	0.00753571		ENSG00000183160	TMEM119	3494.72	-0.257065	0.0848144	-3.03092	0.00243813	0.034365
ENSG00000144583	2004-03-01	313.878	0.633964	0.15484	4.09433	4.23388e-05	0.0012334		ENSG00000197965	MPZL1	3400.12	0.20362	0.0672204	3.02913	0.00245256	0.034528
ENSG00000221852	KRTAP1-5	894.002	0.865904	0.102742	8.42796	3.51735e-17	5.83156e-15		ENSG00000259807	RP11-426C22.4	88.8561	0.825356	0.272507	3.02875	0.00245569	0.0345317
ENSG00000142871	CYR61	27661.4	0.246168	0.0617527	3.98635	6.70963e-05	0.00184049		ENSG00000168374	ARF4	7829.49	0.168599	0.0557107	3.02634	0.00247535	0.0347676
ENSG00000162745	OLFML2B	1612.75	-0.322056	0.0815667	-3.94837	7.86841e-05	0.00209218		ENSG00000157227	MMP14	19283.8	-0.166517	0.0550613	-3.02421	0.00249287	0.0349728
ENSG00000143401	ANP32E	2466.93	-0.296065	0.0671939	-4.40612	1.05237e-05	0.000368462		ENSG00000146007	ZMAT2	1278.49	0.262247	0.08673	3.02372	0.00249685	0.0349879
ENSG00000065809	FAM107B	536.708	0.436272	0.114534	3.8091	0.000139473	0.00344688		ENSG00000169375	SIN3A	2061.54	-0.203212	0.0672217	-3.02301	0.0025027	0.0350052
ENSG00000090615	GOLGA3	2936.76	-0.257462	0.0749672	-3.43433	0.000594025	0.0113702		ENSG00000143162	CREG1	812.657	-0.299637	0.0991234	-3.02287	0.0025039	0.0350052
ENSG00000104722	NEFM	254.629	0.766417	0.193067	3.96969	7.19673e-05	0.00195508		ENSG00000138674	SEC31A	9443.48	0.147425	0.0487827	3.02208	0.00251043	0.0350558
ENSG00000135272	MDFIC	3231.09	-0.179525	0.0612918	-2.92903	0.00340027	0.045219		ENSG00000166979	EVA1C	184.245	-0.57952	0.191864	-3.02048	0.00252377	0.0352012
ENSG00000153317	ASAP1	3653.45	0.246687	0.0551814	4.47048	7.80439e-06	0.000284746		ENSG00000137955	RABGGTB	1054.76	0.269667	0.0893389	3.01848	0.0025405	0.0353525
ENSG00000130202	PVRL2	1459.82	0.26731	0.0831143	3.21618	0.00129909	0.0213292		ENSG00000115163	CENPA	490.629	-0.379892	0.12585	-3.01861	0.00253941	0.0353525
ENSG00000137502	RAB30	985.834	-0.390246	0.0936228	-4.16828	3.06901e-05	0.000940217		ENSG00000147650	LRP12	1632.3	0.223977	0.0744422	3.00874	0.00262331	0.0364628
ENSG00000180801	ARSJ	1578.02	0.345824	0.0874071	3.95647	7.60653e-05	0.00204396		ENSG00000136830	FAM129B	15153.2	-0.138041	0.0458903	-3.00807	0.00262912	0.0365014
ENSG00000168575	SLC20A2	1422.05	0.655972	0.0816518	8.03377	9.45191e-16	1.45974e-13		ENSG00000153993	SEMA3D	154.818	0.761437	0.253254	3.00661	0.00264177	0.0366348
ENSG00000107562	CXCL12	31723.5	-0.234635	0.0565497	-4.14918	3.3367e-05	0.00101396		ENSG00000149084	HSD17B12	1804.54	0.222041	0.0738704	3.00582	0.00264865	0.0366498
ENSG00000183762	KREMEN1	1144.52	-0.289895	0.0888116	-3.26415	0.00109791	0.0186134		ENSG00000165660	FAM175B	507.739	-0.355455	0.118257	-3.00579	0.00264894	0.0366498
ENSG00000167601	AXL	9745.01	0.438904	0.0556988	7.87996	3.27476e-15	4.85785e-13		ENSG00000138378	STAT4	125.201	0.751537	0.250409	3.00124	0.00268885	0.0371166
ENSG00000135480	KRT7	1135.88	0.473739	0.0947718	4.99874	5.77075e-07	2.76849e-05		ENSG00000151233	GXYLT1	835.714	0.326561	0.109056	2.99444	0.00274953	0.0379107
ENSG00000128923	FAM63B	1267.78	-0.379075	0.0992703	-3.81861	0.000134205	0.00336976		ENSG00000122884	P4HA1	6631.65	-0.196186	0.0655588	-2.99252	0.00276687	0.0381062
ENSG00000145390	USP53	1989.97	0.246827	0.0837936	2.94566	0.00322271	0.0435124		ENSG00000171365	CLCN5	197.219	-0.545566	0.18238	-2.99136	0.00277736	0.0381633
ENSG00000163378	EOGT	489.644	-1.05395	0.122925	-8.57388	1.00058e-17	1.76259e-15		ENSG00000250056	LINC01018	80.6904	0.854245	0.285719	2.98981	0.00279153	0.0383143
ENSG00000064393	HIPK2	1148	-0.338306	0.0855124	-3.95622	7.61454e-05	0.00204396		ENSG00000187514	PTMA	15496.2	-0.142372	0.0476256	-2.9894	0.00279529	0.0383223
ENSG00000196405	EVL	1853.03	-0.276867	0.0763224	-3.6276	0.00028607	0.00626243		ENSG00000153395	LPCAT1	1692.64	-0.245688	0.0822171	-2.98828	0.00280551	0.0384186
ENSG00000100647	KIAA0247	838.76	-0.481885	0.0950471	-5.06996	3.9791e-07	1.99379e-05		ENSG00000116830	TTF2	561.389	0.340325	0.113976	2.98593	0.00282721	0.0386718
ENSG00000157657	ZNF618	1428.38	-0.44839	0.0782729	-5.72854	1.01297e-08	6.60131e-07		ENSG00000183597	TANGO2	360.719	0.416554	0.139555	2.98487	0.00283702	0.0387618
ENSG00000117226	GBP3	1283.26	-0.274881	0.0827052	-3.32363	0.000888553	0.0157509		ENSG00000079313	REXO1	588.17	-0.338383	0.113456	-2.98251	0.00285895	0.0390173
ENSG00000160410	SHKBP1	1626.89	0.386567	0.0810579	4.76902	1.85125e-06	7.93573e-05		ENSG00000124786	SLC35B3	771.498	0.30461	0.102331	2.97673	0.00291342	0.0397156
ENSG00000131386	GALNT15	3150.38	-0.495494	0.149187	-3.32128	0.000896044	0.0158339		ENSG00000099725	PRKY	555.162	-0.339349	0.114058	-2.97523	0.0029277	0.0398651
ENSG00000112242	E2F3	550.618	-0.480232	0.122723	-3.91315	9.10999e-05	0.00238851		ENSG00000073111	MCM2	4737.42	-0.173184	0.0582216	-2.97456	0.00293408	0.0399068
ENSG00000163568	AIM2	567.41	-0.485703	0.144487	-3.36156	0.000775036	0.0139804		ENSG00000012171	SEMA3B	832.693	-0.328446	0.110437	-2.97405	0.00293894	0.0399278
ENSG00000112062	MAPK14	2011.72	-0.26918	0.0685754	-3.92531	8.66176e-05	0.00228161		ENSG00000078098	FAP	5203.81	-0.172036	0.0578555	-2.97354	0.00294385	0.0399494
ENSG00000178695	KCTD12	8242.23	-0.249312	0.0612821	-4.06826	4.73646e-05	0.00136221		ENSG00000160216	AGPAT3	2365.95	0.200064	0.0673076	2.97238	0.00295497	0.0400236
ENSG00000162928	PEX13	604.989	-0.382537	0.109275	-3.50067	0.000464086	0.00935975		ENSG00000122861	PLAU	1184.45	-0.274291	0.0922829	-2.97228	0.00295597	0.0400236
ENSG00000095787	WAC	3681.57	-0.217638	0.0548585	-3.96726	7.27044e-05	0.00197036		ENSG00000075415	SLC25A3	11842.3	0.143708	0.0483654	2.9713	0.00296543	0.0401066
ENSG00000139178	C1RL	1595.88	-0.285225	0.0867382	-3.28835	0.00100777	0.0174526		ENSG00000161533	ACOX1	648.036	-0.346767	0.116737	-2.9705	0.00297314	0.0401658
ENSG00000173473	SMARCC1	2927.43	0.231916	0.0604348	3.83747	0.00012431	0.00313593		ENSG00000145495	2006-03-01	3110.42	-0.192308	0.0647643	-2.96935	0.00298432	0.0402716
ENSG00000159840	ZYX	11646.8	0.187411	0.0487635	3.84326	0.000121409	0.00307589		ENSG00000049323	LTBP1	14101.7	-0.191857	0.0646344	-2.96833	0.00299419	0.0403596
ENSG00000122870	BICC1	4710.89	-0.208851	0.0669762	-3.11828	0.00181909	0.0277677		ENSG00000129195	FAM64A	434.738	-0.431229	0.145334	-2.96715	0.00300572	0.0404697
ENSG00000166181	API5	2844.23	-0.390991	0.0653701	-5.9812	2.21501e-09	1.63216e-07		ENSG00000146072	TNFRSF21	328.202	0.448675	0.151372	2.96406	0.00303606	0.0408325
ENSG00000162616	DNAJB4	2163.17	0.463223	0.0740572	6.25494	3.97674e-10	3.24882e-08		ENSG00000180875	GREM2	344.041	0.483977	0.163371	2.96245	0.00305203	0.0409557
ENSG00000167191	GPRC5B	506.977	0.495454	0.124232	3.98813	6.65961e-05	0.00183123		ENSG00000084636	COL16A1	9518.92	0.16885	0.057041	2.96016	0.00307481	0.0411696
ENSG00000185201	IFITM2	3742.04	-0.23837	0.0624364	-3.81781	0.00013464	0.00337319		ENSG00000227051	C14orf132	4555.74	-0.197746	0.0667995	-2.96029	0.0030735	0.0411696
ENSG00000102471	NDFIP2	1608.2	0.345405	0.0888721	3.88654	0.000101683	0.00262929		ENSG00000138448	ITGAV	10609.9	-0.181851	0.0614633	-2.95869	0.00308952	0.0413206
ENSG00000117676	RPS6KA1	105.268	-1.08792	0.256979	-4.23349	2.30096e-05	0.000730734		ENSG00000174574	AKIRIN1	1461.91	0.232798	0.0787373	2.95664	0.00311014	0.0414582
ENSG00000126581	BECN1	1373.11	0.302593	0.0765621	3.95225	7.74201e-05	0.00207324		ENSG00000169813	HNRNPF	6767.55	-0.149682	0.0506145	-2.95729	0.00310355	0.0414582
ENSG00000117859	OSBPL9	1641.36	-0.277428	0.0758378	-3.65817	0.000254023	0.00562644		ENSG00000109805	NCAPG	1765.25	-0.239716	0.0810747	-2.95673	0.00310916	0.0414582
ENSG00000163714	U2SURP	2014.01	-0.279449	0.0709321	-3.93967	8.15951e-05	0.00216051		ENSG00000114480	GBE1	4808.99	-0.166799	0.0564372	-2.95548	0.0031218	0.0415216
ENSG00000139354	GAS2L3	947.036	-0.317657	0.0918918	-3.45686	0.000546512	0.0106048		ENSG00000142731	PLK4	868.599	-0.291434	0.0986017	-2.95567	0.00311993	0.0415216
ENSG00000108179	PPIF	1912.78	0.309072	0.0701156	4.40803	1.04314e-05	0.000366367		ENSG00000198087	CD2AP	1302.25	0.263476	0.089431	2.94614	0.00321767	0.0426085
ENSG00000174996	KLC2	703.014	0.290752	0.100584	2.89064	0.00384457	0.0497631		ENSG00000007968	E2F2	140.429	-0.624787	0.212063	-2.94623	0.00321671	0.0426085
ENSG00000159217	IGF2BP1	1132.62	-0.279342	0.0851144	-3.28196	0.0010309	0.017744		ENSG00000125945	ZNF436	555.641	-0.348355	0.118274	-2.94532	0.00322621	0.0426746
ENSG00000152223	EPG5	2825.67	-0.554675	0.0788714	-7.03265	2.02652e-12	2.13523e-10		ENSG00000204941	PSG5	301.601	0.563943	0.191931	2.93826	0.00330065	0.0436114
ENSG00000198840	MT-ND3	6320.74	0.25267	0.0681731	3.7063	0.000210308	0.00483879		ENSG00000131016	AKAP12	3466.72	-0.22589	0.0768923	-2.93775	0.00330607	0.0436351
ENSG00000183853	KIRREL	6544.93	-0.218528	0.0542585	-4.02753	5.63657e-05	0.00157684		ENSG00000114850	SSR3	10878.6	0.180613	0.0615179	2.93594	0.00332543	0.0438424
ENSG00000126368	NR1D1	637.76	-0.458646	0.119	-3.85416	0.000116127	0.00296589		ENSG00000131724	IL13RA1	4944.98	-0.187538	0.063918	-2.93405	0.00334573	0.0440618
ENSG00000011465	DCN	28783.2	-0.250128	0.059223	-4.22349	2.40543e-05	0.000757509		ENSG00000156113	KCNMA1	1949.28	0.230882	0.0787915	2.93029	0.00338641	0.0445489
ENSG00000100292	HMOX1	1173.61	-0.487047	0.102437	-4.7546	1.98842e-06	8.33362e-05		ENSG00000100889	PCK2	1331.44	0.296993	0.101385	2.92937	0.00339652	0.0446332
ENSG00000196611	MMP1	14774	0.484745	0.116729	4.15275	3.28503e-05	0.00100367		ENSG00000022277	RTFDC1	1759.73	0.223614	0.0763796	2.92767	0.00341516	0.0448291
ENSG00000180398	MCFD2	7868.42	-0.202801	0.0477821	-4.24428	2.19297e-05	0.000702373		ENSG00000125503	PPP1R12C	1332.02	0.237368	0.081182	2.92389	0.00345683	0.0453267
ENSG00000022267	FHL1	4639.01	0.299931	0.0742059	4.04188	5.3024e-05	0.00149823		ENSG00000145632	PLK2	3895.22	0.188616	0.0645218	2.92329	0.00346356	0.0453654
ENSG00000132646	PCNA	3366.97	-0.22642	0.069062	-3.27851	0.00104358	0.0179076		ENSG00000114023	FAM162A	541.161	-0.350089	0.119795	-2.9224	0.00347348	0.0454459
ENSG00000177169	ULK1	1275.76	-0.536424	0.0870021	-6.16564	7.01968e-10	5.45792e-08		ENSG00000167191	GPRC5B	1358.89	0.463062	0.158614	2.91944	0.00350663	0.0455824
ENSG00000141699	FAM134C	940.416	-0.448169	0.0935737	-4.78948	1.67218e-06	7.27881e-05		ENSG00000166295	ANAPC16	809.955	0.306765	0.105073	2.91955	0.00350534	0.0455824
ENSG00000154144	TBRG1	1018.75	0.347114	0.0849351	4.08682	4.37329e-05	0.00127073		ENSG00000151474	FRMD4A	2434.89	0.20186	0.0691187	2.92048	0.00349495	0.0455824
ENSG00000158747	NBL1	943.037	-0.387927	0.100013	-3.87877	0.000104987	0.00270851		ENSG00000088325	TPX2	4669.79	-0.184099	0.0630362	-2.92053	0.00349433	0.0455824
ENSG00000130024	PHF10	1183.38	-0.348566	0.0904836	-3.85226	0.000117034	0.00297843		ENSG00000178104	PDE4DIP	6823.16	-0.189541	0.0649028	-2.92039	0.00349599	0.0455824
ENSG00000023445	BIRC3	434.17	0.515329	0.150806	3.41717	0.00063275	0.0119291		ENSG00000123739	PLA2G12A	648.71	-0.311549	0.106711	-2.91956	0.0035052	0.0455824
ENSG00000129810	SGOL1	247.319	-0.592754	0.164704	-3.59891	0.000319556	0.00686223		ENSG00000075391	RASAL2	1130.58	-0.251332	0.0861307	-2.91803	0.00352253	0.0457397
ENSG00000103489	XYLT1	2048.27	-0.349332	0.0751973	-4.64554	3.39185e-06	0.000133705		ENSG00000167196	FBXO22	834.363	0.281824	0.096676	2.91514	0.00355531	0.0461156
ENSG00000112039	FANCE	424.923	-0.486459	0.136538	-3.56282	0.000366894	0.00765993		ENSG00000141858	SAMD1	1138.69	-0.260136	0.0892822	-2.91364	0.00357243	0.0462878
ENSG00000100221	JOSD1	2073.49	-0.310727	0.0737437	-4.21361	2.51317e-05	0.000783722		ENSG00000092108	SCFD1	1781.47	0.227515	0.0781603	2.91088	0.00360417	0.0466488
ENSG00000221978	CCNL2	2592.54	0.256141	0.0672996	3.80599	0.00014124	0.00347672		ENSG00000100504	PYGL	2170.55	-0.205725	0.0706964	-2.90998	0.00361457	0.0467332
ENSG00000162521	RBBP4	3844.17	-0.19376	0.0613587	-3.15782	0.00158952	0.0249771		ENSG00000141401	IMPA2	555.043	-0.406158	0.139675	-2.90788	0.00363892	0.0469976
ENSG00000162804	SNED1	5177.83	-0.436901	0.117659	-3.71328	0.000204592	0.00473628		ENSG00000117906	RCN2	1730.34	-0.223945	0.0770868	-2.9051	0.00367135	0.0473655
ENSG00000067208	EVI5	707.828	-0.389738	0.105383	-3.69828	0.000217063	0.00496383		ENSG00000079950	STX7	1685.95	-0.227339	0.0782643	-2.90477	0.00367528	0.0473655
ENSG00000137500	CCDC90B	922.207	0.363294	0.0915942	3.96635	7.29829e-05	0.00197316		ENSG00000122218	COPA	9860.24	0.13918	0.0479259	2.90406	0.00368363	0.0474223
ENSG00000072364	AFF4	4188.11	-0.349477	0.0726871	-4.80796	1.52477e-06	6.66291e-05		ENSG00000072657	TRHDE	910.042	0.306964	0.105745	2.90286	0.00369776	0.047452
ENSG00000253304	TMEM200B	1042.73	-0.328103	0.0846871	-3.8743	0.000106932	0.00274612		ENSG00000164244	PRRC1	2748.34	-0.186508	0.0642454	-2.90306	0.00369535	0.047452
ENSG00000103047	TANGO6	661.36	0.41164	0.108915	3.77946	0.00015717	0.00381061		ENSG00000065882	TBC1D1	2358.73	-0.209969	0.0723206	-2.90332	0.00369234	0.047452
ENSG00000143222	UFC1	1003.61	-0.337191	0.0882758	-3.81975	0.000133588	0.00336177		ENSG00000151176	PLBD2	2105.54	-0.195481	0.0673569	-2.90216	0.00370598	0.0475068
ENSG00000129128	SPCS3	3511.21	-0.273051	0.0610291	-4.47411	7.67307e-06	0.000280864		ENSG00000198931	APRT	874.175	0.270981	0.0934153	2.90082	0.00372187	0.0476178
ENSG00000108518	PFN1	14123.6	0.172238	0.0563688	3.05555	0.00224649	0.0329349		ENSG00000136273	HUS1	290.683	-0.465588	0.160505	-2.90076	0.00372255	0.0476178
ENSG00000177706	FAM20C	7611.45	-0.482162	0.064245	-7.50504	6.14089e-14	7.69248e-12		ENSG00000186479	RGS7BP	160.372	0.656035	0.226329	2.89859	0.00374849	0.0478479
ENSG00000133169	BEX1	255.274	0.668968	0.185102	3.61405	0.000301454	0.00649827		ENSG00000082397	EPB41L3	1552.49	-0.250907	0.0865567	-2.89876	0.00374642	0.0478479
ENSG00000171105	INSR	607.502	-0.346794	0.108594	-3.19349	0.00140564	0.0226712		ENSG00000085185	BCORL1	422.534	-0.392088	0.13543	-2.89514	0.00378995	0.0483258
ENSG00000144579	CTDSP1	2323.25	-0.319803	0.0629681	-5.07881	3.79807e-07	1.91158e-05		ENSG00000164220	F2RL2	596.157	0.341155	0.117872	2.89429	0.00380017	0.048405
ENSG00000125257	ABCC4	671.181	0.366236	0.103103	3.55213	0.000382125	0.00793574		ENSG00000013573	DDX11	1029.47	-0.261285	0.0903164	-2.893	0.00381583	0.048553
ENSG00000133111	RFXAP	196.689	-0.697261	0.186446	-3.73975	0.000184204	0.00435804		ENSG00000077312	SNRPA	1695.72	-0.219748	0.0759992	-2.89146	0.00383459	0.0487402
ENSG00000128578	STRIP2	361.582	-0.52446	0.14225	-3.68689	0.000227008	0.00515985		ENSG00000067064	IDI1	1429.52	-0.228903	0.079198	-2.89027	0.00384916	0.0488737
ENSG00000105855	ITGB8	589.986	0.419339	0.115814	3.62081	0.000293687	0.00635513		ENSG00000090889	KIF4A	1322.89	-0.250491	0.0867588	-2.88721	0.00388675	0.049299
ENSG00000078043	PIAS2	469.153	-0.52446	0.129202	-4.05924	4.92321e-05	0.00140517		ENSG00000169439	SDC2	3317.71	0.197146	0.0683219	2.88555	0.00390727	0.0495072
ENSG00000041353	RAB27B	644.961	-0.550219	0.120426	-4.56893	4.9021e-06	0.000186082		ENSG00000091592	NLRP1	1306.83	0.277641	0.0962456	2.88471	0.00391769	0.0495869
ENSG00000144824	PHLDB2	2384.66	-0.377174	0.0733484	-5.14222	2.71506e-07	1.38505e-05		ENSG00000139998	RAB15	491.999	0.344353	0.119399	2.88405	0.00392593	0.0496391
ENSG00000079432	CIC	3258.02	-0.324223	0.0631317	-5.13566	2.81158e-07	1.42783e-05		ENSG00000169715	MT1E	525.552	0.343466	0.119149	2.88266	0.00394328	0.0498061
ENSG00000139132	FGD4	395.962	0.573148	0.152232	3.76495	0.000166581	0.00400569		ENSG00000170961	HAS2	4905.33	-0.212592	0.0737698	-2.88182	0.0039538	0.0498345
									ENSG00000171792	RHNO1	602.865	-0.626846	0.118874	-5.27321	1.34056e-07	7.26862e-06
									ENSG00000106617	PRKAG2	501.592	-0.631358	0.118938	-5.30827	1.10669e-07	6.0277e-06
									ENSG00000163950	SLBP	2363.8	-0.633419	0.0688004	-9.20661	3.36579e-20	7.50259e-18
									ENSG00000154493	C10orf90	241.67	-0.634755	0.174644	-3.63456	0.000278452	0.00579883
									ENSG00000157214	STEAP2	773.862	-0.637393	0.131241	-4.85665	1.19386e-06	5.1945e-05
									ENSG00000183688	FAM101B	1118.32	-0.640679	0.0886541	-7.22672	4.94792e-13	6.26928e-11
									ENSG00000169398	PTK2	1659.32	-0.644594	0.0781013	-8.2533	1.54074e-16	2.68781e-14
									ENSG00000261716	RP11-196G18.22	143.559	-0.645402	0.215721	-2.99183	0.00277309	0.0381482
									ENSG00000105516	DBP	295.667	-0.646651	0.182316	-3.54687	0.000389836	0.00766742
									ENSG00000177706	FAM20C	5084.28	-0.647079	0.0746253	-8.67105	4.28155e-18	7.92877e-16
									ENSG00000156504	FAM122B	849.915	-0.653036	0.096412	-6.77339	1.25798e-11	1.3892e-09
									ENSG00000175215	CTDSP2	8438.32	-0.65419	0.0501175	-13.0531	6.09991e-39	3.86446e-36
									ENSG00000167994	RAB3IL1	304.659	-0.658022	0.154156	-4.26854	1.9676e-05	0.000615797
									ENSG00000129173	E2F8	190.468	-0.660715	0.196111	-3.36908	0.000754196	0.0132336
									ENSG00000148737	TCF7L2	612.598	-0.673809	0.113694	-5.92651	3.0945e-09	2.28518e-07
									ENSG00000143382	ADAMTSL4	628.944	-0.674142	0.109971	-6.13017	8.77847e-10	7.33399e-08
									ENSG00000163815	CLEC3B	187.362	-0.675124	0.229036	-2.94767	0.00320174	0.042491
									ENSG00000152291	TGOLN2	6608.53	-0.675914	0.0676825	-9.98655	1.7456e-23	5.0028e-21
									ENSG00000163568	AIM2	143.757	-0.676708	0.22524	-3.00439	0.0026611	0.0367758
									ENSG00000126391	FRMD8	696.407	-0.68074	0.110507	-6.16015	7.26778e-10	6.16072e-08
									ENSG00000213047	DENND1B	325.175	-0.68395	0.151249	-4.52202	6.12511e-06	0.000225468
									ENSG00000133111	RFXAP	232.8	-0.685643	0.172507	-3.97458	7.05047e-05	0.00183694
									ENSG00000140526	ABHD2	2498.3	-0.68573	0.071865	-9.54193	1.40201e-21	3.51584e-19
									ENSG00000164647	STEAP1	990.018	-0.687734	0.112415	-6.1178	9.48782e-10	7.76904e-08
									ENSG00000102531	FNDC3A	2008.55	-0.688324	0.0731223	-9.41333	4.80663e-21	1.11264e-18
									ENSG00000138061	CYP1B1	2454.3	-0.690425	0.180456	-3.826	0.000130242	0.00309215
									ENSG00000074855	ANO8	410.435	-0.692281	0.152223	-4.54781	5.42069e-06	0.000204542
									ENSG00000064309	CDON	166.536	-0.695296	0.218161	-3.18708	0.00143719	0.0224668
									ENSG00000117385	LEPRE1	3702.67	-0.70036	0.0657808	-10.6469	1.80319e-26	5.86622e-24
									ENSG00000131844	MCCC2	674.783	-0.705836	0.104448	-6.75779	1.40117e-11	1.53326e-09
									ENSG00000137413	TAF8	406.514	-0.70643	0.13699	-5.15681	2.51194e-07	1.27043e-05
									ENSG00000111261	MANSC1	259.912	-0.707811	0.178655	-3.96189	7.43594e-05	0.00192487
									ENSG00000127452	FBXL12	383.716	-0.711448	0.133595	-5.3254	1.00733e-07	5.51148e-06
									ENSG00000162645	GBP2	942.738	-0.712266	0.112413	-6.33613	2.35614e-10	2.1324e-08
									ENSG00000131386	GALNT15	1738.11	-0.714123	0.212356	-3.36286	0.000771394	0.0133954
									ENSG00000134107	BHLHE40	1561.43	-0.720527	0.081517	-8.83898	9.66004e-19	1.87545e-16
									ENSG00000247556	OIP5-AS1	2539.52	-0.723767	0.067146	-10.779	4.32533e-27	1.5313e-24
									ENSG00000264433	RP11-720L2.3	242.39	-0.723949	0.178346	-4.05924	4.92332e-05	0.00136864
									ENSG00000243649	CFB	146.063	-0.724917	0.21971	-3.29943	0.00096882	0.0162238
									ENSG00000143367	TUFT1	264.399	-0.727305	0.164001	-4.43476	9.21737e-06	0.000319445
									ENSG00000154743	TSEN2	137.737	-0.737493	0.242319	-3.04348	0.00233862	0.033353
									ENSG00000172020	GAP43	243.121	-0.73901	0.196253	-3.76559	0.000166156	0.00374132
									ENSG00000114125	RNF7	835.432	-0.740756	0.0975082	-7.59685	3.03418e-14	4.5653e-12
									ENSG00000174840	PDE12	463.383	-0.741063	0.131927	-5.6172	1.94076e-08	1.198e-06
									ENSG00000179820	MYADM	2810.93	-0.741647	0.0696279	-10.6516	1.71456e-26	5.73281e-24
									ENSG00000110852	CLEC2B	206.425	-0.745083	0.183952	-4.05041	5.11285e-05	0.00140831
									ENSG00000163155	LYSMD1	163.223	-0.745508	0.20416	-3.65158	0.000260635	0.00551363
									ENSG00000021826	CPS1	861.776	-0.745969	0.095907	-7.77804	7.36553e-15	1.21451e-12
									ENSG00000165175	MID1IP1	1602.24	-0.746672	0.0825895	-9.04076	1.5558e-19	3.28547e-17
									ENSG00000102098	SCML2	241.711	-0.747489	0.173826	-4.30021	1.70634e-05	0.000542976
									ENSG00000120889	TNFRSF10B	2213.55	-0.748449	0.0790277	-9.47072	2.7791e-21	6.55923e-19
									ENSG00000029153	ARNTL2	1976.75	-0.750239	0.0710504	-10.5592	4.60367e-26	1.45827e-23
									ENSG00000133243	BTBD2	2688.31	-0.751397	0.0848976	-8.85063	8.70248e-19	1.71724e-16
									ENSG00000166822	TMEM170A	255.292	-0.75738	0.165832	-4.56715	4.94408e-06	0.000188329
									ENSG00000174106	LEMD3	721.755	-0.763114	0.109696	-6.95663	3.48509e-12	4.15347e-10
									ENSG00000138801	PAPSS1	1925.2	-0.768672	0.0774945	-9.91905	3.44005e-23	9.41088e-21
									ENSG00000105835	NAMPT	2778.65	-0.77374	0.0863176	-8.96388	3.13458e-19	6.50533e-17
									ENSG00000197111	PCBP2	5554.66	-0.774545	0.0545393	-14.2016	8.95403e-46	8.29074e-43
									ENSG00000151632	AKR1C2	413.857	-0.776997	0.263308	-2.95091	0.0031684	0.0420949
									ENSG00000110422	HIPK3	1137.58	-0.779589	0.101528	-7.67854	1.60914e-14	2.58256e-12
									ENSG00000188610	FAM72B	89.3726	-0.780612	0.27085	-2.88208	0.00395062	0.0498345
									ENSG00000161558	TMEM143	186.86	-0.782219	0.192852	-4.05607	4.99062e-05	0.00138415
									ENSG00000196139	AKR1C3	895.671	-0.782377	0.248359	-3.15019	0.00163167	0.0249244
									ENSG00000041353	RAB27B	2613.15	-0.789229	0.161398	-4.88995	1.00859e-06	4.44704e-05
									ENSG00000129810	SGOL1	295.381	-0.791081	0.155705	-5.08065	3.76139e-07	1.81831e-05
									ENSG00000183840	GPR39	314.987	-0.793849	0.169972	-4.67048	3.005e-06	0.000123874
									ENSG00000168453	HR	144.4	-0.796633	0.240655	-3.31027	0.000932055	0.0157461
									ENSG00000006576	PHTF2	1327.75	-0.797052	0.079325	-10.0479	9.38097e-24	2.75412e-21
									ENSG00000184557	SOCS3	1175.7	-0.805603	0.0923521	-8.72317	2.70527e-18	5.08803e-16
									ENSG00000092820	EZR	2951.79	-0.806492	0.0732122	-11.0158	3.20637e-28	1.16955e-25
									ENSG00000018408	WWTR1	4075.54	-0.80665	0.0609127	-13.2427	4.97124e-40	3.51993e-37
									ENSG00000183943	PRKX	318.018	-0.807079	0.147796	-5.46075	4.74138e-08	2.74385e-06
									ENSG00000184007	PTP4A2	7391.11	-0.807754	0.0550204	-14.681	8.53454e-49	8.56085e-46
									ENSG00000122642	FKBP9	8225.97	-0.81011	0.0606779	-13.351	1.16888e-40	8.79362e-38
									ENSG00000229644	NAMPTL	172.851	-0.812991	0.211169	-3.84995	0.000118142	0.00284986
									ENSG00000177917	ARL6IP6	918.285	-0.813275	0.0996568	-8.16076	3.32933e-16	5.64439e-14
									ENSG00000182700	IGIP	264.792	-0.815455	0.168665	-4.83477	1.33301e-06	5.77176e-05
									ENSG00000099308	MAST3	336.873	-0.817097	0.145902	-5.60032	2.13953e-08	1.30728e-06
									ENSG00000171631	P2RY6	118.372	-0.819773	0.253629	-3.23217	0.00122853	0.019717
									ENSG00000185052	SLC24A3	558.618	-0.832674	0.125279	-6.64654	3.00053e-11	3.14064e-09
									ENSG00000092470	WDR76	1617.56	-0.841164	0.0803515	-10.4686	1.20471e-25	3.71824e-23
									ENSG00000130741	EIF2S3	4548.98	-0.842121	0.05718	-14.7275	4.2905e-49	4.69498e-46
									ENSG00000184743	ATL3	3600.8	-0.843664	0.061951	-13.6183	3.11935e-42	2.50317e-39
									ENSG00000158270	COLEC12	17163.9	-0.844429	0.056297	-14.9995	7.39235e-51	8.89817e-48
									ENSG00000185432	METTL7A	348.213	-0.848812	0.149767	-5.66754	1.44866e-08	9.12962e-07
									ENSG00000179604	CDC42EP4	1980.87	-0.848972	0.0766764	-11.0721	1.71251e-28	6.44172e-26
									ENSG00000115594	IL1R1	4897.23	-0.856412	0.15263	-5.61103	2.01125e-08	1.23518e-06
									ENSG00000100027	YPEL1	95.8811	-0.857833	0.261533	-3.28002	0.001038	0.0171863
									ENSG00000163069	SGCB	2824.63	-0.862926	0.0671792	-12.8451	9.15939e-38	5.51258e-35
									ENSG00000243742	RPLP0P2	184.394	-0.883119	0.223707	-3.94766	7.89178e-05	0.00202977
									ENSG00000163378	EOGT	557.358	-0.885802	0.128389	-6.89935	5.22414e-12	5.98885e-10
									ENSG00000214357	NEURL1B	134.386	-0.890806	0.233961	-3.8075	0.000140377	0.00326831
									ENSG00000109381	ELF2	989.684	-0.897419	0.0902118	-9.94792	2.57514e-23	7.20859e-21
									ENSG00000183077	AFMID	339.649	-0.902912	0.152271	-5.92966	3.03569e-09	2.2556e-07
									ENSG00000171848	RRM2	3866.65	-0.911719	0.0722833	-12.6131	1.78751e-36	9.35488e-34
									ENSG00000185499	MUC1	264.522	-0.918476	0.181727	-5.05415	4.32319e-07	2.04072e-05
									ENSG00000196498	NCOR2	4435.34	-0.921975	0.0734783	-12.5476	4.09877e-36	2.0557e-33
									ENSG00000064666	CNN2	7232.81	-0.923628	0.0802324	-11.5119	1.14909e-30	4.76951e-28
									ENSG00000052723	SIKE1	949.239	-0.937014	0.0914653	-10.2445	1.25302e-24	3.77064e-22
									ENSG00000114999	TTL	2366.33	-0.939176	0.0717597	-13.0878	3.86713e-39	2.58604e-36
									ENSG00000161888	SPC24	694.748	-0.940044	0.113772	-8.26256	1.42584e-16	2.52394e-14
									ENSG00000138135	CH25H	484.746	-0.947278	0.152469	-6.21294	5.20015e-10	4.47102e-08
									ENSG00000162599	NFIA	508.214	-0.948969	0.124445	-7.62563	2.42848e-14	3.79631e-12
									ENSG00000100580	TMED8	755.731	-0.965249	0.113199	-8.52698	1.50211e-17	2.73954e-15
									ENSG00000171302	CANT1	1834.05	-0.967644	0.0780091	-12.4042	2.47838e-35	1.1474e-32
									ENSG00000187134	AKR1C1	1441.58	-0.972091	0.328035	-2.96338	0.00304282	0.0408777
									ENSG00000137876	RSL24D1	1889.43	-0.972895	0.0829193	-11.733	8.63019e-32	3.71006e-29
									ENSG00000078124	ACER3	760.208	-0.977981	0.105932	-9.23218	2.65191e-20	6.02284e-18
									ENSG00000213965	NUDT19	286.406	-0.983815	0.157696	-6.23868	4.41274e-10	3.849e-08
									ENSG00000105887	MTPN	6807.53	-0.992147	0.0560955	-17.6867	5.30587e-70	1.27734e-66
									ENSG00000135677	GNS	6208.32	-1.03103	0.0633708	-16.2698	1.61684e-59	2.78027e-56
									ENSG00000186340	THBS2	11318.9	-1.0628	0.0673178	-15.7877	3.77945e-56	5.68665e-53
									ENSG00000188042	ARL4C	2250.76	-1.06544	0.148272	-7.18567	6.68761e-13	8.21416e-11
									ENSG00000184992	BRI3BP	366.639	-1.07926	0.141983	-7.60133	2.93099e-14	4.46586e-12
									ENSG00000253341	RP11-730G20.2	93.1508	-1.13345	0.272336	-4.16196	3.15529e-05	0.000919619
									ENSG00000105997	HOXA3	75.1988	-1.14121	0.30079	-3.79406	0.000148204	0.00342901
									ENSG00000157456	CCNB2	1203.81	-1.14532	0.0898853	-12.742	3.45247e-37	1.97892e-34
									ENSG00000135069	PSAT1	3855.09	-1.14573	0.21423	-5.34813	8.88687e-08	4.91625e-06
									ENSG00000154096	THY1	10175.6	-1.14634	0.0549665	-20.8552	1.3672e-96	4.11425e-93
									ENSG00000197568	HHLA3	135.238	-1.15398	0.230074	-5.0157	5.28404e-07	2.44631e-05
									ENSG00000233392	AC104809.4	72.1047	-1.16265	0.341979	-3.39978	0.000674407	0.0120801
									ENSG00000188706	ZDHHC9	944.016	-1.17081	0.0942215	-12.4262	1.88424e-35	9.07224e-33
									ENSG00000164976	KIAA1161	152.795	-1.17507	0.217961	-5.3912	6.99887e-08	3.97384e-06
									ENSG00000113594	LIFR	1417.23	-1.18562	0.093875	-12.6298	1.44598e-36	7.91148e-34
									ENSG00000152749	GPR180	734.255	-1.19107	0.104158	-11.4352	2.78947e-30	1.11923e-27
									ENSG00000109323	MANBA	647.108	-1.20251	0.112179	-10.7196	8.2383e-27	2.83327e-24
									ENSG00000117676	RPS6KA1	126.862	-1.21116	0.23615	-5.12877	2.91638e-07	1.44463e-05
									ENSG00000059804	SLC2A3	1970.54	-1.22376	0.0866018	-14.1309	2.45057e-45	2.10696e-42
									ENSG00000107159	CA9	197.297	-1.2292	0.200644	-6.12628	8.99578e-10	7.41659e-08
									ENSG00000085365	SCAMP1	1311.1	-1.23296	0.0818978	-15.0549	3.2064e-51	4.28838e-48
									ENSG00000242193	RP11-568K15.1	410.553	-1.32043	0.13402	-9.85247	6.68794e-23	1.75006e-20
									ENSG00000123405	NFE2	65.9064	-1.34238	0.335728	-3.99842	6.37675e-05	0.00168795
									ENSG00000151690	MFSD6	531.838	-1.4978	0.125264	-11.9571	5.96267e-33	2.65825e-30
									ENSG00000150093	ITGB1	51295	-1.51274	0.0490726	-30.8266	1.15336e-208	1.3883e-204
									ENSG00000127884	ECHS1	1300.79	-1.73164	0.101701	-17.0269	5.19097e-65	1.04139e-61
									ENSG00000162337	LRP5	1563.01	-1.86987	0.080696	-23.1718	8.7734e-119	3.52018e-115
									ENSG00000165280	VCP	6247.75	-1.88126	0.0651642	-28.8695	2.88492e-183	1.73629e-179
									ENSG00000138772	ANXA3	57.0856	-2.23385	0.370655	-6.02678	1.6726e-09	1.30735e-07

## Sheet: Figure 4
Fig. 4a: Doubling time (days)
cell line	Abdo DFAT tet-shCON APs		Abdo DFAT tet-shLRP5 APs		Glut DFAT tet-shCON APs		Glut DFAT tet-shLRP5 APs
treatment	veh	dox (0.1)	veh	dox (0.1)	veh	dox (0.1)	veh	dox (0.1)
exp#1-2d	0.89414	0.941004	0.933992	1.04478	1.27798	1.44749	1.16525	1.80683
exp#1-4d	1.31904	1.27069	1.46559	1.56657	1.43224	1.60532	1.37842	1.63083
exp#2-2d	1.66423	1.32802	1.42406	1.91787	1.516	1.27016	1.36947	1.6884
exp#2-4d	1.12	1.05744	1.05758	1.5072	1.32593	1.34725	1.33234	2.04177
exp#3-2d	1.14518	1.17559	1.20011	1.81172	1.32163	1.19571	1.19614	1.75502
exp#3-4d	1.55393	1.56175	1.46694	2.3963	1.47203	1.3792	1.5851	2.70337
Fig. 4b: Caspase Glo3/7 (luminescence), normalised to cell number (% tet-shCON, vehicle-treated)
cell line	Abdo DFAT tet-shCON APs		Abdo DFAT tet-shLRP5 APs		Glut DFAT tet-shCON APs		Glut DFAT tet-shLRP5 APs
treatment	veh	dox (0.1)	veh	dox (0.1)	veh	dox (0.1)	veh	dox (0.1)
#1-1	88.7	94.9	94.8	133	100.7	94.2	77.7	109.3
#1-2	96.7	86.9	99.9	140.3	97.7	88.9	81.5	107.8
#1-3	96.8	103.6	98.8	135.3	101.5	91.6	78.8	112.2
#1-4	99.7	78.3	104.1	148.8	102.3	89	77.3	113.9
#1-5	116.4	95.2	100.8	143.7	97.8	93.7	78.7	111.6
#1-6	101.7	91.2	96	142.6	100	92.8	81.5	114.2
#2-1	98.6	89.2	108.2	163.7	100.7	88.2	72.7	109.3
#2-2	98.7	86.9	111.5	152.3	103.4	78.7	76.9	106.1
#2-3	98.7	86.9	113.8	160.1	96.7	78.4	78.1	106.5
#2-4	104	89.1	108.5	162.5	99.2	86.2	80.3	109.5
Fig. 4c: AdipoRed assay (% tet-shCON, vehicle-treated), vehicle or doxycycline-treatment throughout differentiation
cell line	Abdo DFAT tet-shCON		Abdo DFAT tet-shLRP5		Glut DFAT tet-shCON		Glut DFAT tet-shLRP5
14d treatment	veh	dox (0.1)	veh	dox (0.1)	veh	dox (0.1)	veh	dox (0.1)
#1-1	107.7	92.3	101.5	58	98.3	95.4	95	70.6
#1-2	101.3	109.5	104.6	73.1	94.4	103.2	82.5	54.6
#1-3	102.3	101.7	111.3	50.2	108.8	86.6	91	51.4
#1-4	97.7	98.9	104.3	71.9	103.5	102.9	98.4	59.3
#1-5	96.2	108.1	106.4	63.4	102.4	98.3	85.6	74
#1-6	94.8	91.7	110.9	82.2	92.5	98	95.2	60.7
#2-1	108.9	97	85.9	54.2	107.6	102.9	86	70.7
#2-2	99.7	90.4	90.1	47.1	102.3	94.2	91.2	65.7
#2-3	101.9	96	85.3	56.1	98	96.3	79.2	69.4
#2-4	99.3	92	81.4	62.7	100.5	96.5	85.4	72
#2-5	93.5	98.9	87.6	46.1	102.3	91.9	78.1	71.9
#2-6	96.8	88.1	87.9	60.5	89.3	90.6	80.6	66.8
#3-1	105.2	109.3	94.1	45.8	101.2	89.9	95.2	61.4
#3-2	101	103.5	90.6	34.9	95.5	96.1	88.2	71.4
#3-3	100.6	98.3	96	32.6	100.7	104.7	89.5	67.6
#3-4	99.3	102.1	94.7	54.3	96	73.8	85.8	64.9
#3-5	94.9	94.5	98.9	28.3	111.6	88.8	87.3	64.3
#3-6	99	94.3	85.3	49.6	95.1	90.4	95.2	45.4
Fig. 4d: Clonogenic potential: cell number
cells	Abdo DFAT tet-shCON APs		Abdo DFAT tet-shLRP5 APs		Glut DFAT tet-shCON APs		Glut DFAT tet-shLRP5 APs
15d treatment	veh	dox (0.1)	veh	dox (0.1)	veh	dox (0.1)	veh	dox (0.1)
clone#1	187	137	50	189	2912	199	1497	47
clone#2	137	149	3099	160	4613	236	-32	500
clone#3	164	239	4020	188	118	163	17	-8
clone#4	146	97	-21	96	862	19	-14	29
clone#5	69	2245	-21	90	9	323	-91	94
clone#6	67	74	446	286	33	191	56	56
clone#7	3341	232	5409	157	7234	203	169	82
clone#8	1223	404	7	87	-51	10860	-73	47
clone#9	88	197	-16	107	112	237	31	94
clone#10	44	577	40	154	64	137	-45	152
clone#11	-51	243	124	150	145	709	7981	156
clone#12	238	280	9565	75	263	4066	716	205
clone#13	96	254	14091	83	312	273	146	164
clone#14	118	197	57	102	474	2542	6027	184
clone#15	1641	90	99	116	248	823	6	61
clone#16	309	231	-36	65	1610	168	-95	76
clone#17	128	322	8570	254	2578	96	58	195
clone#18	198	442	2966	196	143	141	403	110
clone#19	13481	220	218	142	524	164	124	133
clone#20	217	188	142	153	142	164	83	118
clone#21	215	7124	130	138	112	145	3785	139
clone#22	1027	108	1170	111	169	109	269	61
clone#23	732	289	51	68	118	317	657	115
clone#24	327	266	19	63	1099	81	23	13
clone#25	428	325	208	42	284	1427	224	62
clone#26	145	237	155	147	133	125	2858	73
clone#27	2186	1425	33	70	4899	168	74	130
clone#28	1411	174	2357	118	2020	4334	2747	252
clone#29	280	3186	504	70	178	7527	75	136
clone#30	646	6792	115	81	172	119	188	163
clone#31	213	145	221	81	92	79	351	119
clone#32	121	50	55	9	628	47	491	35
clone#33	1435	250	235	17	78	148	77	-2
clone#34	393	134	169	112	169	1572	133	713
clone#35	99	282	366	58	56	174	86	120
clone#36	154	197	10144	56	1372	122	81	131
clone#37	199	454	265	201	174	99	226	120
clone#38	939	156	2362	37	161	4942	2138	88
clone#39	1896	623	444	33	5795	47	1451	65
clone#40	281	43	82	-29	5266	122	657	1
clone#41	73	1291	3425	-81	151	1363	1743	-55
clone#42	15788	964	159	-27	1935	145	3404	88
clone#43	300	35	7184	104	893	61	3927	108
clone#44	92	161	93	78	984	52	4024	14
clone#45	154	151	4244	112	12941	251	49	76
clone#46	18	314	139	-12	127	1135	922	64
clone#47	2411	-14	1495	13	888	2067	3735	193
clone#48	71	481	1310	-62	-8	-63	6144	14
Fig. 4f: TOPflash (relative to vehicle-treated cells)
cells	Abdo DFAT tet-shCON APs		Abdo DFAT tet-shLRP5 APs		Glut DFAT tet-shCON APs		Glut DFAT tet-shLRP5 APs
4d treatment	veh	dox (0.1)	veh	dox (0.1)	veh	dox (0.1)	veh	dox (0.1)
#1-1	0.900923	0.964279	0.928648	1.21074	0.968533	1.0726	1.03905	0.314549
#1-2	0.992945	0.887953	0.751408	0.457355	0.968923	1.84432	0.861723	0.367722
#1-3	1.12139	1.03202	1.36813	0.522617	1.08603	1.14091	1.08153	0.362416
#1-4	0.984743	0.913568	0.951812	0.48158	0.976513	1.61302	1.0177	0.412732
#2-1	0.971185	0.888048	0.867647	0.510944	0.935173	1.22514	1.05417	0.386384
#2-2	0.737955	0.754944	0.82152	0.524472	0.848861	1.52423	0.91804	0.432627
#2-3	1.49047	0.730948	1.22203	0.472992	0.996629	1.49094	1.02353	0.549771
#2-4	0.800392	0.842305	1.0888	0.545421	1.21934	1.31091	1.00427	0.387919
#3-1	0.927178	1.05761	0.983079	0.644971	1.03313	1.11151	0.80543	0.397348
#3-2	1.15023	0.936484	0.862024	0.472268	1.09528	1.36283	1.04143	0.336846
#3-3	1.07625	1.05029	1.05679	0.585694	0.991521	1.15983	1.03102	0.450143
#3-4	0.846347	0.8634	1.09811	0.614717	0.88007	1.26475	1.12212	0.395152

## Sheet: Figure 5
Fig. 5a-b: Basal glucose uptake assay (% vehicle-treated cells)
cells	Abdo DFAT tet-shCON APs		Abdo DFAT tet-shLRP5 APs		Glut DFAT tet-shCON APs		Glut DFAT tet-shLRP5 APs
48h treatment	veh	dox (0.1)	veh	dox (0.1)	veh	dox (0.1)	veh	dox (0.1)
#1-1	84.35	123.83	101.907	52.7479	61.07	120.89		70.9085
#1-2	95.5		103.603	59.9859	79.2	115.47	129.988	33.2231
#1-3	120.15	147.28	94.4895	52.3759	159.73	83.59	70.0116	67.7013
#2-1	88.64	82.07	92.9847	60.4469	94.46	122.12	85.3301	62.6841
#2-2	84.51	89.1	88.0299	79.1082	90.55	95.19	92.9474	61.001
#2-3	126.85	83.42	118.985	63.9793	114.99	154.69	121.723	62.8549
#3-1	88.35	102.51	60.5529	30.0729	154.71	41.2	100.528	54.9625
#3-2	109.61	68.69	67.0293	30.9611	90.92	54.03	97.1359	52.014
#3-3	102.04	82.15	172.418	33.2867	54.37	49.83	102.336	59.5881
#4-1	94.5243	80.1133	98.1599	72.6314	117.367	78.5443	99.8114	53.6351
#4-2	98.49	141.741	106.276	69.7033	88.4254	87.0359	77.1064	54.824
#4-3	106.986	124.142	95.564	70.7539	94.2076	85.4792	123.082	107.6
Fig. 5c: Lipid levels (% vehicle-treated tet-shCON cells)
Cells	Abdo DFAT tet-shCON				Abdo DFAT tet-shLRP5				Glut DFAT tet-shCON				Glut DFAT tet-shLRP5
Treatment	NaPy(0.5), veh	NaPy(0.5), dox(0.05)	NaPy(5), veh	NaPy(5), dox(0.05)	NaPy(0.5), veh	NaPy(0.5), dox(0.05)	NaPy(5), veh	NaPy(5), dox(0.05)	NaPy(0.5), veh	NaPy(0.5), dox(0.05)	NaPy(5), veh	NaPy(5), dox(0.05)	NaPy(0.5), veh		NaPy(0.5), dox(0.05)	NaPy(5), veh		NaPy(5), dox(0.05)
#1-1	116.5	108.4	108.2	98.2	91.8	44.2	85.4	32.6	111.7	102.3	93.9	89.8	86.2		53.2	82.7		42.8
#1-2	95.7	96.6	102.2	99	77.4	35.1	84.1	36.8	93.4	92.6	92.1	93.5	82.3		46.5	78.8		44.9
#1-3	96.3	94.2	99	93.5	75.5	34.7	76.1	36.7	96.4	90.9	89.5	86	80		45.3	74.2		42.6
#1-4	106.9	109.2	105.2	96.6	89.7	47.4	85	39.8	107.3	102.3	92	91.5	90.3		55.2	81.8		48.9
#2-1	93.8	95.1	99.9	101.4	76.8	41.7	84.8	44.9	96.1	95.1	88.5	94.8	82.4		46.5	77.5		49.7
#2-2	90.9	92.7	93.5	94.6	78.2	36.3	73.9	38.8	95.2	89.8	88.7	86.3	81		52.4	76.1		43.8
#2-3	114.5	107.5	106.6	102.1	97.7	54.8	94.2	44.3	115.5	104.9	90.5	89.1	84.6		62.3	78.8		56.9
#2-4	96.4	96.4	104.5	101.3	87.3	46.4	90.3	45.3	97.4	92.9	87.9	89.4	76.4		51.4	73.7		53.9
#3-1	94.9	98.3	100.7	96.4	82.9	45.1	81.3	43.6	94	91	84.9	84	75.4		51.7	71		48
#3-2	105.6	105.8	102.8	103.3	99	54.9	92.8	51.4	107.1	106.2	88.3	91	88.6		64.6	77.3		58.8
#3-3	95.6	98.3	99.1	98.9	87.1	49.5	90.9	54.4	94.3	95.9	89.8	88	78.2		54.6	76.9		58.6
#3-4	93	94.3	98.6	95	81.9	48.3	81.6	46	91.7	86.6	79.8	81.3	75.5		51.4	70		50.8
Fig 5d: LRP5/18S
DFAT APs	Abdo tet-shCON/ev		Abdo tet-shCON/SLC2A3		Abdo tet-shLRP5/ev		Abdo tet-shLRP5/SLC2A3
48h treatment	veh	dox(0.02)	veh	dox(0.02)	veh	dox(0.02)	veh	dox(0.02)
exp#1	0.905071	1.41642	1.35965	1.6422	1.36821	0.404957	1.57698	0.343502
exp#2	1.3266	1.77917	1.25742	1.35376	1.24252	0.250593	1.24079	0.337581
exp#3	1.6902	1.85166	1.50888	1.65759	1.508	0.316281	1.38871	0.311249
exp#4	1.2372	1.49699	1.33354	1.86873	1.46994	0.419278	1.27348	0.631912
exp#5	1.66261	1.74632	1.56376	1.77576	1.47653	0.38298	1.30117	0.396735
exp#6	1.54351	1.46634	1.95359	1.31067	1.49432	0.411009	1.26512	0.433733
Fig 5e: native SLC2A3/18S
DFAT APs	Abdo tet-shCON/ev		Abdo tet-shCON/SLC2A3		Abdo tet-shLRP5/ev		Abdo tet-shLRP5/SLC2A3
48h treatment	veh	dox(0.02)	veh	dox(0.02)	veh	dox(0.02)	veh	dox(0.02)
exp#1	1.20436	1.64156	1.70691	1.6167	1.53465	0.871378	1.48901	0.773276
exp#2	1.2361	1.65598	1.3507	1.78966	1.57919	0.665908	1.43037	0.718384
exp#3	1.53893	1.63315	1.35339	1.46286	1.61249	0.723967	1.78384	0.864937
exp#4	1.01435	1.1498	1.24405	1.52893	1.2176	0.823892	1.58448	1.13116
exp#5	1.34469	1.25221	1.34265	1.74347	1.2468	0.726636	1.023	0.754687
exp#6	1.4151	1.29211	1.80654	1.27722	1.45446	0.780794	1.2556	0.792211
Fig 5f: total SLC2A3/18S
DFAT APs	Abdo tet-shCON/ev		Abdo tet-shCON/SLC2A3		Abdo tet-shLRP5/ev		Abdo tet-shLRP5/SLC2A3
48h treatment	veh	dox(0.02)	veh	dox(0.02)	veh	dox(0.02)	veh	dox(0.02)
exp#1	0.907448	1.36562	1.8905	2.45455	1.20246	0.7013	1.65385	1.84216
exp#2	0.894515	1.23297	1.39225	2.78686	1.12027	0.561881	1.43819	1.74821
exp#3	1.10425	1.13874	1.34719	2.04284	1.11305	0.512421	1.75886	1.88597
exp#4	0.723484	0.902164	1.32537	2.45912	0.912422	0.659356	1.31037	1.91091
exp#5	0.901476	0.904664	1.33914	2.27199	0.743644	0.617188	1.0972	1.81837
exp#6	0.845683	0.750588	1.51474	1.39733	0.81607	0.460757	1.09178	1.53201
Fig 5g: Basal glucose uptake assay (% tet-shCON/pLenti-ev, veh-treated)
DFAT APs	Abdo tet-shCON/ev		Abdo tet-shCON/SLC2A3		Abdo tet-shLRP5/ev		Abdo tet-shLRP5/SLC2A3
treatment	veh	dox(0.02)	veh	dox(0.02)	veh	dox(0.02)	veh	dox(0.02)
#1-1	86.19	79.62	62	79.81	59.19	46.8	103.95	91.86
#1-2	124.66	85.28	69.99	67.74	69.46	45.01		87.41
#1-3	89.15	78.18	71.87	71.17	70.94	50.85	120.86	76.31
#2-1	92.6	70.72	57.01	67	59.4	27.85	94.35	62.77
#2-2	119.99	144.9	61.53	75.92	41.95	43.17	81.82	63.18
#2-3	87.41	74.87	92.49	96.51	52.28	39.4	89.47	108.98
#3-1	80.61	74.88	108.95	82.32	47.71	37.91	83.32	82.23
#3-2	103.63	100.1	84.7	78.44	118.16	26.84	91.63	98.93
#3-3	115.75	85.18	62.83	72.78	85.67	47.84	74.45	59.43
#4-1	105.72	116.57	139.84	127.73	82.63	63.46	133.47	95
#4-2	84.95	110.78	189.81	140.84	97.43	57.66	127.17	99.63
#4-3	109.33	113.97	140.89	133.45	117.26	80.44	105.19	99.47
Fig 5h: Doubling time (days)
DFAT APs	Abdo tet-shCON/ev		Abdo tet-shCON/SLC2A3		Abdo tet-shLRP5/ev		Abdo tet-shLRP5/SLC2A3
treatment	veh	dox(0.02)	veh	dox(0.02)	veh	dox(0.02)	veh	dox(0.02)
exp#1-2d	1.22101	1.17213	1.32307	1.33714	1.2977	1.42945	1.25203	1.38599
exp#1-4d	1.18736	1.20003	1.22669	1.20386	1.18892	1.4798	1.18995	1.45967
exp#2-2d	1.18733	1.15219	1.14781	1.16194	1.02452	1.16412	1.07606	1.16898
exp#2-4d	1.10962	1.11534	1.16022	1.13208	1.08379	1.38063	1.10262	1.40076
exp#3-2d	1.48697	1.40296	1.32889	1.34457	1.28822	1.40551	1.2966	1.56072
exp#3-4d	1.17031	1.16337	1.14757	1.14492	1.1138	1.3466	1.1326	1.42132
Fig 5i: Normalised Caspase/Glo 3/7 (% tet-shCON/pLenti-ev, veh-treated)
DFAT APs	Abdo tet-shCON/ev		Abdo tet-shCON/SLC2A3		Abdo tet-shLRP5/ev		Abdo tet-shLRP5/SLC2A3
treatment	veh	dox(0.02)	veh	dox(0.02)	veh	dox(0.02)	veh	dox(0.02)
#1-1	91.9	96.8	95	97.7	108.1	133.5	116.4	137.8
#1-2	102.4	94.2	97.6	99.9	106.6	132.2	108.6	135.4
#1-3	100.7	94.6	103.8	94.4	105.7	138.2	119	143.9
#1-4	105	98	101.5	101.7	113	136.7	107.2	142
#2-1	98.4	87	97.8	88.5	117.7	142	125.2	149.2
#2-2	89.8	84.5	97.8	83.7	110.7	143.2	118.2	148.9
#2-3	103	87.1	97.8	79.8	107.2	134.6	114.9	154.1
#2-4	108.8	86.1	94.8	88.3	114.3	138.3	122.1	137.8
#3-1	88.7	92.1	101.7	97.4	122.5	141.5	101.2	136.1
#3-2	101.2	96.1	100.5	98.9	119.9	144.3	115.9	146.1
#3-3	104.7	95.5	101.4	104	120.1	151.5	108.7	138.2
#3-4	105.4	94.9	106.5	102.1	125.4	158.4	123.8	148.6
Fig 5i: Lipid levels (% tet-shCON/pLenti-ev, veh-treated)
diff d14	Abdo tet-shCON/ev		Abdo tet-shCON/SLC2A3		Abdo tet-shLRP5/ev		Abdo tet-shLRP5/SLC2A3
treatment	veh	dox(0.02)	veh	dox(0.02)	veh	dox(0.02)	veh	dox(0.02)
#1-1	113.42	101.28	102.01	89.51	106.54	35.38	104.12	46.81
#1-2	101.78	98.61	96.2	93.1	92.66	26.42	97.27	48.34
#1-3	91.04	89.17	98.2	92.91	92.47	27.16	92.35	49.47
#1-4	108.12	103.64	101.62	94.68	111.01	32.29	97.48	23.35
#1-5	96.59	92.08	93.95	92.52	93.9	30.4	98.06	20.92
#1-6	99.15	93.67	95.3	93.35	98.44	24.06	96.4	25.09
#2-1	107.79	103.93	101.91	95.27	108.12	26.28	105.55	28.09
#2-2	100.38	96.43	97.11	94.64	98.84	24.39	98.75	28.72
#2-3	99.22	92.06	100.51	91.82	97.8	26.52	96.48	36.67
#2-4	108.27	101.24	92.81	92.81	103.71	39.67	97	56.71
#2-5	95.97	94.76	101.1	89.31	91.9	33.46	95.91	56.89
#2-6	89.52	90.52	100.26	96.66	90.77	34.56	91.28	58.65
#3-1	104.74	108.04	99.39	98.98	109.52	37.37	97.85	26.59
#3-2	98.37	99.4	95	91.77	95.98	28.65	100.35	30.25
#3-3	93.04	97.12	92.79	98.81	95.64	30.54	97.12	32.78
#3-4	102.1	103.57	101.2	98.62	108.66	32.57	98.9	38.99
#3-5	98.51	95.54	99.03	92.16	103.16	27.68	99.9	42.23
#3-6	92.02	90.18	95.97	96.15	94.38	30.55	97.66	37.07
#4-1	106.59	104.08	100.32	95.04	100.44	34.17	93.84	34.46
#4-2	96.01	93.83	96.09	93.87	94.63	25.22	94.47	36.99
#4-3	98.69	94.63	100.88	95.31	95.5	25.46	90.11	40.57
#4-4	103.05	104.26	96.52	99.16	104.36	35.48	96.17	42.2
#4-5	98.56	96.16	92.85	92.03	93.5	33.51	93.92	40.22
#4-6	97.1	94.35	95.84	95.73	92.88	34.94	93.74	43.43
#5-1	114.25	103.68	104.01	95.47	100.78	39.64	98.12	39.58
#5-2	96.1	96.87	99.01	96.82	86.42	33.89	90.97	42.58
#5-3	95.5	91.88	102.34	92.02	85.7	31.89	88.15	40.75
#5-4	107.15	102.09	94.33	101.22	96.9	50.35	95.1	51.49
#5-5	93.43	98.36	95.92	94.26	86.36	41.1	89.3	47.01
#5-6	93.56	90.15	97.43	95.82	87.27	40.04	85.37	45.75
Fig 5l: Doubling time (% CHIR99021-treated/DMSO-treated))
cells	Abdo tet-shCON						Abdo tet-shLRP5
treatment	veh/DMSO	veh/CHIR99021(0.5µM)	veh(CHIR/DMSO)	dox(0.1)/DMSO	dox(0.1)/CHIR99021(0.5µM)	dox (CHIR/DMSO)	veh/DMSO	veh/CHIR99021(0.5µM)	veh (CHIR/DMSO)	dox(0.1)/DMSO	dox(0.1)/CHIR99021(0.5µM)	dox (CHIR/DMSO)
#1-2d	1.75672	1.63169	92.8826	1.90992	1.66768	87.3168	1.70963	1.60912	94.1208	2.21295	2.05302	92.7729
#1-4d	1.24772	1.18337	94.843	1.24131	1.2079	97.3082	1.18515	1.17739	99.3458	1.56317	1.50802	96.4714
#2-2d	1.13891	1.09134	95.8235	1.14485	1.10491	96.5117	1.21156	1.13422	93.6167	1.48267	1.30639	88.1109
#2-4d	0.998187	0.932832	93.4527	0.963995	0.943885	97.9138	1.02768	0.977199	95.0877	1.26118	1.19084	94.4231
#3-2d	1.29054	1.16943	90.616	1.22932	1.2871	104.701	1.19023	1.16217	97.6428	1.33476	1.34539	100.796
#3-4d	1.16101	1.10198	94.9156	1.15382	1.1127	96.4361	1.15493	1.12587	97.4832	1.44243	1.37108	95.0537
#4-2d	1.20981	1.16079	95.9481	1.17806	1.13137	96.0363	1.34255	1.21496	90.4962	1.61676	1.42009	87.8352
#4-4d	1.05633	1.01109	95.7169	1.05377	1.02665	97.4268	1.09304	1.07484	98.3346	1.37504	1.31178	95.3997
#5-2d	1.30038	1.18951	91.4742	1.33125	1.25095	93.9685	1.34058	1.37874	102.847	1.80545	1.64015	90.8443
#5-4d	1.13453	1.09876	96.8466	1.12578	1.11203	98.779	1.15006	1.12027	97.4092	1.53852	1.43108	93.0168
cells	Glut tet-shCON						Glut tet-shLRP5
treatment	veh/DMSO	veh/CHIR99021(0.5µM)	veh (CHIR/DMSO)	dox(0.1)/DMSO	dox(0.1)/CHIR99021(0.5µM)	dox (%CHIR/DMSO)	veh/DMSO	veh/CHIR99021(0.5µM)	veh (%CHIR/DMSO)	dox(0.1)/DMSO	dox(0.1)/CHIR99021(0.5µM)	dox (%CHIR/DMSO)
#1-2d	1.87831	1.83513	97.7008	1.75547	1.70256	96.986	2.06054	2.07675	100.787	2.7673	2.44269	88.2697
#1-4d	1.31465	1.24551	94.7412	1.33205	1.24639	93.5694	1.55252	1.44832	93.2889	2.34611	2.28023	97.1921
#2-2d	1.28084	1.10452	86.2345	1.18382	1.13668	96.0179	1.45582	1.32664	91.1267	1.6503	1.48114	89.7496
#2-4d	1.02625	0.980955	95.5865	1.00746	0.959747	95.2636	1.18126	1.12905	95.5806	1.56945	1.48643	94.7098
#3-2d	1.22411	1.18685	96.9559	1.21788	1.12436	92.3206	1.35671	1.32125	97.3865	1.59992	1.43551	89.7239
#3-4d	1.12402	1.08531	96.5561	1.1367	1.07687	94.7364	1.26702	1.22128	96.3898	1.78906	1.68814	94.359
#4-2d	1.2675	1.19267	94.0961	1.28936	1.16725	90.5295	1.74225	1.55327	89.1531	2.05556	1.79317	87.2355
#4-4d	1.07737	1.04407	96.9089	1.06107	1.02418	96.5234	1.33798	1.27003	94.9213	1.88398	1.84522	97.9424
#5-2d	1.32472	1.1428	86.2672	1.20802	1.1205	92.7548	1.47748	1.32932	89.9719	1.71624	1.56883	91.411
#5-4d	1.09302	1.04908	95.9803	1.09588	1.0554	96.3059	1.32992	1.22119	91.8239	1.81583	1.72376	94.9293
Fig 5m: AdipoRed (mean % tet-shCON veh/DMSO-treated)
cells	Abdo tet-shCON						Abdo tet-shLRP5
treatment	veh/DMSO	veh/CHIR99021(0.5µM)	veh(CHIR/DMSO)	dox(0.05)/DMSO	dox(0.05)/CHIR99021(0.5µM)	dox (CHIR/DMSO)	veh/DMSO	veh/CHIR99021(0.5µM)	veh (CHIR/DMSO)	dox(0.05)/DMSO	dox(0.05)/CHIR99021(0.5µM)	dox (CHIR/DMSO)
#1	100	101.867	101.867	102.408	105.497	103.017	95.7294	101.071	105.58	57.9906	67.2068	115.893
#2	100	102.329	102.329	97.8907	105.123	107.388	101.167	107.789	106.546	49.9854	67.351	134.741
#3	100	106.355	106.355	100.708	107.343	106.589	97.9186	103.591	105.793	37.3651	52.9336	141.666
#4	100	106.581	106.581	99.4989	108.015	108.559	89.3556	91.2566	102.127	36.7651	48.0177	130.607
cells	Glut tet-shCON						Glut tet-shLRP5
treatment	veh/DMSO	veh/CHIR99021(0.5µM)	veh (CHIR/DMSO)	dox(0.05)/DMSO	dox(0.05)/CHIR99021(0.5µM)	dox (CHIR/DMSO)	veh/DMSO	veh/CHIR99021(0.5µM)	veh (CHIR/DMSO)	dox(0.05)/DMSO	dox(0.05)/CHIR99021(0.5µM)	dox (CHIR/DMSO)
#1	100	106.819	106.819	100.063	110.139	110.07	100.767	105.149	104.349	69.6931	86.9319	124.735
#2	100	110.356	110.356	97.61	110.279	112.98	108.146	110.586	102.256	75.568	92.617	122.561
#3	100	112.449	112.449	92.9972	106.534	114.556	101.15	106.679	105.466	68.8093	87.6611	127.397
#4	100	116.108	116.108	94.7392	111.834	118.044	109.025	110.1	100.985	58.0527	78.1975	134.701

## Sheet: Figure 6
Fig. 6b-c: Taqman PCR
				Abdominal APs (Fig. 6b)		Gluteal APs (Fig. 6c)
subject#	sex	age (years)	BMI (kg/m2)	LRP5/18S (log)	VCP/18S (log)	LRP5/18S (log)	VCP/18S (log)
#1	F	49.1389	24.2347	-0.288711	0.0188388	-0.371176	0.00166454
#2	F	37.4812	33.6455	-0.129473	0.114759	-0.273829	0.0340005
#3	F	51.0472	33.9493	-0.167907	0.0669929	-0.117132	0.0610466
#4	F	51.5099	33.5975	-0.291172	-0.00634065	-0.564471	-0.0226807
#5	F	51.7974	25	-0.204112	0.0106384	-0.399246	0.00387221
#6	F	53.2238	26.1749	-0.186285	0.106528	-0.386567	0.0274679
#7	F	37.6016	35.261	-0.266471	-0.0450217	-0.364734	-0.121235
#8	F	65.4209	30.6701	-0.178692	0.026685	-0.373579	0.0768151
#9	F	54.2286	24.2215	-0.447677	-0.218337	-0.400045	-0.174111
#10	F	52.3176	24.0955	-0.36943	0.036595	-0.27799	0.0157949
#11	F	51.7755	27.435	-0.267109	-0.0486825	-0.414935	-0.0551828
#12	F	49.243	23.3241	0.0245456	0.183398	-0.0758557	0.13777
#13	F	42.4997	25.6833	-0.139232	0.110859	-0.329368	0.0404603
#14	F	48.5092	24.2275	-0.397648	0.0375839	-0.554803	0.0744748
#15	F	48.1725	26.7818	-0.334588	-0.0689865	-0.49102	-0.119089
#16	F	49.1937	25.2926	-0.31987	0.122499	-0.388907	0.0407317
#17	F	38.1246	25.9645	-0.285186		-0.446019	-0.069069
#18	F	56.2272	33.4124	-0.23881	0.130865	-0.448433	0.126158
#19	F	44.6598	23.7783	0.012607	0.128982	-0.176057	0.073764
#20	F	45.7331	24.9135	-0.170712		-0.221588	0.0915294
#21	F	49.076	30.5622	-0.0165478	0.187975	-0.109185	0.281165
#22	F	43.3977	26.3107	-0.10949	0.054141	-0.0837057	0.0915957
#23	F	38.6146	24.4541	-0.247164	0.121908	-0.47667	0.0491175
#24	F	48.2327	22.2214	-0.217283	0.192859	-0.311822	0.165623
#25	F	42.3874	25.1172	-0.0530161	0.122352	-0.193255	0.0978432
#26	F	52.7611	34.8377	-0.123762	0.059991	-0.506153	-0.162656
#27	F	45.8207	25.1392	-0.176811	0.0370841	-0.306234	0.0172977
#28	F	51.4251	23.4906	-0.0964438	0.0440394	-0.302274	0.0616053
#29	F	38.6585	30.5619	-0.156292	0.133399	-0.185146	0.108243
#30	F	50.6037	25.502	-0.0478887	0.154717	-0.0312571	0.170463
#31	F	45.6454	23.263	-0.0313352	0.057133	-0.431929	0.0299093
#32	F	52.8953	24.8016	-0.100423	0.160674	-0.293217	0.0590135
#33	F	53.5551	32.4211	-0.153767	0.0736588	-0.101481	0.0828458
#34	F	49.4292	28.6505	-0.152847	0.115633	-0.21587	0.14344
#35	F	53.7851	22.112	-0.166704	0.0401271	-0.134013	0.0730446
#36	F	51.1403	22.2599	-0.111697	0.223339	-0.248172	0.16155
#37	F	50.6886	28.5388	0.0426557	0.231303	-0.078175	0.273775
#38	F	58.4093	26.8887	-0.17259	0.115787	-0.345488	0.0135238
#39	F	64.0383	33.4372	-0.328031	-0.0472662	-0.390024	-0.0400589
#40	F	66.2834	30.8825	-0.171666	0.0561721	-0.270276	-0.00162848
#41	F	65.5086	29.1154	-0.34255	-0.209314	-0.42779	-0.121082
#42	F	67.4278	27.3033	-0.192273	-0.0806126	-0.401516	-0.0121631
#43	M	31.8357	20.0926	-0.179792	0.223941	-0.332975	0.103323
#44	M	34.7242	22.5498	-0.26506	-0.135202	-0.318552	-0.181539
#45	M	40.1259	23.2163	-0.148687	-0.00159523	-0.182037	-0.0691669
#46	M	40.5969	24.4234	-0.139446	0.144797	-0.197549	0.0982067
#47	M	45.3361	24.9459	-0.0580896	0.133939	-0.172555	0.0487573
#48	M	39.3484	25.0473	0.0656428	0.179473	-0.125256	0.0908875
#49	M	43.9535	29.7469	0.253583	0.314875	-0.203294	0.0578592
#50	M	37.9795	31.0857	0.0338377	0.0808348	-0.0270675	0.132968
#51	M	34.3765	20.6094	-0.0480425	0.173045	-0.0981014	0.0826923
#52	M	33.6427	22.3722	-0.06042	0.12229	-0.0487848	0.0877806
#53	M	39.9945	22.4712	-0.0346515	0.122642	-0.167331	0.0529784
#54	M	40.9227	23.6841	-0.116602	0.162101	-0.154404	0.194639
#55	M	44.7995	25.5181	-0.00940082	0.156762	0.218314	0.320224
#56	M	36.627	25.9924	0.115553	0.276947	0.13434	0.237077
#57	M	43.9644	26.5469	0.0839563	0.217493	-0.0106394	0.107069
#58	M	38.256	30.6925	-0.0167756	0.112777	-0.0395344	0.105107
#59	M	43.384	24.5109	-0.206386	0.0450641	-0.269185	0.106056
#60	M	53.1691	31.4122	-0.300858	0.114497	-0.306995	0.139797
#61	M	33.9384	23.3407	-0.255352	0.11136	-0.409431	0.0285314
#62	M	38.2286	25.0928	-0.0815004	0.106961	-0.184074	0.0844683
#63	M	34.9405	23.4699	-0.234116	0.135626	-0.291246	0.0600094
#64	M	40.95	21.6049	-0.258379	0.128597	-0.304239	0.1207
#65	M	45.4127	24.5	-0.121947	0.161469	-0.172363	0.180961
#66	M	34.4175	24.8651	-0.155184	0.141477	-0.145816	0.189457
#67	M	56.2546	32.484	-0.198594	0.133877	-0.195716	0.113778
#68	M	53.1718	33.3767	-0.188968	0.222633	-0.260923	0.107005
#69	M	48.8214	26.0684	-0.189601	0.098819	-0.341695
#70	M	44.4983	22.0319	-0.183335	0.0736666	-0.344768	-0.0184323
#71	M	42.9897	21.4584	-0.327056	0.0282932	-0.182354	0.11612
#72	M	44.8186	25.7266	-0.105003	0.128299	-0.216848	0.171739
#73	M	53.1718	32.552	-0.104424	0.0787037	-0.339724	0.0363102
#74	M	35.707	29.551	-0.261549	0.0314535	-0.531574	0.0175354
#75	M	48.0383	25.6147	-0.177913	0.156562	-0.136406	0.151687
#76	M	41.9603	25.3655	-0.176897	0.0773751	-0.121381	0.172236
#77	M	67.2635	24.6914	-0.17931	0.00143726
#78	M	55.5592	48.8704	-0.118587	0.0617236	-0.275383	-0.0313278
#79	M	58.0945	27.5144	-0.063074	0.0939946	-0.240475	0.148109
#80	M	63.8576	23.8142	-0.189627	0.223548
Fig. 6e: Doubling time (days)
cell line	Abdo DFAT tet-shCON		Abdo DFAT tet-shVCP#1		Abdo DFAT tet-shVCP#4
4d treatment	veh	dox (0.05)	veh	dox (0.05)	veh	dox (0.05)
exp#1	1.21217	1.18171	1.28127	2.25971	1.2029	1.35985
exp#2	1.22033	1.28832	1.21275	2.22758	1.27327	1.49478
exp#3	1.14039	1.18291	1.15584	1.94805	1.19272	1.36141
exp#4	1.10889	1.09532	1.07092	1.91438	1.08715	1.24126
cell line	Glut DFAT tet-shCON		Glut DFAT tet-shVCP#1		Glut DFAT tet-shVCP#4
4d treatment	veh	dox (0.05)	veh	dox (0.05)	veh	dox (0.05)
exp#1	1.3484	1.38079	1.48432	2.98877	1.34284	1.65647
exp#2	1.38404	1.37759	1.56265	3.4966	1.37371	1.82351
exp#3	1.31952	1.33198	1.58316	3.10449	1.31372	1.76168
exp#4	1.23857	1.22954	1.29354	2.66269	1.13765	1.59081
Fig. 6f: AdipoRed (% tet-shCON, veh-treated)
cell line	Abdo DFAT tet-shCON		Abdo DFAT tet-shVCP#1		Abdo DFAT tet-shVCP#4
14d treatment	veh	dox (0.05)	veh	dox (0.05)	veh	dox (0.05)
#1-1	119.6	123.5	149.8	59.6	120.5	69
#1-2	106.3	121.7	138.8	60.6	125.1	67.7
#1-3	88	90.8	117.1	50.7	125.5	66
#1-4	86.1	86.7	112.3	53.5	118.5	73.1
#2-1	127.7	119.2	106.9	52.7	117.6	69.1
#2-2	121.9	122.3	105.1	50.5	108.8	66.7
#2-3	74.4	80.8	83	43.7	104.1	69.9
#2-4	76.1	80.4	85	43.3	101.8	72.5
#3-1	118.7	116.5	112.4	43.5	120.8	75.4
#3-2	108.3	118.2	108.4	42	120.2	78.1
#3-3	87.1	95.7	97.9	40.2	117.1	75.8
#3-4	85.8	94.8	92.6	39	112.9	78.7
cell line	Glut DFAT tet-shCON		Glut DFAT tet-shVCP#1		Glut DFAT tet-shVCP#4
14d treatment	veh	dox (0.05)	veh	dox (0.05)	veh	dox (0.05)
#1-1	120	119.5	91.2	43.8	96.1	77.4
#1-2	119.4	117.4	93	47.4	99.8	74.1
#1-3	79.3	85.5	72.6	39.5	88.1	71.4
#1-4	81.3	83.8	74.6	39.8	87.8	73.3
#2-1	114.4	112.4	98.4	59.2	100.2	93.2
#2-2	112.4	109.9	100.8	62	98.1	92.8
#2-3	86.7	87.8	79.8	52.7	94	90.7
#2-4	86.5	87.6	81.9	56.5	93.5	96.5
#3-1	117.9	112.8	92.1	48.5	104.3	84.8
#3-2	110	115.9	90.1	51.1	101.2	88.2
#3-3	87.3	85.2	80.4	44.5	96.6	87.7
#3-4	84.8	89.2	82.3	50.1	95.5	85.6

## Sheet: Figure 7
Fig. 7a: Relationship between LRP5 expression in abdominal and gluteal cultured primary APs and isolated adipocytes and donor age.
Taqman PCR: LRP5/18S (log)
subject#	sex	age (years)	BMI (kg/m2)	Abdo 1°APs	Glut 1°APs	Abdo adipocytes	Glut adipocytes
#1	F	49.1389	24.2347	-0.288711	-0.371176	0.275705	0.27672
#2	F	37.4812	33.6455	-0.129473	-0.273829	0.39786	0.410485
#3	F	51.0472	33.9493	-0.167907	-0.117132	0.309935	0.504075
#4	F	51.5099	33.5975	-0.291172	-0.564471	0.346462	0.269954
#5	F	51.7974	25	-0.204112	-0.399246	0.357107	0.218422
#6	F	53.2238	26.1749	-0.186285	-0.386567	0.244924	0.341431
#7	F	37.6016	35.261	-0.266471	-0.364734	0.353513	0.35011
#8	F	65.4209	30.6701	-0.178692	-0.373579	0.374742	0.329886
#9	F	54.2286	24.2215	-0.447677	-0.400045	0.388063	0.261184
#10	F	52.3176	24.0955	-0.36943	-0.27799	0.323422	0.227437
#11	F	51.7755	27.435	-0.267109	-0.414935	0.58342	0.46129
#12	F	49.243	23.3241	0.0245456	-0.0758557	0.383106	0.46837
#13	F	42.4997	25.6833	-0.139232	-0.329368	0.58459	0.431292
#14	F	48.5092	24.2275	-0.397648	-0.554803	0.482457	0.319825
#15	F	48.1725	26.7818	-0.334588	-0.49102	0.491817	0.420189
#16	F	49.1937	25.2926	-0.31987	-0.388907	0.280522	0.289085
#17	F	38.1246	25.9645	-0.285186	-0.446019	0.400576	0.485287
#18	F	56.2272	33.4124	-0.23881	-0.448433	0.376883	0.273795
#19	F	44.6598	23.7783	0.012607	-0.176057	0.347471	0.435827
#20	F	45.7331	24.9135	-0.170712	-0.221588	0.485609	0.452104
#21	F	49.076	30.5622	-0.0165478	-0.109185	0.42319	0.499508
#22	F	43.3977	26.3107	-0.10949	-0.0837057	0.329797	0.349824
#23	F	38.6146	24.4541	-0.247164	-0.47667	0.329426	0.511571
#24	F	48.2327	22.2214	-0.217283	-0.311822	0.2736	0.310275
#25	F	42.3874	25.1172	-0.0530161	-0.193255	0.48078	0.469473
#26	F	52.7611	34.8377	-0.123762	-0.506153	0.33115	0.332039
#27	F	45.8207	25.1392	-0.176811	-0.306234	0.270335	0.177528
#28	F	51.4251	23.4906	-0.0964438	-0.302274	0.254677	0.384839
#29	F	38.6585	30.5619	-0.156292	-0.185146	0.342459	0.455719
#30	F	50.6037	25.502	-0.0478887	-0.0312571	0.425035	0.457473
#31	F	45.6454	23.263	-0.0313352	-0.431929	0.372709	0.406728
#32	F	52.8953	24.8016	-0.100423	-0.293217	0.279723	0.506623
#33	F	53.5551	32.4211	-0.153767	-0.101481	0.302544	0.342193
#34	F	49.4292	28.6505	-0.152847	-0.21587	0.164652	0.350804
#35	F	53.7851	22.112	-0.166704	-0.134013	0.526856	0.30306
#36	F	51.1403	22.2599	-0.111697	-0.248172	0.460312	0.478778
#37	F	50.6886	28.5388	0.0426557	-0.078175	0.386755	0.329124
#38	F	58.4093	26.8887	-0.17259	-0.345488	0.248091	0.234611
#39	F	64.0383	33.4372	-0.328031	-0.390024	0.284487	0.0665015
#40	F	66.2834	30.8825	-0.171666	-0.270276	0.280469	0.301202
#41	F	65.5086	29.1154	-0.34255	-0.42779	0.184548	0.234925
#42	F	67.4278	27.3033	-0.192273	-0.401516	0.198209	0.111793
#43	F	63.2827	28.1741			0.291089	0.348175
#44	F	37.0842	25.4529			0.397476	0.420562
#45	F	34.0616	24.577	-0.0499743	-0.0589223	0.41388	0.392099
#46	F	32.5969	24.3266	-0.0132428	-0.14355	0.448107	0.364591
#47	F	34.1273	25.4777	-0.323675	-0.375812	0.403473	0.524252
#48	F	37.5168	25.989	-0.15372	-0.305384	0.518065	0.624797
#49	F	33.4757	24.8364	-0.11006	-0.363801	0.457455	0.426229
#50	F	31.1923	28.1909	-0.150366	-0.226984	0.475196	0.555104
#51	F	32.6817	23.0204	-0.0585499	-0.169049	0.49914	0.565575
#52	F	36.3559	28.4166	-0.151414	-0.211038	0.566627	0.599707
#53	F	32.5613	26.4915	0.01134	-0.172698	0.592162	0.509942
#54	F	30.7981	25.1562	-0.0564016	-0.0615268	0.547197	0.486474
#55	F	39.6879	27.1195	-0.195928	-0.229291	0.448547	0.549916
#56	F	46.4422	34.8899	-0.139287	-0.137735	0.491695	0.461747
#57	F	35.6578	34.7364	0.0122627	-0.199291	0.807487	0.63947
#58	F	44.397	39.9633	-0.056597	-0.132786
#59	F	49.5058	38.7372	-0.201082	-0.266466
#60	F	47.6824	26.8082	-0.192401	-0.302609	0.42483	0.47526
#61	F	42.193	27.393	-0.0992768	-0.462644	0.586416	0.422265
#62	M	35.3785	25.87	0.0120655	0.0572022	0.510951
#63	M	48.8624	25.03	-0.159311	-0.0505411	0.464746	0.428356
#64	M	44.7173	27.06	-0.20318	-0.250422	0.410671	0.433333
#65	M	40.7201	26.43	-0.228036	-0.247388	0.491233	0.489173
#66	M	38.0753	26.09	-0.162135	-0.211643	0.302189	0.544046
#67	M	37.4319	25.06	-0.0353868	-0.0562032	0.480873	0.682803
#68	M	35.4031	26.84			0.35815	0.300229
#69	M	36.7748	26.11			0.365586	0.65031
#70	M	35.6085	26.22			0.434136	0.409757
#71	M	49.6071	28.02			0.301447	0.263906
#72	M	34.2724	25.9	-0.027252	-0.237186	0.277038	0.357753
#73	M	51.0664	35.04	-0.129154	-0.253129	0.608163	0.409739
#74	M	50.8528	33.83	0.048865	-0.0592621	0.596328	0.606043
#75	M	48.0548	28.26	-0.327592	-0.437541	0.494273	0.347473
#76	M	51.3073	26.9			0.646894	0.60798
#77	M	51.5044	28.44	-0.172316	-0.261455	0.487558	0.332313
#78	M	48.6708	26.27	-0.047169	-0.152567	0.500497	0.345649
#79	M	31.8357	20.0926	-0.179792	-0.332975	0.552288	0.701344
#80	M	34.7242	22.5498	-0.26506	-0.318552	0.598345	0.52826
#81	M	40.1259	23.2163	-0.148687	-0.182037	0.293892	0.502673
#82	M	40.5969	24.4234	-0.139446	-0.197549	0.505254	0.50172
#83	M	45.3361	24.9459	-0.0580896	-0.172555	0.495737	0.520034
#84	M	39.3484	25.0473	0.0656428	-0.125256	0.565087	0.418755
#85	M	43.9535	29.7469	0.253583	-0.203294	0.457028	0.373389
#86	M	37.9795	31.0857	0.0338377	-0.0270675	0.598956	0.375876
#87	M	34.3765	20.6094	-0.0480425	-0.0981014	0.533594	0.568116
#88	M	33.6427	22.3722	-0.06042	-0.0487848	0.482396	0.530169
#89	M	39.9945	22.4712	-0.0346515	-0.167331	0.55919	0.476209
#90	M	40.9227	23.6841	-0.116602	-0.154404	0.466539	0.484464
#91	M	44.7995	25.5181	-0.00940082	0.218314	0.547615	0.528125
#92	M	36.627	25.9924	0.115553	0.13434	0.438967	0.444291
#93	M	43.9644	26.5469	0.0839563	-0.0106394	0.429829	0.397982
#94	M	38.256	30.6925	-0.0167756	-0.0395344	0.532261	0.349911
#95	M	43.384	24.5109	-0.206386	-0.269185	0.434618	0.419826
#96	M	53.1691	31.4122	-0.300858	-0.306995	0.421491	0.592235
#97	M	33.9384	23.3407	-0.255352	-0.409431	0.563356	0.593085
#98	M	38.2286	25.0928	-0.0815004	-0.184074	0.635499	0.586354
#99	M	34.9405	23.4699	-0.234116	-0.291246	0.516238	0.512963
#100	M	40.95	21.6049	-0.258379	-0.304239	0.525998	0.31771
#101	M	45.4127	24.5	-0.121947	-0.172363	0.615941	0.533269
#102	M	34.4175	24.8651	-0.155184	-0.145816	0.479047
#103	M	56.2546	32.484	-0.198594	-0.195716	0.302271	0.487925
#104	M	53.1718	33.3767	-0.188968	-0.260923	0.214247	0.342597
#105	M	48.8214	26.0684	-0.189601	-0.341695	0.273519	0.536245
#106	M	44.4983	22.0319	-0.183335	-0.344768	0.707284	0.373307
#107	M	42.9897	21.4584	-0.327056	-0.182354	0.18371	0.512303
#108	M	44.8186	25.7266	-0.105003	-0.216848	0.236815	0.133889
#109	M	53.1718	32.552	-0.104424	-0.339724	0.324997	0.334962
#110	M	35.707	29.551	-0.261549	-0.531574	0.472352	0.306317
#111	M	48.0383	25.6147	-0.177913	-0.136406	0.283528	0.31691
#112	M	41.9603	25.3655	-0.176897	-0.121381	0.255331	0.368539
#113	M	67.2635	24.6914	-0.17931		0.369745
#114	M	55.5592	48.8704	-0.118587	-0.275383	-0.110444	0.104197
#115	M	58.0945	27.5144	-0.063074	-0.240475	-0.000927766	0.179704
#116	M	63.8576	23.8142	-0.189627
Fig. 7b: Taqman PCR of senescence markers in constitutive LRP5-KD cells
LRP5/18S	Abdo APs		Glut APs			IL6/18S	Abdo APs		Glut APs			MCP1/18S	Abdo APs		Glut APs			CDKN1A/18S	Abdo APs		Glut APs			IL1A/18S	Abdo APs		Glut APs
	shCON	shLRP5	shCON	shLRP5			shCON	shLRP5	shCON	shLRP5			shCON	shLRP5	shCON	shLRP5			shCON	shLRP5	shCON	shLRP5			shCON	shLRP5	shCON	shLRP5
#1	114.063	57.1171	38.2603	13.2752		#1	52.5746	64.9839	105.932	105.457		#1	17.8769	16.8826	105.932	108.542		#1	114.105	87.377	75.3061	123.393		#1	16.9486	15.1742	78.0178	81.321
#2	80.9995	60.3187	36.0441	10.0185		#2	57.8922	77.9876	55.4904	80.3195		#2	25.5198	24.5156	70.9902	101.218		#2	101.412	97.9497	64.0389	108.214		#2	49.2983	46.9127	94.2828	108.214
#3	74.9184	62.2743	43.9252	11.7964		#3	74.3691	108.46	46.7762	91.1021		#3	37.8521	34.3426	83.6014	130.248		#3	78.6313	80.3398	58.456	119.267		#3	105.989	83.6479	79.0089	101.4
#4	86.5009	63.2774	42.8062	7.3102		#4	46.554	99.3582	30.6445	46.8157		#4	35.6439	36.5712	84.5448	73.1626		#4	70.1848	72.5802	68.0107	79.8748		#4	44.8168	82.4154	73.4326	58.2672
#5	65.4307	66.8667	36.6554	5.6087		#5	8.91741	27.279	4.48747	15.9722		#5	8.53399	8.72082	53.541	55.8136		#5	62.2964	56.399	53.3302	120.435		#5	6.95784	10.8187	43.6451	47.6007
#6	94.1689	57.4936	33.2019	14.4556		#6	15.3724	27.198	23.3682	37.2438		#6	7.30548	9.36501	57.62	62.4822		#6	57.7641	58.7307	62.0161	80.3869		#6	8.12301	6.25882	57.5126	55.5924
#7	106.597	80.0377	40.5988	11.8428		#7	19.7796	33.7871	26.0724	36.5571		#7	6.86147	11.088	60.5472	55.8191		#7	52.3192	55.9179	55.5136	75.5009		#7	6.17512	3.65866	25.2265	38.4339
LRP5/18S	Abdo d14		Glut d14			IL6/18S	Abdo d14		Glut d14			MCP1/18S	Abdo d14		Glut d14			CDKN1A/18S	Abdo d14		Glut d14			IL1A/18S	Abdo d14		Glut d14
	shCON	shLRP5	shCON	shLRP5			shCON	shLRP5	shCON	shLRP5			shCON	shLRP5	shCON	shLRP5			shCON	shLRP5	shCON	shLRP5			shCON	shLRP5	shCON	shLRP5
#1	101.051	42.9595	87.9995	9.0424		#1	0.102171	0.271931	0.214521	0.590678		#1	3.0131	5.30589	6.25646	18.7486		#1	35.146	31.2193	78.9748	94.477		#1	8.80393	10.5024	37.5114	117.099
#2	127.703	59.1339	86.4521	12.9796		#2	0.0849719	0.0882045	0.145735	0.70107		#2	1.16639	1.78307	3.05318	19.0423		#2	61.1789	65.3209	50.6378	132.005		#2	5.56794	17.5576	40.8122	102.754
#3	142.819	58.6848	89.2009	9.47601		#3	0.10854	0.0560219	0.0744167	0.690698		#3	0.919808	0.917144	1.17754	18.7978		#3	72.5513	54.5398	61.1266	131.809		#3	23.8549	3.93048	17.4952	123.948
#4		52.6531	116.079	10.8775		#4		0.0550553	0.0695589	0.595189		#4		1.2374	1.05582	13.6023		#4			56.8425	103.406		#4			26.2681	104.981
#5	120.418	56.0149	127.487	13.2283		#5	0.0766177	0.0601022	0.17849	0.709562		#5	0.930425	0.976114	0.978926	16.7001		#5	57.7437	36.0653	69.7937	88.383		#5	18.3019	4.79159	18.2864	87.2432
#6	81.2742	38.2745	59.5226	13.8632		#6	0.0351777	0.0343985	0.113021	0.36423		#6	1.29113	1.58604	3.43371	9.93541
#7	99.728	50.9624	60.4954	12.1527		#7	0.0529951	0.0659651	0.101779	0.255916		#7	1.20699	2.14717	1.62356	4.31327
Fig. 7c: Z-scores
set	group	Sex	Z-Age	Z-BMI	Z-Leg fat	Z-Android fat	Z-Visceral fat	Z-Android/Leg fat ratio	Z-BMD-Total
1	LRP5_GoF	f	0.920006	0	0.387533	-0.767115	-0.0601519	-0.938681	3.65514		control = age- and BMI-matched controls to LRP5 GoF females
2	LRP5_GoF	f	0.891455	-0.103699	0.910111	-0.121156	-0.255725	-0.814702	3.53112		control2 = BMI-matched younger controls to LRP5 GoF females
3	LRP5_GoF	f	3.19661	0.141341	0.539207	0.486886	0.741278	-0.0308453	3.71268
4	LRP5_GoF	f	0.73279	-0.146524	1.05593	0.00602943	0.348682	-0.865898	3.59949
1	control	f	0.726804	-1.96825	-0.4071	0.496408	0.54023	0.678047	-0.36272
1	control	f	0.920006	-1.96825	-0.350635	1.75895	2.42746	1.72353	-0.979893
1	control	f	0.920006	-1.85247	0.0182393	0.658684	1.80578	0.448551	-0.990816
1	control	f	1.11321	-0.231558	1.4499	0.814371	0.310853	-0.418432	-0.466492
1	control	f	0.920006	0.115779	0.310088	1.1277	-0.368925	0.601548	0.11791
1	control	f	0.920006	0.347338	0.116336	-0.437214	0.131665	-0.49493	-0.766886
1	control	f	0.920006	0.926234	-0.877057	-0.622672	0.307529	0.0915582	-0.84335
1	control	f	0.920006	1.04201	-0.679281	-0.926311	-0.436586	-0.341933	-0.0950964
1	control	f	1.11321	1.15779	-0.077985	-0.445822	0.153499	-0.367433	-0.936199
1	control	f	0.726804	1.27357	0.610116	-0.729001	-0.806007	-1.03042	0.680466
2	control	f	1.08445	-1.55549	-1.58768	1.01728	1.31432	2.82199	-0.470341
2	control	f	0.505464	-1.16462	1.3974	-0.362018	-0.0344849	-1.14477	-0.615779
2	control	f	0.891455	-0.662081	0.285325	-0.230967	1.42772	-0.511293	-0.935743
2	control	f	0.891455	-0.494567	-0.720993	-0.427127	0.178351	0.227761	-0.455797
2	control	f	1.08445	-0.0478613	-1.03372	-0.482942	0.52027	0.559581	-0.630323
2	control	f	0.505464	0.00797688	-0.430525	1.4362	1.12493	1.08748	-0.717586
2	control	f	1.27745	0.343006	-0.0202646	0.266841	0.703593	-0.0135628	-0.826665
2	control	f	0.69846	0.678035	0.5389	-0.404637	-0.252246	-0.752617	-0.106746
2	control	f	1.27745	0.733873	-0.976686	-0.612416	-0.137742	0.378588	-0.477613
2	control	f	0.891455	0.845549	-1.09252	-0.748688	0.15889	0.423837	-0.23764
3	control	f	0.539429	-0.646129	-1.30534	-0.145078	0.893521	0.438724	-0.431455
3	control	f	0.399577	-0.464405	-0.260705	0.640079	0.494522	0.427354	-0.787624
3	control	f	0.539429	-1.1913	-1.5921	0.723967	2.50699	1.4393	-0.507777
3	control	f	0.539429	-1.13072	-0.634919	3.24737	1.49797	2.59905	0.0773589
3	control	f	0.399577	-0.040383	-0.0723488	-0.0293332	-1.42908	-0.118413	0.420808
3	control	f	0.67928	0.26249	-0.47394	0.0864133	0.265454	0.143101	-0.463256
3	control	f	0.539429	0.686512	0.653547	0.206331	-0.203321	-0.243484	0.50349
3	control	f	0.399577	0.747086	0.577195	0.169821	0.76579	-0.243484	-0.666781
3	control	f	0.399577	0.807661	-1.22174	-0.60182	-0.259841	-0.00471132	-1.3346
3	control	f	0.67928	1.41341	0.356755	-0.383451	-0.371488	-0.504998	-0.380573
4	control	f	0.73279	-1.56095	1.46872	-0.164251	0.0604148	-1.16107	0.958394
4	control	f	1.02314	-1.00262	-0.170954	-0.318092	-0.275854	-0.197578	-0.20386
4	control	f	0.152088	-0.307818	-0.672535	0.173521	-1.08907	0.612978	0.0226811
4	control	f	1.31349	0.461431	-0.171504	0.41597	1.1666	0.245934	-0.519048
4	control	f	0.152088	0.560689	0.612353	-0.26365	0.647406	-0.732851	-0.440251
4	control	f	1.31349	0.784019	-0.304458	0.424884	-0.150449	0.383576	-0.720965
4	control	f	1.31349	0.821241	-0.911583	-0.173389	0.124804	0.658859	-0.218634
4	control	f	-0.138262	1.40438	1.61492	-0.0748265	-0.225184	-1.19166	-0.346679
4	control	f	1.31349	1.6153	0.0753089	1.93862	1.3198	0.903555	0.460989
4	control	f	1.31349	1.76419	0.509415	1.79006	0.622139	0.414163	0.628432
1	control2	f	-1.01201	-0.810454	1.10139	-0.699564	-1.03798	-1.28541	0.34184
1	control2	f	-0.818805	-0.463117	-0.965301	-0.632508	1.75011	0.168057	-0.0568644
1	control2	f	-0.818805	-0.463117	-0.657621	0.419504	-0.518876	0.856543	-0.390029
1	control2	f	-1.20521	-0.231558	0.160137	0.970055	-0.865996	0.601548	0.598541
1	control2	f	-1.20521	-0.115779	-0.674539	-1.79364	-1.36902	-1.13242	-0.209792
1	control2	f	-0.818805	0.231558	-1.51538	-1.61391	-0.381426	-0.316434	0.325455
1	control2	f	-1.20521	0.463117	-0.000414812	0.276311	-0.943567	0.168057	-0.253486
1	control2	f	-1.20521	0.694675	1.14295	-0.463326	-1.00477	-1.13242	0.325455
1	control2	f	-1.01201	0.694675	-1.62733	1.22612	-0.130396	2.74351	0.740545
1	control2	f	-0.818805	1.15779	2.53595	1.38297	0.49658	-0.622428	-0.433722
2	control2	f	-1.0385	-1.49965	1.23764	-0.951249	-1.59659	-1.32576	0.773155
2	control2	f	-1.23149	-1.22046	-0.146817	0.930565	-0.417837	0.469085	0.0605082
2	control2	f	-1.0385	-1.22046	-0.8265	0.220725	0.81757	0.785822	0.729524
2	control2	f	-0.845504	-0.829596	-0.0183149	-0.773483	-0.930854	-0.601789	-0.303087
2	control2	f	-0.845504	0.00797688	-1.28139	0.181019	1.14913	1.44946	0.387744
2	control2	f	-0.845504	0.957226	0.3463	-1.12249	-1.2316	-0.993941	-0.397622
2	control2	f	-1.0385	1.18058	0.111762	-0.709142	-0.387575	-0.647038	-1.03755
2	control2	f	-1.0385	1.23642	0.0624186	-1.1709	-2.28788	-0.858196	0.787699
2	control2	f	-1.23149	1.40393	2.37208	2.82989	-0.79908	-0.360466	0.845874
2	control2	f	-0.845504	1.40393	0.873482	1.23469	0.936852	-0.179473	0.0968677
3	control2	f	-0.998942	-1.6759	1.36811	-0.638593	-0.0535879	-0.925693	-0.768544
3	control2	f	-0.998942	-1.61532	-0.25281	0.312947	0.402161	0.199951	0.420808
3	control2	f	-0.719238	-0.706703	0.0104417	-0.0979246	-0.472108	-0.198004	-0.068925
3	control2	f	-0.719238	-0.464405	1.16713	-0.980424	-0.875724	-1.06213	0.191842
3	control2	f	-0.85909	-0.222107	-0.669947	-0.628844	-0.382321	-0.288965	-0.126167
3	control2	f	-0.719238	-0.222107	2.03679	-1.31227	-1.31125	-1.39187	0.713376
3	control2	f	-0.85909	0.444213	-0.08875	0.0142394	-0.625806	-0.0843023	-0.526857
3	control2	f	-0.998942	0.504788	1.22382	-1.08085	-0.933468	-1.13036	-0.138887
3	control2	f	-0.719238	1.17111	-1.69586	1.21173	0.779398	1.99643	-0.412374
3	control2	f	-0.719238	2.20088	0.335474	-1.2012	-1.42908	-1.01665	0.573452
4	control2	f	-0.718963	-1.43688	-1.56286	1.1484	1.3462	2.75407	-0.292507
4	control2	f	-0.718963	-0.990215	-0.0563073	-1.09945	-1.28799	-0.748144	-0.395928
4	control2	f	-1.29966	-0.87855	-0.427112	0.511886	1.31278	0.567098	-0.110289
4	control2	f	-1.29966	-0.804107	-0.795743	-0.588513	-0.490026	0.23064	-0.543672
4	control2	f	-1.29966	-0.804107	-0.732366	-1.59117	-0.284132	-0.518742	-1.61728
4	control2	f	-0.718963	-0.593184	2.26979	1.23166	0.195939	-0.94696	-0.903183
4	control2	f	-0.718963	-0.469112	0.827171	-2.12823	-2.46677	-1.7881	0.195049
4	control2	f	-1.00931	0.101621	-1.01165	-0.553589	-0.866046	0.505924	0.505312
4	control2	f	-0.718963	0.473838	-1.00983	-0.0561	1.05032	0.872968	-0.184161
4	control2	f	-0.718963	1.00735	-0.606711	-0.629783	-1.05957	0.00123775	0.126102

## Sheet: RNAseq_genecounts
ensgene	GeneName	AbdoDFATtet-sh400_d0_dox0.1-2	AbdoDFATtet-sh400_d0_dox0.1-3	AbdoDFATtet-sh400_d0_dox0.1-4	AbdoDFATtet-sh400_d0_veh-2	AbdoDFATtet-sh400_d0_veh-3	AbdoDFATtet-sh400_d0_veh-4	AbdoDFATtet-shCON_d0_dox0.1-2	AbdoDFATtet-shCON_d0_dox0.1-3	AbdoDFATtet-shCON_d0_dox0.1-4	AbdoDFATtet-shCON_d0_veh-2	AbdoDFATtet-shCON_d0_veh-3	AbdoDFATtet-shCON_d0_veh-4	GlutDFATtet-sh400_d0_dox0.1-2	GlutDFATtet-sh400_d0_dox0.1-3	GlutDFATtet-sh400_d0_dox0.1-4	GlutDFATtet-sh400_d0_veh-2	GlutDFATtet-sh400_d0_veh-3	GlutDFATtet-sh400_d0_veh-4	GlutDFATtet-shCON_d0_dox0.1-2	GlutDFATtet-shCON_d0_dox0.1-3	GlutDFATtet-shCON_d0_dox0.1-4	GlutDFATtet-shCON_d0_veh-2	GlutDFATtet-shCON_d0_veh-3	GlutDFATtet-shCON_d0_veh-4
ENSG00000225538	OR5BE1P	0	0	0	0	0	0	0	0	0	0	0	0	0	0	0	0	0	0	0	0	0	0	0	0
ENSG00000237851	RP1-67K17.4	0	0	0	0	0	0	0	0	0	0	0	0	0	0	0	0	0	0	0	0	0	0	0	0
ENSG00000212855	TTTY2	0	0	0	0	0	0	0	0	0	0	0	0	0	0	0	0	0	0	0	0	0	0	0	0
ENSG00000257527	MIR3179-3	0	0	0	0	0	0	0	0	0	0	0	0	1	1	0	0	0	0	0	0	0	0	0	0
ENSG00000225193	RPS12P26	0	0	0	0	1	2	0	0	1	1	1	2	0	1	0	0	2	0	1	0	0	0	0	0
ENSG00000254903	OR8L1P	0	0	0	0	0	0	0	0	0	0	0	0	0	0	0	0	0	0	0	0	0	0	0	0
ENSG00000271402	IGKV2OR2-2	0	0	0	0	0	0	0	0	0	0	0	0	0	0	0	0	0	0	0	0	0	0	0	0
ENSG00000254681	PKD1P5	50	43	53	33	44	58	56	59	69	70	53	78	55	42	51	55	49	47	54	49	56	62	46	58
ENSG00000263512	MIR4311	0	0	0	0	0	0	0	0	0	0	0	0	0	0	0	0	0	0	0	0	0	0	0	0
ENSG00000228477	RP3-342P20.2	2	2	1	0	2	0	1	5	0	2	2	0	5	3	5	0	2	1	3	1	2	2	2	4
ENSG00000252664	AC017020.1	0	0	0	0	0	0	0	0	0	0	0	0	0	0	0	0	0	0	0	0	0	0	0	0
ENSG00000233664	NDUFS5P3	0	0	0	0	0	0	0	0	0	0	0	0	0	0	0	0	0	0	0	0	0	0	0	0
ENSG00000272370	RP11-307L14.1	4	6	4	17	7	12	5	2	3	10	17	20	11	12	7	14	16	7	4	12	8	13	4	3
ENSG00000177418	AC006001.1	0	0	0	0	0	0	1	0	0	0	0	0	0	0	0	0	0	0	0	0	0	0	0	1
ENSG00000159733	ZFYVE28	18	25	25	29	32	17	25	20	24	20	31	13	57	51	47	46	55	25	73	89	49	89	62	50
ENSG00000125409	TEKT3	2	1	0	0	1	2	0	2	1	3	1	1	0	1	0	0	1	0	3	2	0	1	3	2
ENSG00000220785	MTMR9LP	89	120	181	112	145	163	127	235	278	175	287	278	110	147	119	140	151	79	172	228	139	217	217	172
ENSG00000207071	RNU6-1207P	0	0	0	0	0	0	0	0	0	0	0	0	0	0	0	0	0	0	0	0	0	0	0	0
ENSG00000034063	UHRF1	1810	1905	1590	1972	2151	1589	1675	2229	1489	2021	2255	1571	1969	2047	1865	2226	2484	1815	2703	2706	2201	2810	2472	2383
ENSG00000237472	AP000361.2	0	0	0	0	0	0	0	0	0	0	0	0	0	1	0	0	0	0	0	0	0	0	0	0
ENSG00000101446	SPINT3	0	0	0	0	0	0	0	0	0	0	0	0	0	0	0	0	0	0	0	0	0	0	0	0
ENSG00000140575	IQGAP1	11468	13050	13412	10024	11836	11652	10119	13657	13736	11225	13200	13457	10608	11058	14385	10431	10798	10211	10375	11159	11730	10340	10187	11469
ENSG00000208033	MIR609	0	0	0	0	0	0	0	0	0	0	0	0	0	0	0	0	0	0	0	0	0	0	0	0
ENSG00000215991	MIR208B	0	0	0	0	0	0	0	0	0	0	0	0	0	0	0	0	0	0	0	0	0	0	0	0
ENSG00000254673	RP11-598P20.5	0	0	0	0	0	0	0	0	0	0	0	0	0	0	0	0	0	0	0	0	0	0	0	0
ENSG00000215372	ZNF705G	0	0	0	1	0	0	0	0	0	0	0	0	1	0	0	2	0	0	0	1	1	0	2	0
ENSG00000248136	MTND6P8	0	0	0	0	0	0	0	0	0	0	0	0	0	0	0	0	0	0	0	0	0	0	0	0
ENSG00000251105	RP11-571I18.2	0	0	0	0	0	0	0	0	0	0	0	0	0	0	0	0	0	0	0	0	0	0	0	0
ENSG00000106992	AK1	179	258	198	169	280	190	168	328	233	251	350	233	317	376	276	343	447	228	426	565	355	501	449	350
ENSG00000167074	TEF	570	650	689	550	617	674	569	857	820	757	862	811	636	708	663	667	734	502	709	806	622	754	700	664
ENSG00000143479	DYRK3	462	451	405	396	471	383	381	469	435	408	406	358	445	416	460	426	454	356	492	494	399	438	412	434
ENSG00000261014	RP11-370P15.2	0	0	0	0	0	0	0	0	0	0	0	0	0	0	0	0	0	0	0	0	0	0	0	0
ENSG00000225118	RP11-477L16.2	0	0	0	0	0	0	0	0	0	0	0	0	0	0	0	0	0	0	0	0	0	0	0	0
ENSG00000119514	GALNT12	425	694	641	338	577	553	650	989	982	807	995	1008	545	564	605	500	582	450	822	1052	735	857	838	773
ENSG00000223861	RP11-74C1.2	0	0	0	0	1	0	0	0	0	0	0	0	2	0	0	0	0	0	0	2	0	0	0	0
ENSG00000236056	GAPDHP14	0	3	0	0	0	0	4	2	0	0	0	1	0	1	2	1	1	0	0	1	0	3	1	0
ENSG00000108510	MED13	1551	1719	1963	1463	1679	1781	1429	1717	2004	1500	1718	1934	1290	1288	1912	1348	1176	1423	1300	1462	1714	1316	1257	1851
ENSG00000240871	KRTAP4-7	0	0	1	0	0	0	0	0	0	0	0	0	0	1	0	0	0	0	0	0	0	0	0	0
ENSG00000254209	RP11-3G20.1	0	0	0	0	0	0	0	0	0	0	0	0	0	0	0	0	0	0	0	0	0	0	0	0
ENSG00000206052	DOK6	0	0	0	2	0	0	1	0	0	0	0	0	0	0	0	0	0	0	0	0	0	0	0	0
ENSG00000234602	MCIDAS	2	5	1	2	2	2	1	3	2	1	0	0	10	4	5	12	5	3	4	8	7	7	3	3
ENSG00000260326	RP11-467J12.1	0	1	0	0	0	0	0	0	1	0	1	0	0	0	1	0	0	0	0	0	0	0	1	0
ENSG00000258895	CTD-2643K12.1	0	0	0	0	0	0	0	0	0	0	0	0	0	1	0	0	0	0	0	0	0	0	0	0
ENSG00000261118	RP11-104N10.1	5	2	1	2	1	5	1	4	9	3	8	1	3	2	5	3	3	0	1	0	2	4	2	4
ENSG00000085832	EPS15	1729	1880	1803	1675	1832	1683	1729	2270	2028	2040	2131	1888	1692	1638	1919	1579	1803	1481	1929	2066	1827	1757	1744	1799
ENSG00000249199	CTD-2139B15.5	0	2	0	0	0	0	0	0	0	0	0	1	0	0	0	2	0	0	0	0	0	0	0	0
ENSG00000225217	HSPA7	2	1	2	3	5	4	2	0	1	3	1	1	0	0	0	0	0	0	0	0	0	0	0	0
ENSG00000237152	DLEU7-AS1	1	0	0	0	0	0	0	0	0	0	0	0	0	0	0	0	0	0	1	1	0	0	1	0
ENSG00000269711	CTD-3214H19.16	0	0	0	0	0	0	0	0	0	0	0	0	0	0	0	0	0	0	0	0	0	0	0	0
ENSG00000251569	RP11-724O16.1	0	0	0	0	0	0	0	0	0	0	0	0	0	0	0	0	0	0	0	0	0	0	0	0
ENSG00000236758	MTUS2-AS2	0	0	0	0	0	0	0	0	0	0	0	0	0	0	0	0	0	0	0	0	0	0	0	0
ENSG00000121690	DEPDC7	225	189	144	219	214	151	191	189	151	213	257	178	247	226	219	241	266	185	268	299	163	280	266	161
ENSG00000221504	AC011456.1	0	0	0	0	0	0	0	0	0	0	0	0	0	0	0	0	0	0	0	0	0	0	0	0
ENSG00000207283	Y_RNA	0	0	0	0	0	0	0	0	0	0	0	0	0	0	0	0	0	0	0	0	0	0	0	0
ENSG00000081842	PCDHA6	0	1	0	0	1	1	0	0	0	0	0	0	1	2	0	1	0	1	0	0	0	2	0	2
ENSG00000252016	ACA64	0	0	0	0	0	0	0	0	0	0	0	0	0	0	0	0	0	0	0	0	0	0	0	0
ENSG00000259813	RP5-1142A6.5	0	0	0	0	0	0	0	0	0	0	1	0	0	0	0	0	1	0	0	0	0	0	0	1
ENSG00000149781	FERMT3	97	105	104	89	113	120	135	157	137	134	179	123	68	66	85	67	66	69	87	79	67	72	74	85
ENSG00000226690	AC005281.1	4	1	0	0	0	0	0	1	1	0	1	1	0	0	0	0	0	0	0	0	0	1	0	0
ENSG00000039560	RAI14	7918	8093	6915	6717	7412	5640	6387	7754	6140	7441	7367	5958	5581	5692	6230	5084	5111	4210	4266	4571	4094	4209	3975	4098
ENSG00000251629	RP11-774D14.1	2	0	0	0	0	0	0	0	0	0	0	0	0	0	0	0	0	0	0	0	0	0	0	0
ENSG00000234562	TPMTP2	0	0	0	0	0	0	0	0	0	0	0	0	0	0	0	0	0	0	0	0	0	0	0	0
ENSG00000213727	LA16c-60G3.7	0	0	0	0	0	0	0	0	0	0	0	0	0	0	0	0	0	0	0	0	0	0	0	0
ENSG00000240651	SEPT7P4	0	0	0	0	0	0	0	0	0	0	0	0	0	0	0	0	0	0	0	0	0	0	0	0
ENSG00000173404	INSM1	0	0	0	0	0	0	0	0	0	0	0	0	0	0	0	0	0	0	0	0	0	0	0	0
ENSG00000101745	ANKRD12	1449	1661	1845	1314	1642	1705	1483	1925	2125	1651	1997	2086	1827	2059	2440	1901	2085	1953	2246	2505	2334	2209	2183	2363
ENSG00000266960	FAM106DP	0	0	0	0	0	0	0	0	0	0	0	0	0	0	0	0	0	0	0	0	0	0	0	0
ENSG00000162032	SPSB3	478	647	537	473	580	555	461	707	622	641	693	520	433	507	478	481	469	355	584	602	496	609	501	500
ENSG00000111775	COX6A1	751	824	778	587	683	644	656	797	673	730	772	693	702	693	723	614	673	520	758	730	612	708	564	562
ENSG00000213956	RP11-269M20.1	0	0	0	0	0	0	0	0	0	0	0	1	0	0	0	0	0	0	0	1	0	0	0	0
ENSG00000270711	RP11-46A10.8	0	0	0	0	0	0	0	0	0	0	0	0	1	0	0	0	0	0	0	0	0	0	2	0
ENSG00000167881	SRP68	2306	2497	2290	1984	2378	1973	1811	2600	2179	2331	2446	2121	2264	2264	2268	2059	2270	1587	2487	2462	1919	2369	2201	1994
ENSG00000264313	RN7SL644P	0	0	0	0	0	0	0	0	0	0	0	0	0	0	0	0	0	0	0	0	0	1	1	0
ENSG00000254318	C8orf87	0	0	0	0	0	0	0	0	0	0	0	0	0	0	0	0	0	0	0	0	0	0	0	0
ENSG00000169957	ZNF768	785	856	747	711	821	680	705	958	749	792	923	710	731	794	633	676	805	502	844	800	611	856	719	634
ENSG00000270689	RP11-712B9.4	0	1	0	0	0	0	0	0	0	0	0	0	0	0	2	0	0	0	1	0	0	1	0	0
ENSG00000248787	RP11-666A20.4	14	25	14	13	15	3	11	11	15	17	15	8	11	16	11	13	11	7	11	10	18	9	12	7
ENSG00000259318	RP11-454L9.2	4	4	1	0	1	3	0	5	9	3	2	3	2	3	4	4	2	4	1	2	3	5	1	2
ENSG00000258491	ZFP64P1	0	0	0	0	0	0	0	0	0	0	0	0	0	0	0	0	0	0	0	0	0	0	0	0
ENSG00000135709	KIAA0513	486	526	397	477	653	435	455	708	505	545	770	569	483	480	484	483	564	372	545	666	502	629	543	600
ENSG00000198100	AL138751.1	0	0	0	0	0	0	0	0	0	0	0	0	0	0	0	0	0	0	0	0	0	0	0	0
ENSG00000244306	CTD-2314B22.3	3	4	0	1	3	2	7	9	3	2	2	1	270	293	285	235	244	162	209	241	163	215	197	170
ENSG00000243081	RP11-231E6.1	0	0	0	0	0	0	0	0	0	0	0	0	0	0	0	0	0	0	0	0	0	0	0	0
ENSG00000260804	RP11-566E18.3	66	70	103	58	80	113	44	73	92	86	95	111	178	193	183	126	136	142	125	151	164	150	108	143
ENSG00000255428	RP11-794P6.1	0	0	0	0	0	0	0	0	0	0	0	0	0	0	0	0	0	0	0	0	0	0	0	0
ENSG00000197372	ZNF675	156	143	132	137	157	138	145	165	121	171	133	104	152	199	178	144	180	115	196	219	168	178	192	185
ENSG00000181555	SETD2	1521	1675	1950	1447	1616	1748	1356	1824	1994	1652	1865	2005	1590	1605	2190	1612	1637	1611	1469	1828	1976	1673	1612	1932
ENSG00000259428	HMGB3P26	0	0	0	0	0	0	0	0	0	0	0	0	0	0	0	0	0	0	0	0	0	0	0	0
ENSG00000242536	RP11-290K4.2	0	0	0	0	0	0	0	0	0	0	0	0	0	0	0	0	0	0	0	0	0	0	0	0
ENSG00000271774	RP4-678D15.1	0	0	0	0	0	0	0	0	0	0	0	0	0	0	0	0	0	0	0	0	0	0	0	0
ENSG00000261292	RP11-389G6.3	0	0	0	0	0	0	0	0	0	0	0	0	0	0	0	0	0	0	0	0	0	0	0	0
ENSG00000221301	AC116562.1	0	0	0	0	0	0	0	0	0	0	0	0	0	0	0	0	0	0	0	0	0	0	0	0
ENSG00000214940	NPIPA8	1	2	0	0	1	0	0	0	0	0	0	1	1	2	1	0	0	0	0	1	0	1	0	0
ENSG00000270098	LDHAL6EP	0	0	0	0	0	0	0	0	0	0	0	0	0	0	0	0	0	0	0	0	0	0	0	0
ENSG00000112195	TREML2	0	0	0	0	0	0	0	0	0	0	0	0	0	0	0	0	0	0	0	0	0	0	0	0
ENSG00000254618	TMED10P1	0	0	1	0	0	0	0	0	0	0	0	0	0	0	2	0	0	0	0	0	0	0	1	0
ENSG00000137312	FLOT1	2731	3052	3196	2383	3139	3321	2957	4289	3844	3384	4187	3805	2926	2996	2891	3145	3505	2495	4148	4451	3458	4262	3542	3562
ENSG00000228935	RP11-189G24.2	0	0	0	0	0	0	0	0	0	0	0	0	0	0	0	0	0	0	0	0	0	0	0	0
ENSG00000205971	AC074389.6	0	0	0	0	0	0	0	0	0	0	0	0	0	0	0	0	0	0	0	0	0	0	0	0
ENSG00000139579	NABP2	763	784	813	638	827	708	687	936	747	845	894	774	1159	1194	1153	1055	1148	839	1170	1213	975	1263	1076	1003
ENSG00000105677	TMEM147	966	1003	846	733	967	770	845	1148	854	924	1099	733	854	876	815	696	794	595	890	927	622	771	776	613
ENSG00000268975	MIA-RAB4B	0	0	0	0	0	0	0	0	0	0	0	0	0	0	0	0	0	0	0	0	0	0	0	0
ENSG00000259427	DPPA5P2	0	0	0	0	0	0	0	0	0	0	0	0	0	0	0	0	0	0	0	0	0	0	0	0
ENSG00000237886	RP11-611D20.2	11	10	12	9	15	23	16	19	18	16	21	17	23	25	22	17	21	18	19	21	17	27	11	16
ENSG00000228850	CDY12P	0	0	0	0	0	0	0	0	0	0	0	0	0	0	0	0	0	0	0	0	0	0	0	0
ENSG00000213908	CYP2A7P1	0	0	0	0	0	0	0	0	0	0	0	0	0	0	0	0	0	0	0	0	0	0	0	0
ENSG00000228983	AC025627.7	0	0	0	0	1	0	0	0	0	0	0	0	0	0	0	0	0	0	0	0	0	0	1	0
ENSG00000172071	EIF2AK3	531	589	519	461	556	525	571	660	586	597	648	569	622	668	657	533	656	490	617	685	483	701	569	513
ENSG00000176148	TCP11L1	605	605	529	556	601	577	505	698	583	521	646	575	553	554	643	581	626	515	616	652	609	632	590	611
ENSG00000238164	RP3-395M20.8	8	1	2	0	6	7	2	7	9	3	4	3	6	1	6	7	2	4	3	3	4	0	4	8
ENSG00000215529	EFCAB8	3	0	0	0	0	0	0	1	0	0	1	0	0	0	0	0	0	0	0	1	0	2	0	0
ENSG00000207474	RNY1P7	0	0	0	0	0	0	0	0	0	0	0	0	0	0	0	0	0	0	0	0	0	0	0	0
ENSG00000236634	AC016903.1	0	0	0	0	0	0	0	0	0	0	0	0	0	0	0	0	0	0	0	0	0	0	0	0
ENSG00000260803	Z84812.4	0	0	0	0	0	0	1	0	0	0	0	0	0	0	0	0	0	0	0	0	0	0	0	0
ENSG00000252510	RNA5SP55	0	0	0	0	0	0	0	0	0	0	0	0	0	0	0	0	0	0	0	0	0	0	0	0
ENSG00000187741	FANCA	652	728	615	779	892	745	782	929	676	873	866	763	1151	1162	1188	1444	1472	1172	1497	1428	1261	1477	1366	1364
ENSG00000200278	RNA5SP352	0	0	0	0	0	0	0	0	1	0	0	0	0	0	1	0	0	0	0	0	0	0	1	0
ENSG00000178096	BOLA1	126	150	147	137	132	135	140	184	150	143	168	148	162	152	154	144	165	133	189	182	142	178	131	152
ENSG00000206819	RNU6-260P	0	0	0	0	0	0	0	0	0	0	0	0	0	0	0	0	0	0	0	0	0	0	0	0
ENSG00000138686	BBS7	731	855	826	655	796	623	615	827	703	725	801	699	827	861	810	728	743	550	792	840	645	739	750	674
ENSG00000188636	LDOC1L	1131	1227	1164	1034	1260	1094	1015	1383	1257	1200	1332	1148	1124	1280	1268	1228	1226	1023	1282	1376	1143	1365	1206	1181
ENSG00000172613	RAD9A	202	205	213	152	196	214	163	226	217	184	246	225	227	246	227	259	262	212	288	335	228	284	263	260
ENSG00000233476	EEF1A1P6	237	247	252	208	244	203	273	256	304	267	256	286	230	255	239	198	255	211	263	270	235	243	232	206
ENSG00000259205	PRKXP1	0	2	2	1	1	4	1	2	2	2	4	2	2	2	2	2	0	0	0	3	2	4	4	2
ENSG00000234907	RP11-415H23.4	0	0	0	0	0	0	0	0	0	0	0	0	0	0	0	0	0	0	0	0	0	0	0	0
ENSG00000237130	MRPS6P2	0	0	0	0	0	0	0	0	0	0	0	0	0	0	0	0	0	0	0	0	0	0	0	0
ENSG00000270113	RP11-282O18.6	0	0	0	0	0	0	0	0	0	0	0	0	0	0	0	0	0	0	0	0	0	0	0	0
ENSG00000189430	NCR1	0	0	0	0	0	0	0	0	0	0	0	0	0	0	0	0	0	0	0	0	0	0	0	0
ENSG00000256066	AC013269.1	0	0	0	0	0	0	0	0	0	0	0	0	0	0	0	0	0	0	0	0	0	0	0	0
ENSG00000197779	ZNF81	118	127	128	115	142	99	104	154	145	99	129	140	114	115	162	110	97	87	88	114	119	87	129	105
ENSG00000271025	RP11-708L7.9	0	0	0	0	0	0	0	0	0	0	0	0	0	0	0	0	0	0	0	0	0	0	0	0
ENSG00000237261	AC233263.1	0	0	0	0	0	0	0	0	0	0	0	0	0	0	0	0	0	0	0	0	0	0	0	0
ENSG00000264546	RP11-464D20.6	0	0	0	0	0	0	0	0	0	0	0	0	0	0	0	0	1	0	0	0	0	0	0	0
ENSG00000260505	RP11-410C4.5	0	0	0	0	0	0	0	0	0	0	0	0	0	0	0	0	0	0	0	0	0	0	0	0
ENSG00000240521	RP11-680B3.2	0	0	0	0	0	0	0	0	0	0	0	0	0	0	0	0	0	0	0	0	0	0	0	0
ENSG00000225334	RP11-449J1.1	0	0	1	0	0	0	0	0	0	0	1	0	0	1	0	1	0	0	0	0	0	1	1	0
ENSG00000099991	CABIN1	1444	1540	1716	1408	1620	1668	1366	1918	1804	1544	1860	1791	1447	1459	1901	1525	1634	1536	1783	1845	1949	1902	1761	1980
ENSG00000257359	RP11-780K2.1	0	0	0	0	0	0	0	0	0	0	0	0	0	0	0	0	0	0	0	1	0	0	0	0
ENSG00000240621	OR2AO1P	0	0	0	0	0	0	0	0	0	0	0	0	0	0	0	0	0	0	0	0	0	0	0	0
ENSG00000115414	FN1	971297	1128765	1311797	936586	1043629	1151717	871458	1232790	1426722	1050751	1205047	1422532	911417	940215	1424891	960578	1008501	1109360	731258	783524	1020145	818371	763878	1052954
ENSG00000271439	RP11-666A1.7	0	0	0	0	0	0	0	0	0	0	0	0	0	0	0	0	0	0	0	0	0	0	0	0
ENSG00000264978	RN7SL630P	0	0	0	0	0	0	0	0	0	0	0	0	0	0	0	0	0	0	0	0	0	0	0	0
ENSG00000207836	MIR650	0	0	0	0	0	0	0	0	0	0	0	0	0	0	0	0	0	0	0	0	0	0	0	0
ENSG00000222791	RNU6-67P	0	0	0	0	0	0	0	0	0	0	0	0	0	0	0	0	0	0	0	0	0	0	0	0
ENSG00000234592	RP11-41L14.1	0	0	0	0	0	0	0	0	0	0	0	0	0	0	0	0	0	0	0	0	0	0	0	0
ENSG00000243049	RN7SL33P	0	0	0	0	0	0	0	0	0	0	0	0	0	0	0	0	0	0	0	0	0	0	0	0
ENSG00000229628	AC073115.7	0	1	2	0	0	1	0	0	0	0	0	0	1	0	0	0	0	0	0	0	0	1	0	0
ENSG00000128274	A4GALT	464	670	634	464	733	623	651	1116	922	904	1206	926	808	958	836	1045	1035	782	982	1146	753	1103	896	791
ENSG00000268130	AL137002.1	0	0	0	0	0	0	0	0	0	0	0	0	0	0	0	0	0	0	0	0	0	0	0	0
ENSG00000198923	RP11-290L1.7	0	0	0	0	0	0	0	0	0	0	0	0	0	0	0	0	0	0	0	0	0	0	0	0
ENSG00000255201	RP11-350N15.4	0	0	0	0	0	1	0	0	0	0	0	0	1	0	0	1	0	0	0	1	0	0	0	0
ENSG00000135686	KLHL36	1134	1224	1269	1038	1245	1240	1072	1440	1364	1215	1373	1446	1037	1136	1292	1100	1094	1044	1343	1390	1280	1340	1198	1323
ENSG00000233871	DLG5-AS1	5	7	7	5	8	6	8	6	4	6	7	3	5	8	9	12	6	7	7	5	3	6	6	5
ENSG00000240405	RP11-460N16.1	0	0	0	0	0	0	0	0	0	0	0	0	0	0	0	0	0	0	0	0	0	0	0	0
ENSG00000144867	SRPRB	1285	1363	1236	1073	1187	976	1021	1386	1044	1229	1283	1060	1248	1256	1212	1008	1092	773	1059	1162	882	1123	1018	862
ENSG00000180279	CTD-2568A17.5	1	5	1	1	0	4	1	3	2	2	2	4	1	4	0	0	2	1	2	2	0	2	0	1
ENSG00000053770	AP5M1	667	761	674	564	746	552	585	751	596	723	785	616	802	821	689	670	763	588	863	993	678	931	826	654
ENSG00000128805	ARHGAP22	1211	1213	1062	1168	1279	916	1058	1293	934	1266	1194	948	1051	1103	1096	1020	1170	852	1316	1234	1046	1410	1225	1042
ENSG00000251777	RNU6-404P	0	0	0	0	0	0	0	0	0	0	0	0	0	0	0	0	0	0	0	0	0	0	0	0
ENSG00000260139	CSPG4P13	6	0	5	1	2	2	1	0	2	1	0	2	2	0	2	1	2	1	2	0	2	4	1	0
ENSG00000120913	PDLIM2	1479	1399	1248	961	1045	1025	1039	1340	1113	1277	1181	1127	1216	1213	1295	939	958	857	1108	1184	967	1127	995	1031
ENSG00000260345	AC009052.12	0	0	0	0	0	0	0	0	0	0	0	0	0	0	0	0	0	0	0	0	0	0	0	0
ENSG00000231888	MTND5P15	0	0	0	0	0	0	0	0	0	0	0	0	0	0	0	0	0	0	0	0	0	0	0	0
ENSG00000229313	RP3-425P12.5	0	0	0	0	0	0	0	0	0	0	0	0	0	0	0	0	0	0	0	0	0	0	0	0
ENSG00000207278	RNU6-831P	0	0	0	0	0	0	0	0	0	0	0	0	0	0	0	0	0	0	0	0	0	0	0	0
ENSG00000239732	TLR9	0	0	1	1	2	1	0	0	1	0	0	1	0	0	0	1	0	0	0	1	0	0	0	0
ENSG00000269131	AC004447.2	0	0	1	0	1	1	1	0	0	0	1	1	0	0	0	1	0	1	1	0	1	1	0	1
ENSG00000252823	RNU6-148P	0	0	0	0	0	0	0	0	0	0	0	0	0	0	0	0	0	0	0	0	0	0	0	0
ENSG00000177324	BEND2	0	0	0	0	0	0	0	0	0	0	0	0	0	0	0	0	2	0	0	0	0	0	0	0
ENSG00000163873	GRIK3	0	0	0	0	0	0	0	0	0	0	0	0	0	0	0	0	0	0	0	0	0	0	0	0
ENSG00000213976	CTD-2561J22.2	17	22	8	16	12	7	12	23	9	16	19	7	24	22	7	14	19	7	25	22	9	24	22	6
ENSG00000205212	CCDC144NL	0	0	0	0	0	0	0	0	0	0	0	0	0	0	0	0	0	0	1	0	0	0	0	1
ENSG00000179603	GRM8	0	1	0	0	0	0	0	0	0	1	2	1	0	0	0	0	0	0	0	0	0	0	0	0
ENSG00000250102	RP11-314N14.1	0	0	0	0	0	0	0	0	0	0	0	0	4	6	3	1	6	1	0	2	0	5	3	0
ENSG00000129270	MMP28	0	0	1	0	0	0	0	0	1	0	1	0	0	0	1	0	0	0	1	0	1	1	1	0
ENSG00000272034	SNORD14A	1	3	2	2	1	10	7	3	5	2	6	5	4	7	2	3	6	2	5	4	3	5	5	5
ENSG00000200972	RNU5A-8P	0	0	0	0	1	0	0	0	0	0	0	0	0	0	0	0	0	0	0	0	0	0	0	0
ENSG00000267642	RP11-258B16.1	0	0	0	0	0	0	0	0	0	0	0	0	0	0	0	0	0	0	0	0	0	0	0	0
ENSG00000221018	AC136365.1	0	0	0	0	0	0	0	0	0	0	0	0	0	0	0	0	0	0	0	0	0	0	0	0
ENSG00000162747	FCGR3B	0	0	0	0	0	0	0	0	0	0	2	0	0	0	0	0	0	0	0	0	0	0	0	0
ENSG00000206924	RNU6-689P	0	0	0	0	0	0	0	0	0	0	0	0	0	0	0	0	0	0	0	0	0	0	0	0
ENSG00000230323	LINC00159	0	0	0	0	0	1	1	0	0	1	0	0	0	0	0	0	0	0	0	0	0	0	0	1
ENSG00000231054	AC009236.2	0	1	0	0	0	0	0	1	2	0	1	1	9	12	8	4	6	12	13	6	9	10	19	10
ENSG00000256071	RP11-465L8.1	0	0	0	0	0	0	0	0	0	0	0	0	0	0	0	0	0	0	0	0	0	0	0	0
ENSG00000179091	CYC1	1798	1802	1662	1410	1599	1428	1345	1954	1515	1695	1806	1425	1661	1778	1737	1568	1725	1215	1792	1870	1443	1785	1585	1458
ENSG00000142546	NOSIP	523	580	555	463	524	509	438	628	540	573	643	486	506	571	480	501	478	358	714	659	552	693	557	567
ENSG00000109171	SLAIN2	2067	2240	2033	1859	1967	1690	1742	2237	1931	1953	2061	1816	1849	1842	1982	1687	1723	1364	1910	2018	1639	1774	1697	1662
ENSG00000265872	MIR3689A	0	0	0	0	0	0	0	0	0	0	0	0	0	0	0	0	0	0	0	0	0	0	0	0
ENSG00000244307	RN7SL395P	0	0	0	0	0	0	0	0	0	0	0	0	0	0	0	0	0	0	0	0	0	0	0	0
ENSG00000254324	MIR151A	0	0	0	0	0	0	0	0	0	0	0	0	0	0	0	0	0	0	0	0	0	0	0	0
ENSG00000147380	OPN1MW	0	0	0	0	0	0	0	0	0	0	0	0	0	0	0	0	0	0	0	0	0	0	0	0
ENSG00000105198	LGALS13	0	0	0	0	0	0	0	0	0	0	0	0	0	0	0	0	0	0	0	0	0	0	0	0
ENSG00000271195	RP11-162I7.2	0	0	0	0	0	0	0	0	0	0	0	0	0	0	0	0	0	0	0	0	0	0	0	0
ENSG00000221869	CEBPD	1394	1570	1660	1259	1445	1759	1327	2191	1880	1695	2246	1944	1872	2206	1257	2194	2274	1118	1720	2303	1168	2188	1632	1440
ENSG00000224188	UBE2D3P4	0	0	0	0	0	0	0	0	0	0	0	0	0	0	0	0	0	0	0	0	0	0	0	0
ENSG00000255400	RP13-631K18.5	4	2	2	6	2	5	2	5	2	4	0	4	6	3	2	3	2	0	2	1	2	3	1	3
ENSG00000128510	CPA4	61	49	169	33	37	105	45	58	131	40	53	113	595	555	714	377	413	369	389	378	498	394	338	475
ENSG00000213081	AC012362.3	0	0	0	0	0	0	0	0	0	0	0	0	0	0	0	0	0	0	0	0	0	0	0	0
ENSG00000239961	LILRA4	0	0	0	0	0	0	0	0	0	0	0	0	0	0	0	0	0	0	0	0	0	0	0	0
ENSG00000227972	PRKRIRP3	0	0	1	0	0	0	0	0	0	0	0	0	0	0	0	0	0	0	0	0	0	0	0	3
ENSG00000201990	Y_RNA	0	0	0	0	0	0	0	0	0	0	0	0	0	0	0	0	0	0	0	0	0	0	0	0
ENSG00000228643	AC079779.4	0	0	1	0	0	0	0	1	0	0	0	0	0	1	0	1	0	0	1	0	0	0	0	0
ENSG00000229262	RP4-726N1.2	0	0	0	0	0	0	0	0	0	0	0	0	0	0	0	0	0	0	0	0	0	0	0	0
ENSG00000266694	RN7SL626P	0	0	0	0	0	0	0	0	0	0	0	0	0	0	0	0	0	0	0	0	0	0	0	0
ENSG00000084628	NKAIN1	2	2	4	2	1	3	4	0	1	3	3	1	1	1	0	1	3	1	0	3	0	2	2	4
ENSG00000264126	RN7SL158P	0	0	0	0	0	0	0	0	0	0	0	0	0	0	0	0	0	0	0	0	0	0	0	0
ENSG00000233571	RP11-545D19.1	0	0	0	0	0	0	0	0	0	0	0	0	0	0	0	0	0	0	0	0	0	0	0	0
ENSG00000187461	AL583828.1	0	0	0	0	0	0	0	0	0	0	0	0	0	0	0	0	0	0	0	0	0	0	0	0
ENSG00000249112	RP11-43D2.2	0	0	0	0	0	0	0	0	0	0	0	0	0	0	0	0	0	0	0	0	0	0	0	0
ENSG00000179988	PSTK	81	76	56	53	65	67	46	82	74	75	72	66	63	66	77	68	72	42	79	98	60	69	89	65
ENSG00000202095	RNU6-1172P	0	0	0	0	0	0	0	0	0	0	0	0	0	0	0	0	0	0	0	0	0	0	0	0
ENSG00000120306	CYSTM1	381	396	385	295	390	373	384	437	430	420	467	463	360	375	406	305	448	300	353	399	322	357	306	293
ENSG00000117245	KIF17	68	65	54	51	60	31	42	50	21	46	54	40	6	13	14	15	9	6	4	15	16	7	15	13
ENSG00000152022	LIX1L	951	1071	1023	1082	1264	1274	1121	1460	1421	1272	1379	1335	958	923	1021	1010	1157	930	1309	1434	1223	1210	1171	1110
ENSG00000199169	MIR367	0	0	0	0	0	0	0	0	0	0	0	0	0	0	0	0	0	0	0	0	0	0	0	0
ENSG00000228639	AC005152.3	1	0	0	0	0	1	1	0	1	0	1	0	1	1	0	1	1	0	0	0	0	1	1	0
ENSG00000254565	MTND2P26	0	0	0	0	0	0	0	0	0	0	0	0	0	0	0	0	0	0	0	0	0	0	0	0
ENSG00000273155	MRPL30	0	0	0	0	0	0	2	3	1	2	2	0	1	1	1	0	0	0	0	2	1	0	0	0
ENSG00000175646	PRM1	0	0	0	0	0	0	0	0	0	0	0	0	0	0	0	0	0	0	0	0	0	0	0	0
ENSG00000228779	Z69666.2	0	0	0	0	1	0	0	0	0	0	0	0	0	0	0	0	0	0	0	0	0	0	0	0
ENSG00000228997	RP1-186E20.1	0	0	0	0	0	0	0	0	0	0	0	0	0	2	1	0	0	1	1	0	1	2	0	0
ENSG00000234806	RP11-9E13.4	0	0	0	0	0	0	0	0	0	0	0	0	0	0	0	0	0	0	0	0	0	0	0	0
ENSG00000143933	CALM2	15889	14958	12897	11986	12413	10145	11723	13567	11242	13695	12612	10810	12697	11960	12643	10078	10948	8332	11485	11086	9115	10543	10099	9395
ENSG00000227950	RP11-312B8.2	0	0	0	0	0	0	0	0	0	0	0	0	0	0	0	0	0	0	0	0	0	0	0	0
ENSG00000234504	RP11-285G1.2	0	0	0	0	0	0	0	0	0	0	0	0	0	0	0	0	0	0	0	0	0	0	0	0
ENSG00000269564	AC008753.4	0	0	0	0	0	0	0	0	0	0	0	0	0	0	0	0	0	0	0	0	0	0	0	0
ENSG00000166126	AMN	7	6	3	8	4	6	5	4	4	5	6	3	0	0	0	0	1	1	2	1	1	1	0	2
ENSG00000187140	FOXD3	0	0	0	0	0	0	0	0	0	0	0	0	1	0	0	0	0	0	0	0	0	0	0	0
ENSG00000242614	RN7SL164P	0	0	0	0	0	0	0	0	0	0	0	0	0	0	0	0	0	0	0	0	0	0	0	0
ENSG00000138771	SHROOM3	1841	1678	1476	1303	1398	1110	950	1197	1177	1041	1234	1199	1138	1146	1427	904	967	892	962	940	1024	960	915	1102
ENSG00000196933	RPS26P11	1	0	0	0	0	0	1	0	1	0	1	0	0	1	1	1	0	0	1	0	0	0	1	0
ENSG00000179163	FUCA1	201	186	234	102	182	175	183	253	198	177	206	229	165	164	135	123	144	103	118	117	78	113	96	73
ENSG00000236714	AC005592.1	10	9	7	6	15	4	8	15	6	17	13	4	0	0	0	0	1	4	3	1	2	2	4	2
ENSG00000259239	RP11-521C20.1	0	0	0	0	0	0	0	0	0	0	0	0	0	0	0	0	0	0	0	0	0	0	0	0
ENSG00000170298	LGALS9B	0	0	0	0	0	0	0	0	0	0	0	0	0	0	0	0	0	0	0	0	0	0	0	0
ENSG00000257356	RP11-754I20.2	0	0	0	0	0	0	0	0	0	0	0	0	0	0	0	0	0	0	0	0	0	0	0	0
ENSG00000188393	CLEC2A	0	0	0	0	0	0	0	0	0	0	0	0	1	0	0	0	0	0	0	0	0	0	0	0
ENSG00000236450	RP11-111F5.1	0	0	0	0	0	0	0	0	0	0	0	0	0	0	0	0	0	0	0	0	0	0	0	0
ENSG00000265693	RP11-815I9.5	0	0	0	0	0	0	0	0	0	0	0	0	0	0	0	0	0	0	0	0	0	0	0	0
ENSG00000234131	TCEB1P8	0	0	0	0	0	0	0	0	0	0	0	0	0	0	0	0	0	0	0	0	0	0	0	0
ENSG00000270255	RP11-420B22.2	0	0	0	0	0	0	0	0	0	0	0	1	1	0	0	0	0	0	0	0	0	0	0	0
ENSG00000198643	FAM3D	0	0	0	0	0	0	0	0	0	0	0	0	1	0	0	0	0	0	0	0	0	0	0	0
ENSG00000229946	RP11-368G3.1	0	0	0	0	0	0	0	0	0	0	0	0	0	0	0	0	0	0	0	0	0	0	0	0
ENSG00000109189	USP46	693	749	689	534	583	516	528	625	536	598	627	562	641	679	701	521	548	478	661	764	565	635	614	623
ENSG00000224982	TMEM233	5	10	6	7	6	10	4	2	1	3	2	1	0	0	0	0	0	0	0	1	0	3	0	0
ENSG00000267746	RP11-379L18.1	0	0	0	0	0	0	0	0	0	0	0	0	0	0	0	0	0	0	0	0	0	0	0	0
ENSG00000213412	HNRNPA1P33	1	5	2	1	1	3	1	2	6	3	6	4	9	13	10	6	6	3	11	8	7	2	5	6
ENSG00000177294	FBXO39	6	1	0	1	1	3	6	0	1	3	3	1	0	1	1	3	1	1	0	2	1	2	2	1
ENSG00000198901	PRC1	3884	3797	3706	3620	4018	3627	3584	4496	3624	4197	4358	3590	4043	3690	3555	4219	4102	3156	4647	5087	3810	4848	4277	3923
ENSG00000257270	RP11-521B24.5	0	0	2	3	0	0	0	0	1	1	0	0	1	0	0	1	0	1	0	0	1	1	0	0
ENSG00000025770	NCAPH2	681	762	680	649	795	675	664	961	736	849	955	682	780	806	832	867	995	672	973	982	755	970	884	789
ENSG00000256739	RP11-45F15.1	0	0	0	0	0	0	0	0	0	0	0	0	0	0	0	0	0	0	0	0	0	0	0	0
ENSG00000203614	AL512652.1	2	0	0	0	0	1	1	0	0	0	0	0	0	0	1	0	1	2	1	1	2	2	1	0
ENSG00000040633	PHF23	629	718	596	553	725	503	497	792	603	675	822	619	706	751	687	683	679	470	810	912	639	833	817	637
ENSG00000266671	AC113342.1	0	0	0	0	0	0	0	0	0	0	0	0	0	0	0	0	0	0	0	0	0	0	0	0
ENSG00000117222	RBBP5	734	759	700	609	729	556	595	703	575	671	679	606	785	849	740	634	710	547	799	830	621	717	662	634
ENSG00000237338	FTCD-AS1	0	0	0	0	0	0	0	0	0	0	0	0	0	0	0	0	0	0	0	0	1	0	0	0
ENSG00000244227	RP11-298O21.5	0	0	0	0	0	0	0	0	0	0	0	0	0	0	0	0	0	0	0	0	0	0	0	0
ENSG00000200218	RNU6-697P	0	0	0	0	0	0	0	0	0	0	0	0	0	0	0	0	0	0	0	0	0	0	0	0
ENSG00000164715	LMTK2	407	413	376	360	450	372	370	507	409	431	510	475	497	489	591	479	475	451	527	548	487	494	459	513
ENSG00000256492	AL118508.1	0	0	0	0	0	0	0	0	0	0	0	0	0	0	0	0	0	0	0	0	0	0	0	0
ENSG00000264007	RP11-68I3.10	0	3	3	2	0	3	1	1	2	0	0	0	0	0	2	2	1	1	0	1	1	2	2	0
ENSG00000260257	RP5-1085F17.3	14	12	10	10	12	13	14	18	16	26	19	13	31	29	20	26	33	12	31	38	12	31	18	15
ENSG00000238625	snoU13	0	0	0	0	0	0	0	0	0	0	0	0	0	0	0	0	0	0	0	0	0	0	0	0
ENSG00000248816	RP11-18D7.3	0	0	0	0	0	0	0	0	0	0	0	0	0	0	0	0	0	0	0	0	0	0	0	0
ENSG00000244122	UGT1A7	0	0	0	0	0	0	0	0	0	0	0	0	1	0	1	4	3	0	4	5	2	0	0	0
ENSG00000261399	LA16c-329F2.1	0	0	0	0	0	0	0	0	0	0	0	0	0	0	0	0	0	0	0	0	0	0	0	0
ENSG00000207002	SNORA5	0	0	0	0	0	0	0	0	0	0	0	0	0	0	0	0	0	0	0	0	0	0	0	0
ENSG00000138347	MYPN	1183	1025	1126	910	851	756	842	960	914	914	991	907	831	784	676	663	601	404	427	370	259	481	429	343
ENSG00000268797	CTC-490E21.12	0	0	0	0	0	0	0	0	0	0	1	0	0	0	0	0	0	0	0	0	0	0	0	0
ENSG00000252794	RN7SKP60	0	0	0	0	0	0	0	0	0	0	0	0	0	0	0	0	0	0	0	0	0	0	0	0
ENSG00000091490	SEL1L3	3291	3287	2993	2554	2971	2484	2816	3673	2804	2948	3376	2740	3746	3814	3847	3810	3833	2661	3084	3597	2595	3264	2843	2772
ENSG00000258016	HIGD1AP1	0	6	1	0	0	1	1	2	0	1	1	1	2	1	0	1	1	1	1	0	1	2	1	0
ENSG00000254064	CTD-2530N21.4	0	0	0	0	0	0	0	0	0	0	0	0	0	0	0	0	0	0	0	0	0	0	0	0
ENSG00000266614	RP11-94B19.4	0	0	0	0	0	0	0	0	0	0	0	0	0	0	0	0	0	0	0	0	0	0	0	0
ENSG00000257831	RP11-596D21.1	0	0	0	0	0	0	0	0	0	0	0	0	0	0	0	0	0	0	0	0	0	0	0	0
ENSG00000165416	SUGT1	1091	1117	1066	922	1015	997	962	1244	1097	1142	1183	1019	1204	1213	1330	1069	1114	866	1230	1215	1000	1173	1070	1053
ENSG00000258202	RP11-776A13.2	0	0	0	0	0	0	0	0	0	0	0	0	0	0	0	0	0	0	0	0	0	0	0	0
ENSG00000225489	RP11-390F4.3	3	0	0	1	0	0	1	1	1	1	1	0	0	1	0	0	1	0	0	0	0	0	2	1
ENSG00000199156	MIR422A	0	0	0	0	0	0	0	0	0	0	0	0	0	0	0	0	0	0	0	0	0	0	0	0
ENSG00000123636	BAZ2B	483	566	531	475	536	537	461	594	645	439	599	573	406	417	485	424	481	405	412	524	448	428	460	433
ENSG00000166396	SERPINB7	2003	1783	1686	1108	1354	1163	743	967	529	930	1007	561	682	597	510	470	389	187	538	460	224	486	372	231
ENSG00000253900	CDH12P4	0	0	0	0	0	0	0	0	0	0	0	0	0	0	0	0	0	0	0	0	0	0	0	0
ENSG00000263986	RP11-746M1.1	0	0	0	0	0	0	0	0	0	0	0	0	0	1	0	0	0	0	0	0	0	0	2	0
ENSG00000178773	CPNE7	882	950	1154	639	857	953	857	1157	1209	920	1097	1170	478	541	560	430	493	409	644	697	652	656	640	640
ENSG00000273253	RP3-402G11.26	24	27	39	25	30	37	30	23	42	31	23	41	21	39	27	30	30	28	35	31	29	35	27	32
ENSG00000196826	ZNF709	0	0	0	0	0	0	0	1	0	0	0	0	0	0	0	0	0	0	0	0	0	0	0	0
ENSG00000200345	RNU6-485P	0	0	0	0	0	0	0	1	0	0	0	0	0	0	0	2	0	2	0	0	1	0	0	1
ENSG00000230772	VN1R108P	5	3	9	3	3	7	2	4	10	11	4	3	8	7	15	6	8	4	12	8	4	4	14	10
ENSG00000236274	RP4-728D4.3	0	0	0	0	0	0	0	0	0	0	0	0	0	0	0	0	0	0	0	0	0	0	0	0
ENSG00000265521	MIR5697	0	0	0	0	0	1	0	0	0	0	0	0	0	0	0	0	0	0	0	0	0	0	0	0
ENSG00000251696	AL583832.1	0	0	0	0	0	0	0	0	0	0	0	0	0	0	0	0	0	0	0	0	0	0	0	0
ENSG00000260619	RP11-775C24.3	0	0	1	0	0	0	0	0	0	1	2	1	0	0	0	1	1	0	0	0	0	0	0	0
ENSG00000229990	RP11-574K11.8	0	0	0	0	0	0	0	0	0	0	0	0	0	0	0	0	0	0	0	0	0	0	0	0
ENSG00000273328	RP11-141M3.5	0	0	0	0	0	0	0	0	0	0	0	0	0	1	0	0	0	0	0	0	0	0	0	0
ENSG00000202175	RNA5SP128	0	0	0	0	0	0	0	0	0	0	0	0	0	0	0	0	0	0	0	0	0	0	0	0
ENSG00000239006	AC105941.1	0	0	0	0	0	0	0	0	0	0	0	0	0	0	0	0	0	0	0	0	0	0	0	0
ENSG00000240288	GHRLOS	3	2	7	1	1	3	4	5	5	3	4	5	1	3	4	3	6	6	6	1	3	3	6	3
ENSG00000092036	HAUS4	480	556	491	441	554	520	519	698	528	568	600	556	496	536	489	543	566	399	604	625	489	642	600	504
ENSG00000271717	CTD-3020H12.4	0	0	0	0	0	0	0	0	0	0	0	0	0	0	0	0	0	0	0	0	0	0	0	0
ENSG00000227060	LINC00629	18	8	12	8	13	9	8	10	8	14	24	14	10	9	7	6	9	7	6	8	7	2	5	8
ENSG00000249356	RP11-21I10.2	0	0	0	0	1	0	0	0	0	0	0	0	1	0	0	0	0	1	0	1	0	0	0	0
ENSG00000013725	CD6	0	0	0	0	0	1	0	0	0	0	0	0	0	1	0	0	0	0	0	0	0	0	0	0
ENSG00000078725	BRINP1	0	0	0	0	0	0	1	0	0	0	0	1	0	0	0	0	0	0	0	0	0	0	0	0
ENSG00000251449	MTND1P19	0	0	0	0	0	0	0	0	0	0	0	0	0	0	0	0	0	0	0	0	0	0	0	0
ENSG00000184551	AC132872.1	20	25	34	29	15	19	21	16	22	17	12	20	11	7	21	15	11	12	18	10	18	14	9	6
ENSG00000252531	SNORA73	0	0	0	0	0	0	0	0	0	0	0	0	0	0	0	0	0	0	0	0	0	0	0	0
ENSG00000127554	GFER	371	424	410	320	429	417	302	550	411	411	514	427	367	405	348	338	421	297	462	462	352	468	381	345
ENSG00000179930	ZNF648	0	0	0	0	0	0	0	0	0	0	0	0	0	0	0	0	0	0	0	0	0	0	0	0
ENSG00000251435	RP11-365H8.2	0	0	0	0	0	0	0	1	0	0	0	0	0	0	0	0	0	0	0	0	0	0	0	0
ENSG00000226028	PFN1P12	0	0	0	0	0	0	0	0	0	0	0	0	0	0	0	0	0	0	0	0	0	0	0	0
ENSG00000202198	RN7SK	9	11	20	10	3	12	9	7	17	6	11	27	8	13	14	9	10	11	10	7	10	10	11	13
ENSG00000185630	PBX1	1174	1616	1851	1082	1473	1577	1178	1925	2052	1291	1920	1872	1848	1977	2171	1829	1639	1503	1775	2372	1878	1822	1737	1979
ENSG00000222282	RNU6-584P	0	0	0	0	0	0	0	0	0	0	0	0	0	0	0	0	0	0	0	0	0	0	0	0
ENSG00000205643	CDPF1	168	178	186	129	176	150	138	222	210	174	200	210	178	173	157	121	165	97	181	175	170	171	132	152
ENSG00000234252	AC007308.6	0	0	0	0	0	0	0	0	0	0	0	0	0	0	0	0	0	0	0	0	0	0	0	0
ENSG00000233211	GRPEL2P1	0	0	0	0	0	0	0	0	0	0	0	0	0	0	0	0	0	0	0	0	0	0	0	0
ENSG00000231467	RP5-1170K4.7	0	0	0	0	0	0	0	0	0	0	0	0	0	0	0	0	0	0	0	0	0	0	0	0
ENSG00000244538	RP11-10G12.1	0	0	0	1	0	0	1	0	1	0	0	1	0	0	0	0	0	0	0	0	1	0	0	1
ENSG00000248600	CTD-2308B18.4	0	0	0	0	0	0	0	0	0	0	0	0	0	0	0	0	0	0	0	0	0	0	0	0
ENSG00000267504	RP11-845C23.2	3	0	0	0	0	1	0	0	0	0	0	0	0	0	1	0	0	0	0	0	2	0	0	0
ENSG00000229985	RP11-40H20.5	0	0	0	0	0	0	0	0	0	0	0	0	0	0	0	0	0	0	0	0	0	0	0	0
ENSG00000213809	KLRK1	0	0	0	0	0	0	0	0	0	0	0	0	0	0	0	0	0	0	0	0	1	0	0	0
ENSG00000254685	FPGT	279	294	285	210	251	242	261	290	335	271	283	296	334	314	332	264	280	249	348	308	306	292	298	258
ENSG00000251371	CTD-2318H23.1	0	0	0	0	0	0	0	0	0	0	0	0	0	0	0	0	0	0	0	0	0	0	0	0
ENSG00000223634	AC012506.3	0	0	0	0	0	0	0	0	0	0	0	0	0	0	0	0	0	0	0	0	0	0	0	0
ENSG00000101158	NELFCD	1103	1223	1294	988	1105	1223	1077	1388	1328	1286	1522	1255	1331	1403	1439	1185	1347	1015	1478	1573	1243	1433	1275	1324
ENSG00000224786	CETN4P	1	6	8	4	9	2	3	3	5	4	11	5	4	8	4	3	5	1	4	7	1	7	6	0
ENSG00000214604	NPM1P36	0	0	0	0	0	0	0	0	0	0	0	0	0	0	0	0	0	0	0	0	0	0	0	0
ENSG00000266124	MIR5587	0	0	1	0	1	2	0	1	1	0	0	3	0	1	1	1	1	2	1	1	1	0	2	2
ENSG00000133958	UNC79	5	11	11	7	6	9	5	6	5	6	8	8	6	5	7	3	1	2	8	6	8	6	2	6
ENSG00000201378	Y_RNA	0	0	0	0	0	0	0	0	0	0	0	0	0	0	0	0	0	0	0	0	0	0	0	0
ENSG00000023697	DERA	1118	1126	1122	900	1047	1039	978	1233	1101	1046	1159	1094	1155	1141	1198	994	1120	881	1267	1191	1020	1201	1046	1030
ENSG00000238882	RNU6-329P	0	0	0	0	0	0	0	0	0	0	0	0	0	0	0	0	0	0	0	0	0	0	0	0
ENSG00000247315	AL034548.1	0	0	0	0	0	0	0	0	0	0	0	0	0	0	0	0	0	0	0	0	0	0	0	0
ENSG00000137841	PLCB2	6	4	3	3	2	8	5	5	2	4	9	3	9	3	7	1	8	1	4	8	2	4	3	3
ENSG00000228814	RP11-119H12.5	0	0	0	0	0	0	0	0	0	0	0	0	0	0	0	0	0	0	0	0	0	0	0	0
ENSG00000257310	RP11-496I2.2	0	0	0	0	0	0	0	0	0	0	0	0	0	0	0	0	0	0	0	0	0	0	0	0
ENSG00000225938	RP4-575N6.4	1	2	3	0	0	0	0	6	0	1	0	1	0	0	1	0	0	0	0	3	1	3	0	2
ENSG00000256627	RP11-6B19.3	0	0	0	0	0	0	0	0	0	0	0	0	0	0	0	0	0	0	0	0	0	0	0	0
ENSG00000237850	RP11-483E23.2	0	0	0	0	0	0	0	0	0	0	0	0	0	0	0	0	0	0	0	0	0	0	0	0
ENSG00000133818	RRAS2	1741	1810	1783	1405	1583	1472	1311	1709	1539	1567	1682	1541	2025	2232	2196	1902	2126	1380	1977	1948	1496	2002	1841	1686
ENSG00000106976	DNM1	1017	1457	1406	1155	1602	1582	1413	2208	2062	1620	2257	2130	984	1224	1271	1097	1418	1014	1359	1543	1329	1379	1304	1374
ENSG00000245748	RP11-367J11.2	0	0	1	1	0	0	1	0	0	0	0	0	1	1	0	0	0	0	0	2	0	0	0	1
ENSG00000261783	RP11-252K23.2	1	0	1	4	0	0	0	0	1	4	4	3	3	1	0	1	0	2	3	1	0	4	3	0
ENSG00000238004	AC009227.3	0	0	0	0	0	0	0	0	0	0	0	0	0	0	0	0	0	0	0	0	0	0	0	0
ENSG00000257480	MRPL2P1	0	0	0	0	0	0	0	0	0	0	0	0	0	0	0	0	0	0	0	0	0	0	0	0
ENSG00000215160	OR7E122P	0	0	0	0	0	0	0	0	0	0	0	0	0	0	0	0	0	0	0	0	0	0	0	0
ENSG00000226758	DISC1-IT1	0	2	0	0	0	2	0	1	2	1	0	1	2	0	2	0	0	2	0	1	0	1	0	1
ENSG00000267203	SNRPGP4	0	0	0	0	0	0	0	0	0	0	0	0	0	0	0	0	0	0	0	0	0	0	0	0
ENSG00000213411	RBM22P2	0	0	0	0	0	1	0	0	0	0	0	0	0	1	0	0	1	0	0	0	0	0	0	0
ENSG00000269894	RP11-1020A11.1	0	3	2	2	1	3	1	1	0	1	1	1	3	1	0	2	0	1	2	1	0	2	1	5
ENSG00000250306	CTC-498M16.3	0	0	0	0	0	0	0	0	0	0	0	0	0	0	0	0	0	0	0	0	0	0	0	0
ENSG00000227743	RP4-745K6.1	0	0	0	0	0	0	0	0	0	0	0	0	0	0	0	0	0	0	0	0	0	0	0	0
ENSG00000230797	YY2	32	39	36	28	30	32	17	43	37	35	37	25	38	31	37	25	35	38	26	20	35	30	27	39
ENSG00000238556	snoU13	0	0	0	0	0	0	0	0	0	0	0	0	0	0	0	0	0	0	0	0	0	0	0	0
ENSG00000229800	ATP8A2P2	0	0	0	0	0	0	0	0	0	0	0	0	0	0	0	0	0	0	0	0	0	0	0	0
ENSG00000161328	LRRC56	31	41	43	28	23	39	20	36	41	41	32	26	20	16	10	17	22	10	28	19	14	23	17	17
ENSG00000163581	SLC2A2	1	1	1	3	2	2	1	1	2	0	1	4	9	5	1	6	3	5	6	2	1	6	9	3
ENSG00000118849	RARRES1	431	638	512	518	830	666	785	1272	954	1131	1453	1094	565	542	407	748	797	422	906	1034	584	991	798	594
ENSG00000258116	RP11-493L12.6	0	0	0	0	0	0	0	0	0	0	0	0	0	0	0	0	0	0	0	0	0	0	0	0
ENSG00000264196	RP11-171G2.1	0	0	0	0	0	0	0	0	0	0	0	0	0	0	0	0	0	0	0	0	0	0	0	0
ENSG00000117143	UAP1	4109	3675	3344	3560	3721	3096	3675	3936	3413	3909	3777	3362	4377	3990	4365	4176	4422	3340	4645	4417	3686	4237	3842	3695
ENSG00000207585	MIR181D	0	0	0	1	0	0	0	0	0	0	0	0	0	0	0	1	0	0	1	0	0	0	0	0
ENSG00000211683	KB-1572G7.3	0	1	0	0	1	0	0	0	0	1	0	1	0	1	2	1	0	0	0	0	0	0	0	0
ENSG00000205534	RP11-345J4.8	25	28	24	23	26	16	16	29	22	24	27	14	30	24	27	20	23	11	31	27	17	15	25	22
ENSG00000075407	ZNF37A	540	643	583	488	556	516	438	653	568	530	661	592	845	800	974	744	785	672	668	684	648	709	687	625
ENSG00000254100	RP11-675F6.4	0	0	0	0	0	0	0	0	0	0	0	0	0	0	0	0	0	0	0	0	0	0	0	0
ENSG00000248858	RP11-100L22.2	0	0	0	0	0	0	0	1	0	0	1	1	0	0	1	0	1	0	1	0	2	1	0	0
ENSG00000229057	RP11-106A1.3	0	0	0	0	0	0	0	0	0	0	0	0	0	0	0	0	0	0	0	0	0	0	0	0
ENSG00000261396	CTD-2012K14.2	0	2	0	1	1	1	0	2	1	0	0	0	0	0	1	0	2	0	0	1	1	1	1	1
ENSG00000137486	ARRB1	413	555	457	374	513	427	476	628	458	496	658	483	317	366	335	338	324	236	431	479	317	471	425	337
ENSG00000100221	JOSD1	1702	1824	1665	1732	2194	2017	2001	2469	2315	2334	2576	2243	1904	1855	2004	2311	2501	1953	2524	2557	2181	2537	2254	2139
ENSG00000255875	CTD-2102P23.1	0	0	0	0	0	0	0	0	0	0	0	0	0	0	0	0	0	0	0	0	0	0	0	0
ENSG00000252795	RNU6-56P	0	0	0	0	0	0	0	0	0	0	0	0	0	0	0	0	0	0	0	0	0	0	0	0
ENSG00000266682	AL590558.1	0	0	0	0	0	0	0	0	0	0	0	0	0	0	0	0	0	0	0	0	0	0	0	0
ENSG00000264939	RP11-1109M24.9	0	0	0	0	0	0	0	0	0	0	0	0	0	0	0	0	0	0	0	0	0	0	0	0
ENSG00000196275	GTF2IRD2	49	43	43	36	45	25	31	45	36	45	57	33	43	46	34	36	50	27	43	35	37	37	27	25
ENSG00000227210	AC079145.4	3	3	2	5	5	2	7	5	4	6	2	3	2	3	3	1	5	0	5	6	0	4	1	2
ENSG00000224718	RP11-222A5.1	0	0	0	0	0	0	0	0	0	0	0	0	0	0	0	0	0	0	0	0	0	0	0	0
ENSG00000233106	RPL12P3	0	0	0	0	0	0	0	0	0	0	0	0	0	0	0	0	0	0	0	0	0	0	0	0
ENSG00000248669	RP11-489M13.2	0	0	0	0	0	0	0	0	0	0	0	0	0	0	0	0	0	0	0	0	0	0	0	0
ENSG00000203809	LINC00577	0	0	0	0	0	0	0	0	0	0	0	0	0	0	0	0	0	0	0	0	0	0	0	0
ENSG00000225726	AC007000.10	0	0	0	0	0	0	0	0	1	0	0	0	0	0	0	0	0	0	0	0	0	0	0	0
ENSG00000101150	TPD52L2	4451	4528	4542	3403	3763	3811	3701	4859	4540	4051	4619	4307	4173	3951	4721	3291	3781	3016	4048	4100	3613	3931	3556	3810
ENSG00000174405	LIG4	273	270	243	206	259	209	169	254	233	241	280	225	335	340	332	331	333	201	272	316	201	281	297	192
ENSG00000213384	EIF4E2P1	0	0	0	0	0	0	0	0	0	0	0	0	0	0	0	0	0	0	0	0	0	0	0	0
ENSG00000228160	RP13-57D9.3	0	0	0	0	0	0	0	0	0	0	0	0	0	0	0	0	0	0	0	0	0	0	0	1
ENSG00000109943	CRTAM	7	8	4	4	5	2	2	2	6	6	5	1	0	0	0	0	0	0	0	0	0	0	0	0
ENSG00000243572	RP11-889D3.2	1	1	0	0	1	0	0	0	0	2	1	0	0	0	0	0	0	1	0	1	0	0	1	0
ENSG00000140832	MARVELD3	0	1	0	0	0	0	0	0	0	0	0	0	0	0	0	0	0	0	0	0	1	0	2	0
ENSG00000267238	AC093074.1	0	0	0	0	0	0	0	0	0	0	0	0	0	0	0	0	0	0	0	0	0	0	0	0
ENSG00000228672	PROB1	27	28	27	21	31	21	28	27	28	17	36	27	29	43	27	48	49	24	64	72	48	59	64	43
ENSG00000250360	CTD-2089N3.1	0	0	0	0	0	0	0	0	0	0	0	0	0	0	0	0	0	0	0	0	0	0	0	0
ENSG00000227350	RP11-438P9.2	0	0	0	0	0	0	0	0	0	0	0	0	0	0	0	0	0	0	0	0	0	0	0	0
ENSG00000102401	ARMCX3	2295	2711	2777	2049	2527	2456	2172	3047	2730	2588	2879	2840	2279	2310	2391	2027	2221	1666	2590	2792	2138	2425	2326	2236
ENSG00000171595	DNAI2	0	0	0	0	0	0	0	0	0	0	0	0	0	0	0	0	0	0	1	1	0	0	0	0
ENSG00000213188	YBX1P4	0	0	0	0	0	1	1	0	0	0	0	0	0	0	0	0	0	0	0	2	0	1	0	0
ENSG00000086827	ZW10	590	658	576	528	640	528	558	748	621	655	655	600	819	804	834	742	871	678	852	921	714	844	755	744
ENSG00000250564	RP11-215P8.4	0	0	0	0	0	0	0	0	0	0	0	0	0	1	2	0	1	0	0	0	0	0	0	1
ENSG00000259402	RP11-30K9.4	0	1	1	0	0	2	0	0	0	0	0	1	0	0	0	0	0	0	0	0	0	0	0	0
ENSG00000183734	ASCL2	0	0	0	0	0	0	0	0	0	0	0	0	0	0	0	0	0	0	0	0	0	0	0	0
ENSG00000257794	RP11-125N22.4	0	0	0	0	0	0	0	0	0	0	0	0	0	0	0	0	0	0	0	0	0	0	0	0
ENSG00000261057	LINC00555	0	0	0	0	0	0	0	0	0	0	0	0	0	0	0	0	0	0	0	0	0	0	0	0
ENSG00000146151	HMGCLL1	4	3	3	1	1	0	1	1	4	1	8	0	0	0	0	0	0	0	0	0	0	0	0	0
ENSG00000201800	Y_RNA	0	0	0	0	0	0	0	0	0	0	0	0	0	0	0	0	0	0	0	0	0	0	0	0
ENSG00000269430	LRRC3DN	18	22	12	10	20	14	24	26	17	23	25	12	0	0	0	0	0	0	0	0	0	0	0	0
ENSG00000130770	ATPIF1	961	1074	1061	820	964	1021	872	1236	1095	1093	1163	1082	1091	1072	1078	1034	977	805	1189	1128	890	1062	984	943
ENSG00000223740	RP11-760D2.4	0	0	0	0	0	0	0	0	0	0	0	0	0	0	0	0	0	0	0	0	0	0	0	0
ENSG00000258448	RP11-109N23.5	0	0	0	0	0	0	0	0	0	0	0	0	0	0	0	0	0	0	0	0	0	0	0	0
ENSG00000184388	PABPC1L2B	0	0	0	0	0	0	0	0	0	0	0	0	0	0	0	0	0	0	0	0	0	0	0	0
ENSG00000258886	HIGD1AP17	0	0	0	0	0	0	0	0	0	0	0	0	0	0	0	0	0	0	0	0	0	0	0	0
ENSG00000240404	RP11-142L1.3	0	0	0	0	0	0	0	0	0	0	0	0	0	0	0	0	0	0	0	0	0	0	0	0
ENSG00000234979	CITF22-24E5.1	0	0	0	0	0	0	0	0	0	0	0	0	0	0	0	0	0	0	0	0	0	0	0	0
ENSG00000254195	TPM3P3	0	0	0	0	0	0	0	0	0	0	0	0	0	0	0	0	0	0	0	0	0	0	0	0
ENSG00000186603	HPDL	18	16	27	16	17	16	15	13	19	16	22	12	24	25	21	27	21	19	16	24	10	26	21	17
ENSG00000232352	SEMA3B-AS1	0	0	2	0	1	4	3	0	1	1	1	2	0	1	0	1	2	0	2	4	2	0	0	2
ENSG00000230747	AC021188.4	0	1	0	0	0	1	3	0	0	1	1	0	3	2	0	0	2	1	5	2	0	2	0	1
ENSG00000211820	TRAV41	0	0	0	0	0	0	0	0	0	0	0	0	0	0	0	0	0	0	0	0	0	0	0	0
ENSG00000215968	AC007560.2	0	0	0	0	0	0	0	0	0	0	0	0	0	0	0	0	0	0	0	0	0	0	0	0
ENSG00000157950	SSX2B	0	0	0	0	0	0	0	0	0	0	0	0	0	0	0	0	0	0	0	0	0	0	0	0
ENSG00000107643	MAPK8	760	769	717	711	733	621	710	781	674	703	725	644	779	800	808	646	744	617	773	815	614	720	636	617
ENSG00000138294	MSMB	0	0	0	0	1	0	0	0	0	0	0	0	0	0	0	0	0	0	1	2	1	1	1	0
ENSG00000227355	RP11-162D16.2	0	0	0	0	2	0	0	0	0	1	0	1	0	1	1	2	1	0	0	0	0	0	0	1
ENSG00000253035	RNU4ATAC5P	0	0	0	0	0	0	0	0	0	0	0	0	0	0	0	0	0	0	0	0	0	0	0	0
ENSG00000267283	AC005306.3	6	8	5	7	3	9	4	9	7	5	8	15	9	7	10	5	14	8	16	13	10	7	13	15
ENSG00000112531	QKI	4605	5041	4848	3922	4672	3999	3812	5061	4566	4592	4837	4368	4354	4537	4801	4020	4510	3390	4101	4853	3720	4355	3994	3882
ENSG00000168122	ZNF355P	0	0	0	0	0	0	0	0	0	0	0	0	0	0	0	0	0	0	1	0	0	0	0	0
ENSG00000261537	RP11-319G9.5	0	0	0	0	0	0	0	0	0	0	0	0	0	0	0	0	0	0	0	0	0	0	0	0
ENSG00000215455	KRTAP10-1	0	0	0	0	0	0	0	0	0	0	0	0	0	0	0	0	0	0	0	0	0	0	0	0
ENSG00000238759	RNU7-155P	0	0	0	0	0	0	0	0	0	0	0	0	0	0	0	0	0	0	0	0	0	0	0	0
ENSG00000153046	CDYL	634	710	651	589	749	651	538	796	626	687	766	656	848	986	988	876	894	725	947	1078	776	986	952	883
ENSG00000234872	RP11-467I20.5	0	0	0	0	0	0	0	0	0	0	0	0	0	0	0	0	0	0	0	0	0	0	0	0
ENSG00000249694	RP11-378A12.1	0	0	0	0	0	0	0	0	0	0	0	0	0	0	0	0	1	0	0	0	0	0	0	0
ENSG00000205927	OLIG2	0	0	0	0	0	0	0	0	0	0	0	0	0	0	1	0	0	0	0	0	1	0	0	0
ENSG00000095906	NUBP2	743	842	836	611	804	823	679	1009	801	810	970	766	860	819	861	782	811	628	958	971	714	955	826	785
ENSG00000264722	MIR3670-2	0	0	0	0	0	0	0	0	0	0	0	0	0	0	0	0	0	0	0	0	0	0	0	0
ENSG00000249516	CTD-2201E18.2	0	0	0	0	0	0	0	0	0	0	0	0	0	0	0	0	0	0	0	0	0	0	0	0
ENSG00000214919	AC104472.1	0	0	0	0	0	0	0	0	0	0	0	0	0	0	0	0	0	0	0	0	0	0	0	0
ENSG00000176761	ZNF285B	0	0	0	0	0	0	0	0	0	0	1	1	0	0	0	1	1	0	1	0	0	0	0	0
ENSG00000119487	MAPKAP1	2592	2700	2479	2199	2512	2211	2207	2828	2367	2491	2769	2294	2525	2733	2697	2364	2653	1919	2783	3006	2357	2736	2493	2329
ENSG00000273444	RP5-1147A1.2	0	0	0	0	0	0	0	0	0	0	1	0	0	0	0	0	0	0	0	0	0	0	0	0
ENSG00000173557	C2orf70	0	0	0	0	0	0	0	0	0	0	0	0	0	0	0	0	0	0	0	0	0	0	0	0
ENSG00000265499	MIR3156-2	0	0	0	0	0	0	0	0	0	0	0	0	0	0	0	0	0	0	0	0	0	0	0	0
ENSG00000083099	LYRM2	787	954	780	709	836	648	695	944	773	816	950	812	956	984	945	839	947	629	894	1027	660	926	805	723
ENSG00000165650	PDZD8	1108	1232	1325	993	1169	1184	972	1319	1326	1123	1230	1309	1083	1163	1284	1041	1012	1006	1103	1220	1026	1166	1113	1142
ENSG00000271745	AC093668.3	0	0	0	0	0	0	0	0	0	0	0	0	0	0	0	0	0	0	0	0	0	0	0	0
ENSG00000225984	HMGB1P26	0	0	1	0	0	0	0	0	0	0	0	0	0	0	0	0	0	0	1	0	1	0	0	0
ENSG00000211662	IGLV3-21	0	0	0	0	0	0	0	0	0	0	0	0	0	0	0	0	0	0	0	0	0	0	0	0
ENSG00000260583	LINC00515	1	2	3	3	4	5	2	6	7	2	1	2	5	5	2	5	5	2	3	2	2	4	2	3
ENSG00000176834	VSIG10	385	478	449	401	458	479	389	518	457	446	537	476	501	530	500	577	545	456	566	622	582	541	531	501
ENSG00000253569	VENTXP5	0	0	0	0	0	0	0	0	0	0	0	0	0	0	0	0	0	0	0	0	0	0	0	0
ENSG00000215325	ASS1P10	0	0	0	0	0	0	0	0	0	0	0	0	0	0	0	0	0	0	0	0	0	0	0	0
ENSG00000235444	PSMB3P2	0	0	0	0	0	0	0	0	0	0	0	0	0	0	0	0	0	0	0	0	0	0	0	0
ENSG00000260047	RP11-989E6.2	0	0	0	0	0	0	0	0	0	0	0	0	0	0	0	1	0	0	0	1	0	0	0	0
ENSG00000226240	LINC00381	0	0	0	0	0	0	0	0	0	0	0	0	0	0	0	0	0	0	0	0	0	0	0	0
ENSG00000199396	RNA5S5	0	0	0	0	0	0	0	0	0	0	0	0	0	0	0	0	0	0	0	0	0	0	0	0
ENSG00000185372	OR2V1	0	0	0	0	0	0	0	0	0	0	0	0	0	0	0	0	0	0	0	0	0	0	0	0
ENSG00000186082	KRT18P14	0	0	0	0	0	0	0	0	0	0	0	0	0	0	0	0	0	0	0	0	0	0	0	0
ENSG00000270994	RP11-293B7.1	0	0	0	0	0	0	0	0	0	0	0	0	0	0	0	0	0	0	0	0	0	0	0	0
ENSG00000214021	TTLL3	318	374	580	249	331	562	354	553	658	332	573	766	298	360	448	322	351	328	440	448	458	408	447	487
ENSG00000229256	ST13P13	0	0	0	0	0	0	0	1	0	4	2	0	0	1	1	1	1	0	3	0	0	0	0	0
ENSG00000203511	AL353662.1	0	0	0	0	0	0	0	0	0	0	0	0	0	0	0	0	0	0	0	0	0	0	0	0
ENSG00000271563	HIRAP1	0	0	0	0	0	0	0	0	0	0	0	0	0	0	0	0	0	0	0	0	0	0	0	0
ENSG00000268053	CTC-344H19.6	0	0	0	0	0	0	0	0	0	0	0	0	0	0	0	0	0	0	0	0	0	0	0	0
ENSG00000149646	CNBD2	1	2	1	0	0	1	0	1	1	0	0	1	0	2	2	0	0	1	0	1	1	0	0	2
ENSG00000253838	RP11-44K6.2	0	0	0	0	0	0	0	0	0	0	0	0	0	0	0	0	0	0	0	0	0	0	0	0
ENSG00000241493	RP11-274B21.5	0	0	0	0	0	0	0	0	0	0	0	0	0	0	0	0	0	0	0	0	0	0	0	0
ENSG00000213400	RPL12P18	0	0	0	0	0	0	0	0	0	0	0	0	0	0	0	0	0	0	0	0	0	0	0	0
ENSG00000235032	RP4-813D12.2	0	0	0	0	0	0	0	0	0	0	0	0	0	0	0	0	0	0	0	0	0	0	0	0
ENSG00000108641	B9D1	213	211	219	164	194	221	192	251	235	201	232	229	189	172	183	166	185	130	204	185	141	169	168	148
ENSG00000248165	RP11-44F21.2	0	0	0	0	0	0	0	0	0	0	0	0	0	0	0	0	0	0	0	0	0	0	0	0
ENSG00000261402	RP11-378I6.1	0	0	0	0	0	0	0	0	0	0	0	0	0	0	0	0	0	0	0	0	0	0	0	0
ENSG00000232750	RP11-177A2.5	0	0	0	0	0	0	0	0	0	0	0	0	0	0	0	0	0	0	0	0	0	0	0	0
ENSG00000185990	F8A3	2	5	7	2	4	7	5	7	5	3	1	4	2	2	4	3	2	0	2	1	5	8	2	1
ENSG00000065268	WDR18	711	738	743	581	625	593	591	746	665	669	774	658	762	822	834	694	786	582	766	800	696	777	652	702
ENSG00000250890	RP5-837O21.8	0	0	0	0	0	0	0	0	0	0	0	0	0	0	0	0	0	0	0	0	0	0	0	0
ENSGR0000196433	ASMT	0	0	0	0	0	0	0	0	0	0	0	0	0	0	0	0	0	0	0	0	0	0	0	0
ENSG00000252237	RNU4-54P	0	0	0	0	0	0	0	0	0	0	0	0	0	0	0	0	0	0	0	0	0	0	0	0
ENSG00000237273	RSL24D1P8	0	0	0	0	0	0	0	0	0	2	0	0	0	0	0	0	1	0	0	0	0	0	0	0
ENSG00000167258	CDK12	1073	1216	1446	1108	1219	1413	1065	1438	1466	1130	1411	1564	1131	1191	1537	1248	1154	1206	1175	1307	1378	1198	1180	1332
ENSG00000260274	RP11-817O13.8	5	4	4	10	2	3	1	3	6	6	3	12	8	6	6	8	4	10	11	6	6	10	6	5
ENSG00000174307	PHLDA3	611	708	632	665	813	661	611	951	778	809	904	729	1602	1783	1549	1459	1677	1188	1469	1558	1203	1615	1291	1391
ENSG00000172339	ALG14	117	119	141	110	119	124	98	122	130	107	140	130	188	141	174	126	145	150	158	168	137	156	151	116
ENSG00000270523	RP11-145P16.3	0	0	0	0	0	0	0	0	0	0	0	0	0	0	0	0	0	0	0	0	0	0	0	0
ENSG00000253961	RP11-363L24.3	0	0	0	0	0	0	0	0	1	0	0	0	0	0	0	0	0	0	0	0	0	0	0	0
ENSG00000253164	RP11-563N12.2	0	0	0	0	0	0	0	0	0	0	0	0	0	0	0	0	0	0	0	0	0	0	0	0
ENSG00000124260	MAGEA10	0	0	0	0	0	0	0	0	0	0	0	0	0	0	0	0	0	0	0	0	0	0	0	0
ENSG00000158815	FGF17	1	2	1	2	0	1	0	2	1	0	0	2	0	1	0	0	0	0	1	0	0	1	3	0
ENSG00000219409	RP11-106E7.1	0	0	0	0	0	0	0	0	0	0	0	0	0	0	0	0	0	0	0	0	0	0	0	0
ENSG00000257058	RP11-864I4.4	4	8	2	6	3	3	6	4	5	1	11	2	0	1	1	5	5	2	3	5	5	3	2	2
ENSG00000267918	AL117190.2	0	0	0	0	0	0	0	0	0	0	0	0	0	0	0	0	0	0	0	0	0	0	0	0
ENSG00000154429	CCSAP	623	601	545	572	567	436	431	561	467	498	493	448	545	573	672	534	563	479	562	592	516	522	477	520
ENSG00000234197	ETV5-AS1	0	0	0	0	0	0	0	0	0	0	0	0	0	0	0	0	0	0	0	0	0	0	0	0
ENSG00000204387	C6orf48	2959	3286	2772	2406	2878	2705	2535	3494	2998	3046	3305	2855	3466	3547	3250	2940	3352	2220	3473	3516	2603	3467	3121	2850
ENSG00000176381	PRR18	0	1	2	0	1	1	0	0	0	0	2	0	0	0	0	0	0	1	1	0	3	0	0	1
ENSG00000238836	AC074129.1	0	0	0	0	0	0	0	0	0	0	0	0	0	0	0	0	0	0	0	0	0	0	0	0
ENSG00000114859	CLCN2	57	71	65	45	50	59	48	88	66	57	71	92	75	74	84	71	60	55	81	66	77	58	55	78
ENSG00000252029	RNA5SP253	0	0	0	0	0	0	0	0	0	0	0	0	0	0	0	0	0	0	0	0	0	0	0	0
ENSG00000263574	CTD-2532D12.4	0	0	0	0	0	0	0	0	0	0	0	0	0	0	0	0	0	0	0	0	0	0	0	0
ENSG00000226447	RP11-393J16.4	0	0	0	0	0	0	0	0	0	0	0	0	0	0	0	0	0	0	0	0	0	0	0	2
ENSG00000237842	RP11-110J1.2	1	1	1	0	3	0	0	0	2	1	1	2	2	2	0	1	1	1	1	3	1	1	2	1
ENSG00000225703	AC005522.7	0	0	0	0	0	0	0	0	0	0	0	0	0	0	0	0	0	0	0	0	0	0	0	0
ENSG00000221650	MIR1267	0	0	0	0	0	0	0	0	0	0	0	0	0	0	0	0	0	0	0	0	0	0	0	0
ENSG00000078900	TP73	1	0	0	0	1	0	2	1	0	1	2	0	4	0	1	9	6	1	7	13	7	5	10	6
ENSG00000244378	RPS2P45	0	0	0	0	1	0	1	0	0	0	0	0	1	0	2	0	0	0	0	2	0	0	1	0
ENSG00000253505	CTA-398F10.1	0	0	0	1	0	0	0	0	0	0	0	0	0	0	0	0	0	0	0	0	0	0	0	0
ENSG00000263652	MIR548AX	0	0	0	0	0	0	0	0	0	0	0	0	0	0	0	0	0	0	0	0	0	0	0	0
ENSG00000180190	TDRP	161	183	151	130	156	139	102	138	120	98	119	118	0	0	0	0	1	1	0	0	0	0	0	0
ENSG00000236383	LINC00854	0	0	2	0	0	0	0	1	0	1	0	0	0	0	1	1	0	0	0	0	1	0	2	0
ENSG00000271543	RP11-692M12.5	0	0	0	0	0	0	0	0	0	0	0	0	0	0	0	0	0	0	0	0	0	0	0	0
ENSG00000231238	LINC00349	0	0	0	0	0	0	0	0	0	0	0	0	0	0	0	0	0	0	0	0	0	0	0	0
ENSG00000103510	KAT8	536	580	575	473	514	476	498	729	624	600	636	590	473	504	491	462	573	368	640	616	466	621	512	474
ENSG00000165795	NDRG2	8	11	9	7	12	8	5	10	6	7	5	6	1	5	5	5	4	1	6	7	2	6	4	9
ENSG00000133067	LGR6	1	0	0	0	0	0	0	0	0	1	0	0	0	0	1	1	0	0	2	0	1	0	1	1
ENSG00000042781	USH2A	5	1	3	8	4	3	1	4	3	1	2	2	4	3	6	1	1	2	5	3	2	6	1	3
ENSG00000059691	PET112	349	418	416	249	390	444	337	432	425	363	435	429	395	394	404	318	398	288	438	488	400	409	348	394
ENSG00000230015	RP11-80B9.4	0	0	0	0	0	0	0	0	0	0	1	0	1	1	2	1	1	0	1	2	0	0	0	0
ENSG00000271461	RP4-673D20.6	0	0	0	0	0	0	0	0	0	0	0	0	0	0	0	0	0	0	0	0	0	0	0	0
ENSG00000123200	ZC3H13	2241	2501	2569	2087	2247	2304	1916	2680	2600	2352	2662	2570	2183	2298	2640	2133	2354	2035	2465	2706	2433	2465	2315	2462
ENSG00000251962	AL591668.1	0	0	0	0	0	0	0	0	0	0	0	0	0	0	0	0	0	0	0	0	0	0	0	0
ENSG00000176222	ZNF404	114	117	109	116	135	136	131	157	122	162	164	157	90	52	55	93	82	48	88	97	68	76	83	74
ENSG00000102081	FMR1	751	838	824	672	795	803	741	978	927	864	927	891	966	931	1074	950	1002	818	982	1027	945	985	910	944
ENSG00000271237	RP11-140C5.3	0	0	0	0	0	0	0	0	0	0	0	0	0	0	0	0	0	0	0	0	0	0	0	0
ENSG00000268640	AC026369.1	0	0	0	0	0	0	0	0	0	0	0	0	0	0	0	0	0	0	0	0	0	0	0	0
ENSG00000163513	TGFBR2	8761	11082	11952	6916	9204	9091	8829	12508	11295	10017	12349	11134	12328	12436	11829	12366	11751	8053	11495	13533	8856	11858	10343	8547
ENSG00000196220	SRGAP3	29	28	28	29	30	30	40	41	32	29	48	28	17	15	13	12	15	6	25	30	10	22	11	8
ENSG00000271072	RP11-1007O24.4	0	0	0	0	0	0	0	1	0	0	0	0	0	0	0	0	0	0	0	0	0	1	0	0
ENSG00000229083	PSMA6P2	0	0	0	0	0	0	0	1	1	0	0	2	0	0	0	0	0	0	0	0	0	0	1	0
ENSG00000228716	DHFR	841	780	881	905	969	1013	873	1167	1083	1092	1143	1141	1658	1551	1464	2015	2007	1430	1860	1831	1398	1823	1508	1506
ENSG00000253139	RP11-17A4.3	0	1	0	4	1	0	0	0	0	0	1	1	1	0	3	0	0	0	1	2	3	0	2	0
ENSG00000196584	XRCC2	224	186	171	219	287	189	248	276	181	231	280	214	342	335	367	404	411	313	430	404	311	412	426	333
ENSG00000065883	CDK13	1377	1541	1394	1174	1349	1101	1040	1416	1349	1283	1390	1332	1140	1185	1372	1153	1240	1025	1148	1379	1092	1249	1133	1167
ENSG00000258433	RP11-255M2.1	0	0	0	0	0	0	0	0	0	0	0	0	0	0	0	0	1	1	0	1	0	0	0	0
ENSG00000129472	RAB2B	657	720	550	626	663	553	582	747	575	713	667	587	521	530	554	529	559	437	597	621	477	563	494	459
ENSG00000143028	SYPL2	6	8	6	5	8	3	4	5	5	2	10	5	10	4	16	6	9	4	3	2	5	5	11	4
ENSG00000184584	TMEM173	942	1051	1203	798	966	1163	746	1042	1123	873	1135	1121	1191	1210	1310	1104	1256	1000	1138	1306	1057	1282	1112	1180
ENSG00000251058	RP11-68L1.1	0	0	0	0	0	0	0	0	0	0	0	0	0	0	0	0	0	0	0	0	0	0	0	0
ENSG00000184925	LCN12	0	0	0	1	0	0	0	0	3	1	0	0	1	2	1	0	0	0	1	0	0	0	2	0
ENSG00000122512	PMS2	322	332	310	207	268	254	266	312	299	235	303	256	334	313	384	267	282	269	322	291	271	261	252	270
ENSG00000196739	COL27A1	394	408	474	341	365	433	298	441	468	319	415	414	277	302	351	223	272	262	278	308	299	281	255	297
ENSG00000163655	GMPS	3371	3685	3431	2924	3471	2969	3102	3887	3301	3643	3649	3193	3712	3722	3951	3573	3655	2915	3912	4145	3273	3818	3526	3479
ENSG00000268341	L47234.1	0	0	0	0	0	0	0	0	0	0	0	0	0	0	0	0	0	0	0	0	0	0	0	0
ENSG00000225960	RP11-360A18.1	0	0	0	0	0	0	0	0	0	0	0	0	0	0	0	0	0	0	0	0	0	0	0	0
ENSG00000253500	AF121898.3	0	0	4	1	1	1	0	0	0	0	0	0	0	0	0	0	0	0	2	7	2	1	5	2
ENSG00000230686	AC067945.2	0	0	0	0	0	0	0	0	0	0	0	0	0	0	0	0	0	0	0	0	0	0	0	0
ENSG00000260066	CTD-2587M23.1	0	0	0	0	0	0	0	0	0	0	0	0	0	0	0	0	0	0	0	0	0	0	0	0
ENSG00000184056	VPS33B	419	431	411	280	338	338	341	443	337	357	388	344	380	378	380	320	317	279	398	435	356	396	342	306
ENSG00000230404	RP5-855F14.2	0	0	0	0	0	0	0	0	0	0	0	0	0	0	0	0	0	0	0	0	0	0	0	0
ENSG00000235958	UBOX5-AS1	0	0	0	0	0	0	0	0	0	0	0	0	0	0	0	0	0	0	0	0	0	0	0	0
ENSG00000087494	PTHLH	11	28	31	25	18	40	32	53	37	36	45	36	30	30	28	38	28	26	45	92	36	45	45	32
ENSG00000231500	RPS18	21531	22942	22299	16874	20266	19015	19248	25330	22286	22261	23632	21535	22899	22538	23957	18937	20716	16759	22479	23339	18583	21191	18924	19419
ENSG00000136811	ODF2	1344	1443	1413	1182	1279	1335	1151	1538	1266	1321	1425	1309	1238	1269	1338	1130	1214	1036	1227	1192	1060	1238	1067	1100
ENSG00000249593	CTB-46B19.2	1	0	0	2	0	1	0	0	0	1	1	0	0	0	0	0	1	0	0	0	0	0	0	0
ENSG00000167264	DUS2	282	274	240	203	247	171	227	274	229	248	280	212	254	255	268	212	199	155	280	275	186	254	176	194
ENSG00000221286	AC092289.1	0	0	0	0	0	0	0	0	0	0	0	0	0	0	0	0	0	0	0	0	0	0	0	0
ENSG00000213516	RBMXL1	514	514	441	452	535	410	395	506	431	509	542	437	586	552	573	536	540	401	542	612	414	528	510	397
ENSG00000251954	RNU6-496P	0	0	0	0	0	0	0	0	0	0	0	0	0	0	0	0	0	0	0	0	0	0	0	0
ENSG00000236356	AC079584.2	0	0	0	0	0	0	0	0	0	0	0	0	0	0	0	0	0	0	0	0	0	0	0	0
ENSG00000181577	C6orf223	10	5	3	2	8	7	10	8	8	14	16	8	0	2	1	2	3	2	2	1	2	2	6	1
ENSG00000120837	NFYB	905	1105	1131	812	958	912	900	1209	1213	1028	1156	1109	1354	1246	1243	1071	1263	873	1449	1508	1150	1371	1282	1171
ENSG00000253993	RP11-451O18.1	0	0	0	0	0	0	0	0	0	0	0	0	0	0	0	0	0	0	0	0	0	0	0	0
ENSG00000087995	METTL2A	322	367	314	241	295	273	280	307	289	313	351	264	374	366	344	302	385	247	420	368	292	363	383	327
ENSG00000262116	AC009134.1	0	0	0	0	0	0	0	0	0	0	0	0	0	0	0	0	0	0	0	0	0	0	0	0
ENSG00000140015	KCNH5	0	0	0	0	0	0	0	0	0	0	0	0	0	0	0	0	0	0	0	1	0	1	1	1
ENSG00000172318	B3GALT1	1	1	1	0	0	1	1	0	0	0	4	0	0	0	0	0	0	0	0	0	1	0	0	0
ENSG00000104332	SFRP1	24	31	39	33	31	18	15	28	23	17	35	32	75	78	31	83	66	19	162	174	68	197	120	66
ENSG00000088881	EBF4	37	49	34	46	81	40	48	67	36	54	69	25	4	14	6	4	5	1	18	15	12	16	9	7
ENSG00000230331	RP5-1068B5.1	0	0	0	0	0	0	0	0	0	0	0	0	0	0	0	0	0	0	0	0	0	0	0	0
ENSG00000240907	BX255923.3	1	0	0	0	0	0	0	0	0	0	1	0	1	0	0	0	0	0	0	0	0	0	0	0
ENSG00000166589	CDH16	0	0	0	0	0	0	0	0	0	0	0	0	0	0	0	1	0	0	0	0	0	0	0	0
ENSG00000265835	AC009800.1	0	0	0	0	0	0	0	0	0	0	0	0	0	0	0	0	0	0	0	0	0	0	0	0
ENSG00000235922	RP11-323C15.1	0	0	0	0	0	0	0	0	0	0	0	0	0	0	0	0	0	0	0	0	0	0	0	0
ENSG00000201600	RN7SKP124	0	0	0	0	0	0	0	0	0	0	0	0	0	0	0	0	0	0	0	0	0	0	0	0
ENSG00000265711	AL049871.1	0	0	0	0	0	0	0	0	0	0	0	0	0	0	0	0	0	0	0	0	0	0	0	0
ENSG00000260650	RP11-403P17.2	0	0	0	0	0	0	0	0	0	0	0	0	0	0	2	0	0	0	0	0	0	0	0	0
ENSG00000236285	NPM1P8	0	0	0	0	1	0	0	1	0	0	0	1	0	0	0	1	0	0	0	0	0	0	1	0
ENSG00000270381	RP11-290D2.5	0	0	0	0	0	0	0	0	0	0	0	0	0	0	0	0	0	0	1	0	0	0	0	0
ENSG00000084112	SSH1	2980	3028	2557	3209	3649	2982	2884	3795	3097	3225	3812	2977	2499	2841	3060	3227	3222	2703	2753	3308	2796	3114	3069	2983
ENSG00000230470	GS1-115G20.1	0	0	0	0	0	0	0	0	0	0	0	0	0	0	0	0	0	0	0	0	0	0	0	0
ENSG00000263841	RN7SL44P	0	0	0	0	0	0	0	0	0	0	0	1	0	0	0	0	0	0	0	0	0	0	0	0
ENSG00000258992	TSPY1	0	0	0	0	0	0	0	0	0	0	0	0	0	0	0	0	0	0	0	0	0	0	0	0
ENSG00000264236	RP11-861L17.2	0	0	0	0	0	0	0	0	0	0	0	0	0	0	0	0	0	0	0	0	0	0	0	0
ENSG00000137628	DDX60	849	775	851	701	823	930	622	795	953	715	850	899	641	525	774	541	670	551	572	617	746	620	575	712
ENSG00000261052	SULT1A3	0	1	1	1	3	1	0	3	2	1	2	2	0	1	0	2	3	2	2	2	5	1	1	1
ENSG00000187871	GFRAL	0	0	0	0	0	0	0	0	0	0	0	0	0	0	0	0	0	0	0	0	0	0	0	0
ENSG00000264346	SNORA77	0	0	0	0	0	0	0	0	0	0	0	0	0	0	0	0	0	0	0	0	0	0	0	0
ENSG00000165379	LRFN5	0	0	0	0	1	0	0	0	0	0	0	0	0	0	0	0	0	0	0	0	0	0	0	0
ENSG00000163138	PACRGL	283	318	267	264	264	214	226	293	220	314	318	243	231	230	222	239	217	165	289	254	188	246	228	176
ENSG00000270325	CTC-559E9.12	0	0	0	0	0	0	0	0	0	0	0	0	0	0	1	0	0	0	0	0	0	0	0	0
ENSG00000120262	CCDC170	129	121	57	93	136	51	83	118	40	114	131	53	75	56	35	80	61	23	37	51	18	49	41	19
ENSG00000166888	STAT6	2888	3410	3703	2412	3157	3383	2726	4257	4126	3166	3996	4099	3285	3458	3729	3142	3369	2823	3460	3829	3300	3579	3220	3472
ENSG00000253705	IGHV3-41	0	0	0	0	0	0	0	0	0	0	0	0	0	0	0	0	0	0	0	0	0	0	0	0
ENSG00000229834	RP11-48L13.1	0	0	0	0	0	0	0	0	0	0	0	0	0	0	0	0	0	0	0	0	0	0	0	0
ENSG00000211720	TRBV11-1	0	0	0	0	0	0	0	0	0	0	0	0	0	0	0	0	0	0	0	0	0	0	0	0
ENSG00000224076	AC009487.4	0	0	0	0	0	0	0	0	0	0	0	0	0	0	0	0	1	0	0	0	0	0	0	0
ENSG00000265697	RP11-31I22.4	0	0	0	0	0	0	0	0	0	0	0	0	0	0	0	0	0	0	0	0	0	0	0	0
ENSG00000271201	AB019440.50	0	0	0	0	0	0	0	0	0	0	0	0	0	0	0	0	0	0	0	0	0	0	0	0
ENSG00000176160	HSF5	0	0	0	0	0	0	0	0	0	0	0	0	1	0	0	0	0	0	0	0	0	0	0	0
ENSG00000151338	MIPOL1	238	208	228	167	193	188	173	216	182	226	211	186	92	105	107	89	90	73	136	143	97	122	149	96
ENSG00000219870	RP11-430A19.2	0	0	0	0	0	0	0	0	0	0	0	0	0	0	0	0	0	0	0	0	0	0	0	0
ENSG00000223496	EXOSC6	302	291	310	278	312	310	272	326	298	299	339	295	347	308	335	364	393	286	432	388	332	415	341	339
ENSG00000233408	LA16c-23H5.4	0	0	0	0	0	0	0	0	0	0	0	0	0	0	0	0	0	0	0	0	0	0	0	0
ENSG00000265982	RP11-927P21.4	3	4	1	3	1	8	2	12	6	5	6	12	4	6	11	9	10	2	6	10	5	3	4	7
ENSG00000134996	OSTF1	834	935	851	789	928	790	758	944	889	871	979	802	652	643	715	598	704	553	783	739	705	764	719	649
ENSG00000229627	RP11-368M16.4	0	0	0	0	0	0	0	0	0	0	0	0	0	0	0	0	0	0	0	0	0	0	0	0
ENSG00000153246	PLA2R1	556	702	532	448	645	486	562	699	660	655	731	648	494	503	428	486	470	322	435	504	370	475	418	333
ENSG00000218109	KIRREL3-AS3	0	2	0	0	0	0	0	0	0	0	0	0	1	0	0	0	1	0	0	0	0	0	0	0
ENSG00000266965	RP11-712P20.2	0	0	0	0	0	0	0	0	0	0	0	0	0	0	0	0	0	0	0	0	0	0	0	0
ENSG00000271226	IGKV2OR2-10	0	0	0	0	0	0	0	0	0	0	0	0	0	0	0	0	0	0	0	0	0	0	0	0
ENSG00000221312	AL109922.1	0	0	0	0	0	0	0	0	0	0	0	0	0	0	0	0	0	0	0	0	0	0	0	0
ENSG00000262343	RP11-353N14.3	0	0	0	0	0	0	0	0	0	0	0	0	0	0	0	0	0	0	0	0	0	0	0	0
ENSG00000155508	CNOT8	1093	1183	1140	1195	1306	1136	1162	1400	1270	1336	1379	1179	1074	1117	1107	1146	1276	956	1282	1370	1103	1226	1191	1125
ENSG00000129474	AJUBA	2031	1896	1523	1566	1609	1274	1179	1567	1235	1402	1565	1252	2273	2342	1996	1870	1923	1177	1537	1749	1174	1635	1514	1237
ENSG00000267254	CTD-2162K18.5	22	13	16	12	13	20	15	18	18	13	16	9	14	11	8	9	7	3	4	10	9	5	7	2
ENSG00000259887	RP11-923I11.5	1	0	0	0	1	0	0	1	0	0	0	0	0	0	0	0	0	0	0	1	0	0	0	0
ENSG00000213051	RPL5P5	0	0	1	0	1	0	3	1	0	1	1	1	0	0	0	0	1	0	0	0	1	0	0	0
ENSG00000141294	LRRC46	3	13	21	5	10	8	4	12	14	11	9	17	7	7	11	5	11	13	17	10	10	6	14	19
ENSG00000229344	RP5-857K21.7	7	5	17	3	14	13	3	11	8	7	9	13	9	11	15	9	5	9	20	7	21	8	16	9
ENSG00000102158	MAGT1	1622	1717	1879	1562	1797	1829	1608	2130	2219	1795	2057	2108	2409	2271	2502	2432	2427	2006	2738	2917	2443	2805	2442	2502
ENSG00000223498	RP11-716A19.3	0	0	0	0	0	0	0	0	0	0	0	0	0	0	0	0	0	0	0	0	0	0	0	0
ENSG00000185155	MIXL1	3	9	2	2	0	2	1	1	0	4	3	0	2	0	0	0	0	0	1	0	0	0	0	0
ENSG00000229014	RPL30P13	0	0	0	0	0	0	0	0	0	0	0	0	0	0	0	0	0	0	0	0	0	0	0	0
ENSG00000216099	MIR889	0	0	0	0	0	0	0	0	0	0	0	0	0	0	0	0	0	0	0	0	0	0	0	0
ENSG00000187021	PNLIPRP1	0	0	0	0	0	0	0	0	0	0	0	0	0	0	0	0	0	0	0	0	0	0	0	0
ENSG00000232812	RP11-459K23.2	0	0	0	0	0	0	0	0	0	0	0	0	0	0	0	0	0	0	0	0	0	0	0	0
ENSG00000199910	RNA5S10	0	0	0	0	0	0	0	0	0	0	0	0	0	0	0	0	0	0	0	0	0	0	0	0
ENSG00000267626	AC002115.9	0	0	0	0	0	0	0	0	0	0	0	0	0	0	0	0	0	0	0	0	1	0	0	0
ENSG00000251218	RP11-1057B8.2	0	0	0	0	0	0	0	0	0	0	0	0	0	0	0	0	0	0	0	0	0	0	0	0
ENSG00000212658	KRTAP29-1	0	0	0	0	0	0	0	0	0	0	0	0	0	0	0	0	0	0	0	0	0	0	0	2
ENSG00000254365	CTB-180C19.1	0	0	0	0	0	0	0	0	0	0	0	0	0	0	0	0	0	0	0	0	0	0	0	0
ENSG00000245213	RP11-10K16.1	36	31	22	22	28	17	28	31	25	29	27	20	14	12	10	9	20	12	10	16	13	14	14	6
ENSG00000160321	ZNF208	0	0	0	0	1	0	1	0	0	0	0	0	0	0	0	0	0	0	0	0	0	0	0	0
ENSG00000033030	ZCCHC8	635	547	474	547	545	483	504	609	504	556	567	494	562	608	649	565	575	508	609	562	457	581	517	536
ENSG00000237489	LINC00959	12	35	21	17	24	14	19	27	24	25	33	19	20	13	8	8	6	6	13	9	13	19	4	5
ENSG00000232320	AC009299.5	18	13	19	18	8	25	11	12	19	16	14	26	16	21	9	11	30	20	19	28	19	15	14	16
ENSG00000226947	RP1-52J10.9	0	0	0	0	0	0	0	0	0	0	0	0	0	0	0	0	0	0	0	0	0	0	0	0
ENSG00000259475	RP11-654A16.3	0	1	0	0	0	0	0	0	1	0	0	0	0	0	0	0	1	0	2	0	0	0	0	1
ENSG00000151062	CACNA2D4	3	1	2	1	2	2	3	3	2	0	3	0	5	6	0	5	5	1	5	9	3	2	9	1
ENSG00000134744	ZCCHC11	1064	1202	1072	991	1193	927	995	1401	1141	1178	1410	1113	1116	1179	1106	1185	1193	878	1129	1385	973	1182	1100	919
ENSG00000156515	HK1	4345	4541	4792	4044	4586	4213	3803	5203	4980	4550	5217	4905	4136	4584	4973	4197	4734	3843	4847	5413	4741	5122	4597	4808
ENSG00000091704	CPA1	0	0	1	0	0	0	0	0	0	0	1	0	1	2	0	1	0	1	0	0	1	0	1	0
ENSG00000167377	ZNF23	31	40	36	24	21	25	33	35	33	27	29	38	26	26	26	17	25	31	32	36	29	36	28	21
ENSG00000224416	IFNA22P	0	0	0	0	0	0	0	0	0	0	0	0	0	0	0	0	0	0	0	0	0	0	0	0
ENSG00000234136	AC055764.1	0	0	0	0	0	0	0	0	0	0	0	0	0	0	0	0	0	0	0	1	0	0	0	0
ENSG00000265573	AC004943.1	0	0	0	0	0	0	0	0	0	0	0	0	0	0	0	0	0	0	0	0	0	0	0	0
ENSG00000252757	RN7SKP96	0	0	0	0	0	0	0	0	0	0	0	0	0	0	0	0	0	0	0	0	0	0	0	0
ENSG00000178596	GAPDHP29	0	0	0	0	0	0	0	0	0	0	0	0	0	0	0	0	0	0	0	0	0	0	0	0
ENSG00000235858	RP11-36D19.8	0	0	0	0	0	0	0	0	0	0	0	0	0	0	0	0	0	0	0	0	0	0	0	0
ENSG00000125816	NKX2-4	0	0	0	0	0	0	0	0	0	0	0	0	0	0	0	0	0	0	0	0	0	0	0	0
ENSG00000143742	SRP9	3722	4074	3705	3500	3898	3458	3400	4090	3805	3917	3983	3573	4023	4059	4338	3806	4101	2955	3976	4284	3491	3849	3645	3411
ENSG00000228858	RP11-95K23.5	0	0	0	0	0	0	0	0	0	0	0	0	0	0	0	0	0	0	0	0	0	0	0	0
ENSG00000268240	RP11-678G14.4	0	0	0	0	0	0	0	0	0	0	0	0	0	0	0	0	0	0	0	0	0	0	0	0
ENSG00000235356	RP11-428G2.1	0	0	0	0	0	0	0	0	0	0	0	0	0	0	0	0	0	0	0	0	0	0	0	0
ENSG00000199572	RNA5SP174	1	0	0	0	1	0	0	1	1	0	2	0	0	0	0	0	0	0	0	0	0	0	0	0
ENSG00000254226	CTB-12O2.1	0	0	0	0	0	0	0	0	2	0	0	0	0	0	0	0	0	0	0	0	0	0	0	0
ENSG00000254893	RP11-466P24.2	30	26	30	22	31	26	29	33	26	28	30	34	32	41	55	41	43	27	37	29	36	28	35	39
ENSG00000200213	RNU6-992P	0	0	0	0	0	0	0	0	0	0	0	0	0	0	0	0	0	0	0	0	0	0	0	0
ENSG00000270681	RP11-372K14.2	4	3	6	11	13	6	2	8	2	5	8	3	3	1	4	3	8	6	7	15	1	10	8	6
ENSG00000256050	RP11-982M15.6	13	10	7	7	10	3	5	9	11	10	9	10	5	6	9	12	12	6	9	11	6	8	9	2
ENSG00000170054	SERPINA9	2	1	1	5	1	0	1	4	1	1	1	2	1	0	2	1	0	1	0	2	0	4	4	3
ENSG00000172403	SYNPO2	1944	1995	2100	1537	1765	1673	1086	1528	1607	1211	1523	1757	2008	1928	2427	1500	1528	1354	1195	1178	1251	1307	1192	1411
ENSG00000115687	PASK	344	430	343	354	377	388	314	426	339	367	442	326	377	468	442	438	487	374	465	526	399	490	478	432
ENSG00000203605	RP11-335E6.2	0	0	0	0	0	0	0	0	0	0	0	0	0	0	0	0	0	0	0	0	0	0	0	0
ENSG00000267044	AC005757.6	0	0	0	0	0	0	0	0	0	0	0	0	0	0	0	0	0	0	0	0	0	0	0	0
ENSG00000166342	NETO1	0	0	0	0	0	0	0	0	0	0	0	0	0	0	0	0	0	0	0	0	0	0	0	0
ENSG00000201301	RNA5SP130	0	0	0	0	0	0	0	0	0	0	0	0	0	0	0	0	0	0	0	0	0	0	0	0
ENSG00000225331	AP001055.6	0	0	0	0	0	0	0	0	0	0	0	0	0	0	0	0	0	0	0	0	0	0	0	0
ENSG00000237332	RP5-878I13.1	0	0	0	0	0	0	0	0	0	0	0	0	0	0	0	0	0	0	0	0	0	0	1	0
ENSG00000198912	C1orf174	587	602	486	500	602	482	514	710	505	597	637	467	598	669	568	574	614	450	695	710	510	619	604	507
ENSG00000134627	PIWIL4	80	97	52	66	63	49	61	80	61	91	88	58	51	48	59	50	61	51	80	64	50	63	66	54
ENSG00000266931	RP11-1252D15.1	0	0	0	0	0	0	0	0	0	0	0	0	0	0	0	0	0	0	0	0	0	0	0	0
ENSG00000221333	MIR548K	0	0	0	0	0	0	0	0	0	0	0	0	0	0	0	0	0	0	0	0	0	0	0	0
ENSG00000201390	RNU6-1141P	0	0	0	0	0	0	0	0	0	0	0	0	0	0	0	0	0	0	0	0	0	0	0	0
ENSG00000224577	AC017048.4	16	23	40	10	31	21	18	28	35	18	29	19	0	0	2	3	1	1	0	0	0	0	0	1
ENSG00000239319	RN7SL854P	0	0	0	0	0	0	0	0	0	0	0	0	0	0	0	0	0	0	0	0	0	0	0	0
ENSG00000211861	TRAJ28	0	0	0	0	0	0	0	0	0	0	0	0	0	0	0	0	0	0	0	0	0	0	0	0
ENSG00000267687	RP11-325K19.6	0	0	0	0	0	0	0	0	0	0	0	0	0	0	0	0	0	0	0	0	0	0	0	0
ENSG00000150773	PIH1D2	19	25	19	14	17	31	23	27	30	22	26	25	19	21	23	30	18	22	29	32	13	28	25	15
ENSG00000255094	RP11-406D1.2	1	0	0	1	0	0	1	1	2	1	0	0	0	1	1	1	2	0	0	0	0	3	0	1
ENSG00000131437	KIF3A	361	357	289	319	369	280	312	393	284	362	343	276	292	290	263	279	335	202	305	315	201	292	257	240
ENSG00000272335	RP11-53O19.3	49	55	86	40	60	63	51	53	86	86	77	57	55	48	67	31	43	46	49	56	58	45	42	60
ENSG00000162642	C1orf52	452	523	385	370	506	359	402	549	381	440	543	349	518	544	450	443	457	292	466	482	360	431	416	328
ENSG00000163909	HEYL	7	12	4	4	6	2	4	4	3	6	15	3	7	3	3	1	5	0	1	2	2	4	2	2
ENSG00000269974	RP11-932O9.10	4	9	18	4	9	26	13	16	9	9	13	16	10	16	19	18	14	10	15	14	8	13	12	15
ENSG00000233242	RP11-220I1.2	0	0	1	0	0	0	0	1	1	0	1	0	0	2	0	0	2	1	0	0	1	0	0	1
ENSG00000253572	RP11-107N7.1	0	0	0	0	0	0	0	0	1	0	0	0	0	0	0	0	0	0	0	0	0	0	0	0
ENSG00000169393	ELSPBP1	0	0	0	0	0	0	0	0	0	0	0	0	0	0	0	0	0	0	0	0	0	0	0	0
ENSG00000243951	RN7SL308P	0	0	0	0	0	0	0	0	0	0	0	0	0	0	0	0	0	0	0	0	0	0	0	0
ENSG00000231231	AP001422.3	14	29	23	31	59	26	45	82	39	59	75	51	33	31	14	49	42	20	24	28	6	18	22	7
ENSG00000178764	ZHX2	136	130	135	132	147	119	115	172	162	142	188	143	193	171	178	176	188	124	189	197	154	202	150	177
ENSG00000265579	RP11-713C5.1	0	0	0	0	0	0	0	0	0	0	0	0	0	0	0	0	0	0	0	0	0	0	0	0
ENSG00000164920	OSR2	105	131	223	109	143	290	124	228	455	194	271	480	327	370	340	350	379	338	602	687	602	595	544	575
ENSG00000238472	snoU13	0	0	0	0	0	0	0	0	0	0	0	0	0	0	0	0	0	0	0	0	0	0	0	0
ENSG00000227910	RP11-73B2.6	0	0	0	0	0	0	0	0	0	0	0	0	0	0	0	0	0	0	0	0	0	0	0	0
ENSG00000251368	RP11-175M2.1	0	0	0	0	0	0	0	0	0	0	0	0	0	0	0	0	0	0	0	0	0	0	0	0
ENSG00000212171	RNA5SP86	0	0	0	0	0	0	0	0	0	0	0	0	0	0	0	0	0	0	0	0	0	0	0	0
ENSG00000131002	TXLNG2P	384	497	632	358	453	490	298	433	485	383	524	548	462	523	666	428	475	445	448	563	503	497	544	533
ENSG00000207734	MIR517A	0	0	0	0	0	0	0	0	0	0	0	0	0	0	0	0	0	0	0	0	0	0	0	0
ENSG00000204228	HSD17B8	41	51	60	35	41	57	47	60	58	33	44	47	55	47	45	37	49	58	79	60	76	60	62	77
ENSG00000240108	NCOR1P1	0	0	0	0	0	1	0	0	0	0	0	0	0	0	0	0	0	0	0	0	0	0	0	0
ENSG00000260193	RP11-83N9.5	2	3	1	1	0	1	2	5	3	2	4	2	4	8	5	4	1	2	2	2	3	6	5	6
ENSG00000203565	RP13-259N13.2	0	0	0	0	1	0	0	1	0	0	0	0	7	8	0	14	7	0	2	10	0	1	2	2
ENSG00000243099	AC020983.5	0	1	0	0	0	0	0	0	0	0	0	0	0	0	0	0	0	1	0	0	0	0	0	1
ENSG00000238825	RNU1-13P	0	0	0	0	0	0	0	0	0	0	0	0	0	0	0	0	0	0	0	0	0	0	0	0
ENSG00000159023	EPB41	303	316	307	254	301	273	210	325	271	219	293	254	379	451	438	346	431	307	446	514	402	428	434	426
ENSG00000224062	TUBB4BP5	0	0	0	0	0	0	0	0	0	0	0	0	0	0	0	0	0	0	0	0	0	0	0	0
ENSG00000250580	RP11-93K22.14	0	0	0	0	0	0	0	0	0	0	0	0	0	0	0	0	0	0	0	0	0	0	0	0
ENSG00000264620	AL139022.1	0	0	0	0	0	0	0	0	0	0	0	0	0	1	0	0	0	0	0	0	0	0	0	0
ENSG00000197870	PRB3	0	0	0	0	0	0	0	0	0	0	0	0	0	0	0	0	0	0	0	0	1	0	0	0
ENSG00000225606	AC005281.2	0	0	0	0	0	0	0	0	0	0	0	0	0	0	0	1	0	0	0	0	0	0	0	0
ENSG00000212490	SNORA26	0	0	0	0	0	0	0	0	0	0	0	0	0	0	0	0	0	0	0	0	0	0	0	0
ENSG00000163932	PRKCD	490	497	506	402	439	468	407	481	519	462	517	491	377	459	527	335	384	341	498	445	439	448	414	502
ENSG00000267716	AC083760.1	0	0	0	0	0	0	0	0	0	0	0	0	0	0	0	0	0	0	0	0	0	0	0	0
ENSG00000107821	KAZALD1	299	415	410	302	475	433	481	950	848	668	910	846	718	677	600	776	769	506	1325	1429	1067	1324	1206	1066
ENSG00000211958	IGHV3-38	0	0	0	0	0	0	0	0	0	0	0	0	0	0	0	0	0	0	0	0	0	0	0	0
ENSG00000141441	GAREM	52	75	55	48	57	51	33	38	45	40	46	33	119	111	140	112	109	104	108	136	101	109	96	105
ENSG00000200360	RNU6-792P	0	0	0	0	0	0	0	0	0	0	0	0	0	0	0	0	0	0	0	0	0	0	0	0
ENSG00000267736	HMGB2P1	1	0	0	0	0	0	1	0	1	0	1	0	0	0	1	0	1	2	1	0	1	0	0	0
ENSG00000137802	MAPKBP1	396	424	459	389	448	435	392	599	485	429	603	482	403	417	442	454	481	351	533	543	430	463	484	416
ENSG00000107175	CREB3	947	983	976	811	922	782	751	1082	872	903	1010	873	1094	1101	1097	975	1050	779	1069	1120	897	1067	1010	891
ENSG00000256294	ZNF225	104	97	112	92	95	118	95	112	120	113	139	125	94	96	114	82	104	69	112	157	116	95	106	110
ENSG00000111732	AICDA	2	1	0	0	0	1	1	2	1	0	3	2	0	0	3	0	1	0	2	2	1	4	1	4
ENSG00000265161	AC011293.1	0	0	0	0	0	0	0	0	0	0	0	0	0	0	0	0	0	0	0	0	0	0	0	0
ENSG00000241219	RP11-572M11.1	0	0	0	0	0	0	0	0	0	0	0	0	0	0	0	0	0	0	0	0	0	0	0	0
ENSG00000151838	CCDC175	0	0	2	0	0	0	0	0	0	0	0	2	0	0	0	0	1	0	1	2	0	4	0	2
ENSG00000198756	COLGALT2	115	87	91	48	56	52	36	38	46	35	40	54	145	137	207	77	92	82	81	67	95	70	75	105
ENSG00000213650	RP11-760D2.7	0	1	3	0	1	0	1	0	0	2	0	0	0	1	0	0	0	1	1	2	0	2	0	1
ENSG00000226289	RP11-57I17.3	0	0	0	0	0	0	0	0	0	0	0	0	0	0	0	0	0	0	0	0	0	0	0	0
ENSG00000224882	IKBKGP1	5	8	10	9	10	10	11	8	4	6	10	11	6	10	10	7	7	9	10	11	10	16	7	13
ENSG00000213075	RPL31P11	0	0	0	0	0	0	0	0	0	0	0	0	0	0	0	0	0	0	0	1	0	0	0	0
ENSG00000023318	ERP44	1481	1553	1646	1174	1416	1350	1233	1608	1607	1439	1542	1514	1727	1713	1830	1451	1538	1192	1602	1517	1319	1550	1308	1370
ENSG00000248760	RP11-727M10.2	0	0	0	0	0	0	0	0	0	0	0	0	0	0	0	0	0	0	0	0	0	0	0	0
ENSG00000156398	SFXN2	64	60	79	80	89	115	72	81	98	88	88	145	184	177	161	213	256	164	189	174	102	198	170	132
ENSG00000264999	MIR5089	0	0	0	0	0	0	0	0	0	0	0	0	0	0	0	0	0	0	0	0	0	0	0	0
ENSG00000235398	LINC00623	0	1	1	0	1	0	1	1	0	0	0	2	1	1	2	0	0	1	0	1	1	3	1	0
ENSG00000264775	PPIAP14	0	0	0	0	0	0	0	0	0	0	0	0	0	0	0	0	0	0	0	0	0	0	0	0
ENSG00000217128	FNIP1	1374	1530	1273	1198	1558	1188	1276	1764	1356	1504	1655	1270	1033	1012	1089	1060	1128	886	1077	1132	1041	1078	1098	1090
ENSG00000244503	RP11-278L15.6	0	0	0	0	0	0	0	0	0	0	0	0	0	0	0	0	0	0	0	0	0	1	0	0
ENSG00000237185	VN1R66P	0	0	0	0	0	0	0	0	0	0	0	0	0	0	0	0	0	0	0	0	0	0	0	0
ENSG00000228540	IMMP2L-IT1	1	2	2	0	0	0	0	1	0	1	0	0	0	2	0	0	1	0	0	1	0	0	0	0
ENSG00000264952	AC004000.1	0	0	0	0	0	0	0	0	0	0	0	1	0	0	0	0	0	0	0	0	2	0	0	0
ENSG00000266202	RP1-66C13.4	0	0	0	0	0	0	0	0	0	0	0	0	0	0	0	0	0	0	0	0	0	0	0	0
ENSG00000163288	GABRB1	5	2	3	1	3	9	1	3	3	2	4	4	0	2	0	4	4	0	10	10	7	7	8	2
ENSG00000124243	BCAS4	139	148	135	102	121	127	94	87	118	88	119	82	129	94	138	99	99	80	102	108	104	90	102	137
ENSG00000254440	PBOV1	0	0	0	0	0	0	0	0	0	0	0	0	0	0	0	0	0	0	0	0	1	0	0	0
ENSG00000212643	ZRSR1	0	1	0	0	0	0	0	0	0	0	0	0	0	0	1	0	0	0	0	0	0	0	0	0
ENSG00000264231	AC026241.1	0	0	0	0	0	0	0	0	0	0	0	0	0	0	0	0	0	0	0	0	0	0	0	0
ENSG00000223800	RP11-598C10.2	0	0	0	0	0	0	0	0	0	0	0	0	0	0	0	0	0	0	0	0	0	0	0	0
ENSG00000135900	MRPL44	379	368	345	462	522	470	466	601	476	571	611	469	371	332	346	542	542	390	611	615	470	624	547	498
ENSG00000197471	SPN	0	0	0	0	0	1	0	0	0	0	0	0	2	4	0	5	2	0	8	7	4	5	4	3
ENSG00000238295	snoU13	0	0	0	0	0	0	0	0	0	0	0	0	0	0	0	0	0	0	0	0	0	0	0	0
ENSG00000237282	LINC00851	0	0	0	0	0	0	0	0	0	0	0	0	0	0	0	0	0	0	0	0	0	0	0	0
ENSG00000255214	RP11-163O19.10	0	0	0	0	0	0	0	0	0	0	0	0	0	0	0	0	0	0	0	0	0	0	0	0
ENSG00000197428	OR51D1	0	0	0	0	0	0	0	0	0	0	0	0	0	0	0	0	0	0	0	0	0	0	0	0
ENSG00000185638	FTH1P14	0	0	0	0	0	0	0	0	0	0	0	0	0	0	0	0	0	0	0	0	0	0	0	0
ENSG00000270809	CHCHD2P11	0	0	0	0	0	0	0	0	0	0	0	0	0	0	0	0	0	0	0	0	0	0	0	0
ENSG00000184886	PIGW	260	275	266	205	241	186	216	249	242	239	243	215	417	470	472	328	379	270	381	413	355	317	330	295
ENSG00000233741	AC016691.2	0	0	0	0	0	0	0	0	0	0	0	0	0	0	0	0	0	0	0	0	0	0	0	0
ENSG00000258858	RP11-982M15.5	0	0	0	0	0	0	0	0	0	0	0	0	0	0	0	0	0	0	0	0	0	0	1	0
ENSG00000254481	PTP4A2P2	0	0	0	1	1	1	1	0	0	0	0	1	0	3	1	0	2	0	1	1	0	0	0	1
ENSG00000249265	AC113167.2	0	0	0	0	0	0	0	0	0	0	0	0	0	0	0	0	0	0	0	0	0	0	0	0
ENSG00000272434	RP13-131K19.6	3	3	0	0	1	0	0	2	1	1	3	1	1	1	2	2	1	3	2	4	3	1	0	1
ENSG00000249395	CASC9	0	0	0	0	0	0	0	0	0	0	0	1	0	0	0	0	0	0	0	3	0	1	5	1
ENSG00000237799	CICP11	0	0	0	0	0	0	0	0	0	0	0	0	0	0	0	0	0	0	0	0	0	0	0	0
ENSG00000258442	RP11-474N8.5	0	0	0	0	0	0	0	0	0	0	0	0	0	0	0	0	0	0	0	0	0	0	0	0
ENSG00000259985	RP11-549B18.1	0	0	0	0	0	0	0	0	0	0	0	0	0	0	0	1	1	1	3	1	2	3	4	4
ENSG00000265514	RP11-92G19.2	0	0	0	0	0	0	0	0	0	0	0	0	0	0	0	0	0	0	0	0	0	0	0	0
ENSG00000111727	HCFC2	536	723	738	538	682	702	552	763	787	643	781	721	469	542	604	497	574	487	555	628	570	538	585	619
ENSG00000183675	PTPN20B	0	0	0	0	0	0	0	0	0	0	0	0	0	0	0	0	0	0	0	0	0	0	0	0
ENSG00000135974	C2orf49	737	850	655	627	698	600	638	794	691	780	817	694	651	740	646	612	646	451	655	734	522	668	623	572
ENSG00000164306	PRIMPOL	373	403	384	360	431	365	355	449	417	369	420	437	496	505	429	499	539	359	569	550	498	553	531	457
ENSG00000250325	IGBP1P4	0	0	0	0	0	0	0	0	0	0	0	0	0	0	0	0	0	0	0	0	0	0	0	0
ENSG00000258712	CXADRP2	0	0	0	0	0	0	0	0	0	0	0	0	0	0	0	0	0	0	0	0	0	0	0	0
ENSG00000272344	SNORD114-21	0	0	0	0	0	0	0	0	0	0	0	0	0	0	0	0	0	0	0	0	0	0	0	0
ENSG00000230534	RP11-297A16.2	0	1	1	0	1	0	1	2	0	1	1	0	2	1	1	1	0	0	3	3	1	3	0	1
ENSG00000213886	UBD	0	0	0	0	0	0	0	0	0	0	0	0	0	0	0	0	0	0	0	0	0	0	0	0
ENSG00000258172	RP11-1105G2.4	0	0	0	0	0	1	0	0	0	0	0	0	0	0	0	0	0	0	0	0	0	0	0	0
ENSG00000269072	CTD-3187F8.14	0	0	0	0	0	0	0	0	0	0	0	0	0	0	0	0	0	0	0	0	0	0	0	0
ENSG00000143545	RAB13	3383	4177	4211	3118	4081	4413	3508	5103	4940	4255	5093	4833	3924	4370	4203	4091	4417	3378	4810	5217	4152	4889	4365	4200
ENSG00000267980	AC007292.6	2	0	0	5	1	2	1	1	3	2	0	0	1	2	1	0	3	0	1	0	1	3	0	4
ENSG00000229023	AC067945.3	0	0	0	0	0	0	0	0	0	0	0	0	0	0	1	1	2	1	0	0	0	0	0	1
ENSG00000063587	ZNF275	738	858	809	671	765	722	686	1010	809	680	811	780	669	743	881	650	639	536	691	794	646	628	587	659
ENSG00000224236	MRRFP1	0	0	0	0	0	0	0	0	0	0	1	0	0	0	0	0	0	0	0	0	0	0	0	0
ENSG00000244055	AC007566.10	4	10	11	4	6	6	3	5	13	8	4	10	6	9	5	2	7	0	5	6	7	2	4	4
ENSG00000254033	RP11-431M3.2	0	0	0	0	0	0	0	0	0	0	0	0	0	0	0	0	0	0	0	0	0	0	0	0
ENSG00000179818	PCBP1-AS1	119	187	116	102	178	160	151	187	167	197	201	205	138	146	135	136	124	98	160	150	110	159	128	144
ENSG00000261172	RP11-356C4.5	0	0	0	0	0	0	0	0	0	0	0	0	0	0	0	0	0	0	0	0	0	0	0	0
ENSG00000204793	FOXD4L6	0	0	0	0	0	0	0	0	0	0	0	0	0	0	0	0	0	0	0	0	0	0	0	1
ENSG00000263894	MIR3925	0	0	0	0	0	0	0	0	0	0	0	0	0	0	0	0	0	0	0	0	0	0	0	0
ENSG00000150048	CLEC1A	2	3	2	0	2	1	3	4	3	2	7	2	0	0	1	4	1	1	4	3	2	1	2	2
ENSG00000270625	RP4-555N2.4	0	0	0	0	0	0	0	0	0	0	0	0	0	0	0	0	0	0	0	0	0	0	0	0
ENSG00000230499	AC108463.1	0	0	0	0	0	0	0	0	0	0	0	0	0	0	0	0	0	0	0	1	0	0	0	0
ENSG00000202241	RN7SKP186	0	0	0	0	0	0	0	0	0	0	0	0	0	0	0	0	0	0	0	0	0	0	0	0
ENSG00000175319	NF1P5	0	0	1	0	1	0	0	0	0	0	0	0	1	1	0	0	0	0	0	0	0	0	0	0
ENSG00000106348	IMPDH1	1606	1620	1673	1296	1498	1368	1357	1876	1496	1530	1714	1373	1643	1751	1868	1392	1563	1200	1742	1930	1470	1676	1459	1593
ENSG00000233884	XXyac-YM21GA2.3	0	0	0	0	0	0	0	0	0	0	0	0	0	0	0	0	0	0	0	0	0	0	0	0
ENSG00000261553	RP11-29G8.3	6	4	18	10	10	13	9	8	19	7	16	17	10	7	14	9	11	13	4	8	14	3	8	8
ENSG00000120555	SEPT7P9	2	1	0	3	1	7	1	1	1	3	0	0	3	4	2	2	2	2	4	10	3	6	2	1
ENSG00000145391	SETD7	3978	4321	4707	3187	3943	3760	2986	4007	4103	3404	3830	3901	3959	4071	4731	3778	3577	3150	3509	4084	3715	3622	3513	3722
ENSG00000202031	SNORD38A	0	0	0	1	3	2	3	2	1	0	2	2	1	1	0	0	2	2	5	1	1	0	0	0
ENSG00000224733	RP1-86D1.5	0	0	0	0	0	0	0	0	0	0	0	0	0	0	0	0	0	0	0	0	0	0	0	0
ENSG00000268861	CTD-2207O23.3	0	0	0	0	0	3	1	0	1	0	0	1	0	0	0	0	0	0	0	0	0	0	0	0
ENSG00000167969	ECI1	617	653	687	603	629	725	585	796	746	662	748	686	663	641	667	610	754	527	690	849	680	738	663	740
ENSG00000264713	AC106878.1	0	0	0	0	0	0	0	0	0	0	0	0	0	0	0	0	0	0	0	0	0	0	0	0
ENSG00000263721	MIR4444-1	0	0	0	0	0	0	0	0	0	0	0	0	0	0	0	0	0	0	0	0	0	0	0	0
ENSG00000262714	RP11-44F14.8	0	0	0	0	0	0	0	0	0	0	0	0	0	0	1	0	0	0	0	0	0	0	0	0
ENSG00000243704	RN7SL105P	0	0	0	0	0	0	0	0	0	0	0	0	0	0	0	0	0	0	0	0	0	0	0	0
ENSG00000249855	EEF1A1P19	40	34	47	18	30	40	28	45	49	25	58	43	37	47	35	25	29	43	47	44	50	41	46	27
ENSG00000172432	GTPBP2	2151	2098	2389	1611	1917	2288	1692	2123	2144	1958	2097	2265	1992	2189	2390	1873	2152	1848	2014	1920	1823	1998	1844	1863
ENSG00000238986	snoU13	0	0	0	0	0	0	0	0	0	0	0	0	0	0	0	0	0	0	0	0	0	0	0	0
ENSG00000266936	CTC-215O4.4	0	0	0	0	0	0	0	0	1	0	0	1	0	0	0	0	0	0	0	0	0	0	0	0
ENSG00000137825	ITPKA	42	38	50	47	52	64	39	52	53	52	58	55	73	67	71	56	87	89	105	95	82	89	71	82
ENSG00000269084	AC009977.1	0	0	0	0	0	0	0	0	0	0	0	0	0	0	0	0	0	0	0	0	0	0	0	0
ENSG00000079150	FKBP7	691	865	801	577	746	694	730	1037	963	794	988	926	793	806	811	660	731	513	781	943	624	797	745	617
ENSG00000214760	RPL21P1	0	2	0	0	0	0	1	0	0	1	0	0	0	0	0	0	0	0	0	0	1	0	0	0
ENSG00000223564	CYP4F32P	0	0	0	0	0	0	0	0	0	0	0	0	0	1	0	0	0	0	0	0	0	0	0	0
ENSG00000117114	LPHN2	2887	3650	3602	2633	3383	3130	2802	4018	3977	3266	4045	3848	4789	4931	4918	5037	4888	3480	4748	5736	4121	4909	4591	4091
ENSG00000111254	AKAP3	6	6	9	6	11	5	6	12	8	6	13	5	5	6	3	3	3	3	4	6	4	4	2	4
ENSG00000266724	AC108721.2	0	0	0	0	0	0	0	0	0	0	0	0	0	0	0	0	0	0	0	0	0	0	0	0
ENSG00000070785	EIF2B3	667	668	621	528	696	567	582	676	631	661	756	673	602	609	668	613	658	477	678	685	580	637	631	594
ENSG00000197933	ZNF823	97	96	89	72	96	76	97	92	77	74	93	75	96	127	126	88	128	86	140	118	111	122	105	143
ENSG00000198406	BZW1P2	40	42	49	35	30	38	47	46	40	41	37	41	54	44	51	51	37	31	54	50	33	44	46	23
ENSG00000201675	SNORD32A	0	0	0	0	0	0	0	0	0	0	0	0	0	0	0	0	0	0	0	0	0	0	0	0
ENSG00000106086	PLEKHA8	328	319	305	236	263	245	258	286	281	275	291	261	466	496	491	375	357	317	336	368	314	336	307	328
ENSG00000214147	RP11-332P22.2	0	0	0	0	0	0	0	0	0	0	0	0	0	0	0	0	0	0	0	0	0	0	0	0
ENSG00000152377	SPOCK1	18429	22197	20513	15496	19975	17667	22657	29021	27135	26084	27727	26211	36287	37258	34488	33112	32711	23599	28833	29324	21741	29492	24257	22175
ENSG00000262881	RP11-669E14.4	0	0	0	0	0	0	0	0	0	0	0	0	0	0	0	0	0	0	0	0	0	0	0	0
ENSG00000250867	RP11-1415C14.2	0	0	0	0	0	0	0	0	0	0	0	0	0	0	0	0	0	0	0	0	0	0	0	0
ENSG00000186867	QRFPR	1	4	4	1	7	2	3	0	1	1	3	3	0	0	0	0	0	0	1	0	1	0	0	0
ENSG00000272646	RP11-188P17.2	1	0	1	1	2	0	0	0	1	1	0	1	3	0	3	1	1	0	1	5	1	0	0	0
ENSG00000141756	FKBP10	15607	16913	17369	12692	15385	15705	13825	18474	17096	15362	17715	16325	13903	14060	15200	11910	13063	10565	14377	14854	12951	13872	12176	12776
ENSG00000242922	RPL21P104	0	0	0	0	0	0	0	0	0	0	0	0	0	0	0	0	0	0	0	0	0	0	0	0
ENSG00000201659	RNU12-2P	0	0	2	0	0	1	0	0	3	0	0	0	1	0	0	0	0	0	1	0	0	0	0	2
ENSG00000254727	PTP4A1P6	0	0	0	0	0	0	0	0	0	0	0	0	0	0	0	0	0	0	0	0	0	0	0	0
ENSG00000233469	ST6GALNAC4P1	0	0	0	1	0	0	1	2	0	0	2	4	0	2	3	0	1	1	0	1	0	0	0	2
ENSG00000248956	HMGB1P44	0	0	0	0	0	0	0	0	0	0	0	0	0	0	0	0	0	0	0	0	0	0	0	0
ENSG00000265466	AL583842.2	0	0	0	0	0	0	0	0	0	0	0	0	0	0	0	0	0	0	0	0	0	0	0	0
ENSG00000228257	AC010141.6	0	0	0	0	0	0	0	0	0	0	0	0	0	0	0	0	0	0	0	0	0	0	0	0
ENSG00000222579	Y_RNA	0	0	0	0	0	0	0	0	0	0	0	0	0	0	0	0	0	0	0	0	0	0	0	0
ENSG00000251093	RP11-414H23.3	0	0	0	0	0	0	0	0	0	0	0	0	0	2	0	2	2	1	2	3	1	3	0	0
ENSG00000229433	RP11-329B9.1	0	0	0	0	0	0	0	0	0	0	0	0	0	0	0	0	0	1	0	0	0	0	0	0
ENSG00000261589	CTC-462L7.1	20	28	21	21	16	28	26	31	34	46	30	36	32	34	28	38	37	26	37	30	33	36	27	33
ENSG00000258802	RP11-589M4.2	0	0	0	0	0	0	0	0	0	0	0	0	0	0	0	0	0	0	0	0	0	0	0	0
ENSG00000188716	DUPD1	0	0	0	0	0	0	0	0	0	0	0	0	0	0	0	0	0	0	0	0	0	1	0	0
ENSG00000270223	RP13-36G14.4	0	0	0	1	0	0	0	0	0	0	1	1	0	0	0	0	0	0	0	0	0	0	0	0
ENSG00000261665	TUBA8P2	0	0	0	0	0	0	0	0	0	0	0	0	0	0	0	0	0	0	0	0	0	0	0	0
ENSG00000233340	RP11-25C19.3	0	0	0	0	0	0	0	0	0	0	0	0	0	0	0	0	0	0	0	0	0	0	0	0
ENSG00000242206	RPS26P35	0	0	0	0	0	0	0	0	0	0	0	0	0	0	0	0	0	0	0	0	0	1	0	0
ENSG00000246640	RP11-1094H24.4	7	4	13	1	6	7	3	10	7	9	4	9	4	12	14	14	7	11	9	13	14	10	13	10
ENSG00000268088	AC093063.2	0	0	0	0	0	0	0	0	0	0	0	0	0	0	0	0	0	0	0	0	0	0	0	0
ENSG00000252652	Y_RNA	0	0	1	0	1	2	0	1	0	0	0	0	0	0	0	0	0	0	0	0	1	1	0	1
ENSG00000223019	RNA5SP306	0	0	0	0	0	0	0	0	0	0	0	0	0	0	0	0	0	0	0	0	0	0	0	0
ENSG00000244361	RPL30P7	0	0	0	0	0	0	1	0	0	0	0	0	0	0	0	0	0	0	0	0	0	0	0	0
ENSG00000239969	RP11-163E9.2	1	5	3	1	2	2	2	4	3	0	3	4	1	1	7	1	1	2	5	0	2	5	2	1
ENSG00000258615	RP11-725G5.3	0	0	0	0	0	0	0	0	0	0	0	0	0	0	0	0	0	0	0	0	0	0	0	0
ENSG00000182667	NTM	1548	1553	1277	1303	1377	1040	1233	1447	1045	1542	1380	996	1287	1498	2099	1232	1602	1521	1412	1645	1698	1440	1505	1593
ENSG00000183117	CSMD1	0	0	0	0	0	0	0	0	0	0	0	0	0	0	1	0	0	0	0	0	1	0	0	0
ENSG00000156284	CLDN8	0	0	0	0	0	0	0	0	0	0	0	0	0	0	0	0	0	0	0	0	0	0	0	0
ENSG00000202186	RNU6-497P	0	0	0	0	0	0	0	0	0	0	0	0	0	0	0	0	0	0	0	0	0	0	0	0
ENSG00000256283	RP11-365O10.1	0	0	0	0	0	0	0	0	1	0	0	0	0	1	0	0	0	0	0	0	0	0	0	0
ENSG00000224329	LINC00297	0	0	0	0	0	0	0	0	0	0	0	0	0	0	0	0	0	0	0	0	0	0	0	0
ENSG00000215149	KRT18P32	0	0	0	0	0	0	0	0	0	0	0	0	0	0	0	0	0	0	0	0	0	0	0	0
ENSG00000224002	AC090099.2	0	0	0	0	0	0	0	0	0	0	0	0	0	0	0	0	0	0	0	0	0	0	0	0
ENSG00000163945	UVSSA	149	151	247	160	165	262	191	200	299	161	243	256	121	129	195	152	144	170	168	162	197	150	155	220
ENSG00000182776	RP11-114H20.1	0	0	0	0	0	0	0	0	0	0	0	0	0	0	0	0	0	0	0	0	0	0	0	0
ENSG00000197161	OR4C4P	0	0	0	0	0	0	0	0	0	0	0	0	0	0	0	0	0	0	0	0	0	0	0	0
ENSG00000238886	SNORD121A	0	0	0	0	0	1	0	0	0	1	0	1	0	0	0	0	0	0	0	1	1	1	0	0
ENSG00000176787	OR52E2	0	0	0	0	0	0	0	0	0	0	0	0	0	0	0	0	0	0	0	0	0	0	0	0
ENSG00000230322	RP3-323N1.2	0	0	0	0	0	0	0	0	0	0	0	0	0	0	0	0	0	0	0	0	0	0	0	0
ENSG00000251187	CTC-459M5.2	0	0	0	0	0	0	0	0	0	0	0	0	0	0	0	0	0	0	0	0	0	0	0	0
ENSG00000236068	AC016561.1	0	0	0	0	0	0	0	0	0	0	0	0	0	0	0	0	0	0	0	0	0	0	0	0
ENSG00000261130	RP11-1021N1.1	0	0	0	0	0	0	0	0	0	0	0	0	0	0	0	0	0	0	0	0	0	0	0	0
ENSG00000222268	RNA5SP425	0	0	0	0	0	0	0	0	0	0	0	0	0	0	0	0	0	0	0	0	0	0	0	0
ENSG00000257458	RP11-473C19.1	0	0	0	0	0	0	0	0	0	0	0	0	0	0	0	0	0	0	0	0	0	0	0	0
ENSG00000249337	SNX18P25	0	0	0	0	0	0	0	0	0	0	0	0	0	0	0	1	0	0	0	0	0	0	0	0
ENSG00000269175	AC093157.1	0	0	1	0	0	0	1	0	1	0	0	0	0	1	0	0	0	0	1	0	0	0	1	0
ENSG00000199719	RN7SKP74	0	0	0	0	0	0	0	0	0	0	0	0	0	0	0	0	0	0	0	0	0	0	0	0
ENSG00000222604	SNORA7	0	0	0	0	0	0	0	0	0	0	0	0	0	0	0	0	0	0	0	0	0	0	0	0
ENSG00000203781	AL591704.9	0	0	0	0	0	0	0	0	0	0	0	0	0	0	0	0	0	0	1	0	0	0	0	0
ENSG00000078142	PIK3C3	1129	1085	1274	861	1055	989	840	1058	1190	934	1041	1080	1680	1742	2092	1464	1595	1356	1528	1698	1425	1561	1454	1424
ENSG00000258216	RP11-654D12.2	1	0	0	0	0	0	1	0	0	0	1	0	1	0	0	0	0	0	0	0	0	0	0	0
ENSG00000118402	ELOVL4	306	342	275	250	309	185	218	317	216	265	265	209	274	346	279	293	278	164	347	397	213	324	350	269
ENSG00000203266	RP11-560A15.3	0	0	0	0	0	0	0	0	0	0	0	0	0	0	0	0	0	0	0	0	0	0	0	0
ENSG00000196228	SULT1C3	0	0	0	0	0	0	0	0	0	0	0	0	0	0	0	0	0	0	0	0	0	0	2	1
ENSG00000138744	NAAA	385	505	372	339	455	347	362	526	367	401	505	395	280	279	255	269	278	193	363	338	259	361	292	280
ENSG00000263369	RP11-640N20.9	0	0	0	0	0	0	0	0	0	0	0	0	0	0	0	0	0	0	0	0	0	0	0	0
ENSG00000257642	RP11-474B16.1	11	2	3	8	8	2	6	10	1	4	8	5	4	6	0	6	4	2	1	6	1	1	2	2
ENSG00000178115	GOLGA8Q	0	0	1	0	1	2	0	1	0	0	0	2	0	2	1	1	1	1	1	0	0	0	0	0
ENSG00000254057	RP3-388N13.3	2	0	0	0	1	3	2	4	2	0	0	0	0	0	0	0	3	0	1	0	1	0	1	1
ENSG00000239023	RNU1-98P	0	0	0	0	0	0	0	0	0	0	0	0	0	0	0	0	0	0	0	0	0	0	0	0
ENSG00000236761	CTAGE9	0	0	0	0	2	0	0	0	0	1	0	0	1	0	0	0	2	0	2	0	0	0	0	0
ENSG00000204933	CD177P1	0	0	0	0	0	0	0	0	0	0	0	0	0	0	0	0	0	0	0	0	0	0	0	0
ENSG00000221318	AC135983.1	0	0	0	0	0	0	0	0	0	0	0	0	0	0	0	0	0	0	0	0	0	0	0	0
ENSG00000225046	RP1-20I3.3	0	0	0	0	0	0	0	0	0	0	0	0	0	0	0	0	0	0	0	0	0	0	0	0
ENSG00000215227	RP11-308K19.2	0	0	0	0	0	0	0	0	0	0	0	0	0	0	0	0	0	0	0	0	0	0	0	0
ENSG00000231331	AC103563.2	0	0	0	0	0	0	0	0	0	0	0	0	0	0	0	0	0	0	0	0	0	0	0	0
ENSG00000255730	CTC-435M10.3	0	0	0	0	0	0	0	0	0	0	0	0	0	0	0	0	0	0	0	0	0	0	0	0
ENSG00000229696	KARSP1	0	0	0	0	0	0	0	0	0	0	0	0	0	0	0	0	0	0	0	0	0	0	0	0
ENSG00000238351	snoU13	0	0	0	0	0	0	0	0	0	0	0	0	0	0	0	0	0	0	0	0	0	0	0	0
ENSG00000254248	RP11-320N21.2	0	0	0	0	0	0	0	0	0	0	0	0	0	0	0	0	0	0	0	0	0	0	0	0
ENSG00000223711	AC091633.3	0	1	1	0	0	1	0	2	3	0	2	0	0	1	1	0	1	2	0	0	0	0	1	1
ENSG00000165732	DDX21	4403	4255	4052	3222	3745	3008	3189	3762	3236	3590	3617	3126	4324	4364	4965	3558	3691	3217	3636	3808	3245	3503	3339	3398
ENSG00000205143	ARID3C	11	6	3	4	1	3	4	5	6	3	4	4	7	3	3	0	4	2	6	1	2	4	2	2
ENSG00000231937	RP11-329E24.6	0	0	0	0	0	0	0	0	0	0	0	0	0	0	0	0	0	0	0	0	0	0	0	0
ENSG00000267330	AC131056.5	0	0	0	0	0	0	0	0	0	0	0	0	0	0	0	0	0	0	0	0	0	0	0	0
ENSG00000234624	AC016894.1	0	0	0	0	0	0	0	0	0	0	0	0	0	0	0	0	1	0	0	0	0	0	0	0
ENSG00000269402	AC116407.2	0	0	0	0	0	0	0	0	0	0	0	0	0	0	0	0	0	0	0	0	0	0	0	0
ENSG00000250068	RP11-576C12.1	0	0	0	0	0	0	0	0	0	0	0	0	0	0	0	0	0	0	0	0	0	0	0	0
ENSG00000251018	RP11-80G7.1	0	0	0	0	0	0	0	0	0	0	0	0	0	0	0	0	0	0	0	0	0	1	0	1
ENSG00000234061	AC007969.4	0	0	0	0	1	0	0	0	0	1	0	2	0	0	0	0	0	0	0	3	1	0	0	0
ENSG00000102103	PQBP1	423	519	471	359	425	400	435	536	470	451	530	469	459	500	506	468	488	386	546	560	443	604	490	520
ENSG00000254712	RP11-560B16.5	0	0	0	0	0	0	0	0	1	0	0	0	0	0	0	0	0	0	0	0	0	0	0	0
ENSG00000182484	WASH6P	8	17	20	8	8	19	8	21	20	13	12	20	9	17	6	11	9	13	23	14	13	17	11	21
ENSG00000150551	LYPD1	103	93	144	71	89	102	108	133	109	105	99	133	947	882	832	725	837	568	1785	1703	1114	1762	1551	1193
ENSG00000243650	RN7SL834P	2	1	1	2	2	1	2	3	1	1	2	2	2	0	1	0	0	0	3	2	0	0	1	2
ENSG00000185591	SP1	2234	2405	2734	2087	2443	2571	2035	2759	2945	2383	2674	2922	2024	2157	2744	2237	2241	2178	2247	2423	2595	2324	2117	2539
ENSG00000198382	UVRAG	661	687	615	495	575	550	496	693	552	559	659	545	608	648	691	548	614	423	636	649	517	667	580	601
ENSG00000250427	CTD-3179P9.2	0	0	0	0	0	0	0	0	0	0	0	0	0	0	0	0	0	0	0	0	0	0	0	0
ENSG00000219814	XX-C2158C6.2	0	0	0	0	0	0	0	0	0	0	0	0	0	0	0	0	0	0	0	0	0	0	0	0
ENSG00000229186	ADAM1A	19	25	17	16	18	14	17	16	24	17	27	23	26	23	19	22	33	15	26	33	22	25	27	17
ENSG00000188211	NCR3LG1	143	141	160	128	147	151	116	165	189	101	184	178	126	168	253	160	153	167	150	147	185	152	168	229
ENSG00000242561	ATP5LP5	0	0	0	0	0	0	0	0	0	0	0	0	0	0	0	0	0	0	0	0	0	0	0	0
ENSG00000236538	ZNF863P	0	0	0	0	0	0	0	0	0	0	0	0	0	0	0	0	0	0	0	0	0	0	0	0
ENSG00000231718	RP11-382E9.1	0	0	0	0	0	0	0	0	0	0	0	0	0	0	0	0	0	0	0	0	0	0	0	0
ENSG00000250386	RP11-432M8.11	0	0	0	0	0	0	0	0	0	0	0	0	1	0	0	0	0	0	0	0	0	0	0	0
ENSG00000243514	RPL32P33	0	0	0	0	0	0	0	0	0	0	0	0	0	0	0	0	0	0	0	0	0	0	0	1
ENSG00000223535	FAM90A17P	0	0	0	0	0	0	0	0	0	0	0	0	0	0	0	0	0	0	0	0	0	0	0	0
ENSG00000231999	RP5-1007M22.2	12	10	9	5	11	15	7	8	14	7	15	13	15	19	13	14	12	7	14	8	14	18	11	15
ENSG00000140107	SLC25A47	0	0	2	0	0	0	0	0	0	0	1	0	0	0	0	0	0	0	1	0	1	0	0	0
ENSG00000164163	ABCE1	3542	3466	3001	2822	2960	2381	2872	3201	2739	3167	3120	2659	3274	3231	3615	2759	2987	2390	3436	3539	2737	3200	3118	2702
ENSG00000184933	OR6A2	0	0	1	0	0	0	0	0	0	0	0	0	0	1	0	0	0	0	0	0	0	0	0	0
ENSG00000249797	CTD-3179P9.1	0	0	0	0	0	0	0	0	0	0	0	0	0	0	0	0	0	0	0	0	0	0	0	0
ENSG00000237372	RP11-316P17.2	0	0	0	0	0	0	0	0	0	0	0	0	0	0	0	0	0	0	0	0	0	0	0	0
ENSG00000223870	AP000233.3	0	0	0	0	0	0	0	0	0	0	0	0	0	0	0	0	0	0	0	0	0	0	0	0
ENSG00000130304	SLC27A1	477	569	681	452	522	656	534	640	711	566	650	713	464	424	527	450	480	463	637	668	570	566	540	627
ENSG00000255582	OR10G2	0	0	0	0	0	0	0	0	0	0	0	0	0	0	0	0	0	0	0	0	0	0	0	0
ENSG00000233872	AC005033.6	0	0	0	0	0	0	0	0	0	0	0	0	0	0	0	0	0	0	0	0	0	0	0	0
ENSG00000225200	AB019441.29	18	13	15	9	5	11	15	19	10	12	9	21	19	16	9	8	21	16	15	14	10	12	14	10
ENSG00000213066	FGFR1OP	201	252	215	263	324	226	226	378	307	333	375	285	251	285	266	366	353	283	371	421	278	383	380	232
ENSG00000227536	SOCS5P4	2	1	1	1	1	1	0	0	3	2	1	0	0	3	3	1	1	1	0	1	0	1	3	2
ENSG00000145740	SLC30A5	1680	1846	1560	1578	1838	1383	1594	2109	1733	1990	2081	1597	1709	1850	1747	1525	1672	1201	1727	1924	1442	1668	1562	1397
ENSG00000227018	IL6STP1	0	2	0	0	0	1	0	0	1	0	0	1	0	0	1	1	1	1	0	2	1	0	1	0
ENSG00000257955	RP1-228P16.5	0	0	0	0	0	0	0	0	0	0	0	0	0	0	0	0	0	0	0	0	0	0	0	0
ENSG00000254013	MAP2K1P1	0	0	0	0	1	0	0	0	0	0	0	0	1	1	0	1	2	0	1	0	0	0	1	0
ENSG00000110717	NDUFS8	1090	1138	1039	888	1081	957	850	1205	960	1057	1204	957	1253	1253	1168	1181	1247	857	1274	1291	1010	1354	1146	1127
ENSG00000177684	DEFB114	0	0	0	0	0	0	0	0	0	0	0	0	0	0	0	0	0	0	0	0	0	0	0	0
ENSG00000228327	RP11-206L10.2	4	9	7	4	3	14	7	7	12	1	5	18	7	8	13	5	5	6	4	13	15	3	7	17
ENSG00000248529	RP11-2O17.2	0	0	0	0	0	0	0	0	0	0	0	0	0	0	0	0	0	0	0	0	0	0	0	0
ENSG00000166143	PPP1R14D	0	0	0	0	0	0	0	0	0	0	0	0	0	0	0	0	0	0	0	0	0	0	0	0
ENSG00000147905	ZCCHC7	788	844	835	720	784	671	736	978	763	845	898	786	759	693	716	634	739	549	856	803	662	774	656	627
ENSG00000090932	DLL3	2	0	0	4	3	2	3	3	3	0	0	2	10	9	5	10	7	5	9	16	5	6	8	5
ENSG00000223287	RNU6-954P	0	0	0	0	0	0	0	0	0	0	0	0	0	0	0	0	0	0	0	0	0	0	0	0
ENSG00000104881	PPP1R13L	994	818	715	765	786	696	792	922	760	941	822	696	1100	1089	1232	975	1215	856	1149	1013	1061	1187	974	1032
ENSG00000260339	HEXA-AS1	0	0	1	1	0	2	0	1	0	1	2	1	0	0	1	1	1	1	1	0	1	1	0	0
ENSG00000165899	OTOGL	3	6	3	3	4	7	0	3	7	11	3	2	10	3	5	6	8	3	6	3	9	5	6	12
ENSG00000227463	RP11-158D2.2	0	0	0	0	0	0	0	0	0	2	1	0	0	1	1	0	0	0	0	0	0	0	0	0
ENSG00000254603	OR5M6P	0	0	0	0	0	0	0	0	0	0	0	0	0	0	0	0	0	0	0	0	0	0	0	0
ENSG00000270691	RP11-403N16.5	0	0	0	0	0	0	0	0	0	0	0	0	0	0	0	0	0	0	0	0	0	0	0	0
ENSG00000270242	RP11-295P22.1	0	0	0	0	0	0	0	0	0	0	0	0	0	0	0	0	0	0	0	0	0	0	0	0
ENSG00000269397	CTB-92J24.2	31	39	34	45	37	20	31	36	21	37	32	33	42	49	39	36	44	39	34	50	45	32	42	35
ENSG00000201641	RNU6-1187P	0	0	0	0	0	0	0	0	0	0	0	0	0	0	0	0	0	0	0	0	0	0	0	0
ENSG00000260520	RP11-510M2.6	0	0	0	0	0	0	0	0	0	0	0	0	0	0	0	0	0	0	0	0	0	0	0	0
ENSG00000206806	Y_RNA	0	0	0	0	0	0	0	0	0	0	0	0	0	0	0	0	0	0	0	0	0	0	0	0
ENSG00000267192	AC006116.12	1	0	0	0	1	0	1	1	1	0	1	0	0	0	0	0	0	0	0	0	0	0	0	0
ENSG00000242393	AC010141.4	0	0	0	0	0	0	0	0	0	0	0	0	0	0	0	0	0	0	0	0	0	0	0	0
ENSG00000162104	ADCY9	874	991	1155	800	936	1137	777	1214	1313	980	1224	1339	1014	1073	1335	1152	1194	1036	1137	1313	1257	1255	1241	1352
ENSG00000185264	TEX33	0	0	0	0	0	0	0	0	0	0	0	0	0	0	0	0	0	0	0	0	0	0	0	0
ENSG00000160716	CHRNB2	4	4	1	1	0	0	2	3	3	2	1	0	1	0	4	2	3	0	1	0	2	0	1	1
ENSG00000212039	AL592205.1	0	0	0	0	0	0	0	0	0	0	0	0	0	0	0	0	0	0	0	0	0	0	0	0
ENSG00000228140	RP3-467K16.4	1	3	5	0	5	3	5	7	7	2	7	5	4	5	2	3	2	7	7	3	4	6	2	4
ENSG00000248873	SERBP1P6	1	0	1	0	1	2	1	1	0	1	3	0	2	4	2	1	0	0	1	3	0	3	2	3
ENSG00000265584	MIR3978	0	0	0	0	0	0	0	0	0	0	0	0	0	0	0	1	0	0	0	0	0	0	0	0
ENSG00000238172	RPS2P35	0	0	2	0	0	1	0	0	0	0	0	1	0	0	0	2	1	1	1	0	0	0	0	1
ENSG00000239257	RPL23AP1	0	0	0	0	0	0	0	0	0	0	0	0	0	0	0	0	0	0	0	0	0	0	0	0
ENSG00000221634	MIR1276	0	0	0	0	0	0	0	0	1	0	0	0	0	0	0	0	0	0	0	0	0	0	0	0
ENSG00000271429	RPL17P51	0	0	0	0	0	0	0	0	0	0	0	0	0	0	0	0	0	0	0	0	0	0	0	0
ENSG00000264794	AC024996.1	0	0	0	0	0	0	0	0	0	0	0	0	0	0	0	0	0	0	0	0	0	0	0	0
ENSG00000201450	RNU6-149P	0	0	0	0	0	0	0	0	0	0	0	0	0	0	0	0	0	0	0	0	0	0	0	0
ENSG00000260005	AC027601.1	0	0	0	0	1	0	1	1	0	0	0	0	3	0	0	0	0	0	0	0	1	0	0	0
ENSG00000003756	RBM5	1478	1789	1642	1297	1647	1553	1525	2125	1815	1622	2231	1978	1721	1731	1707	1649	1815	1280	1982	2151	1471	1956	1863	1665
ENSG00000173013	CCDC96	41	34	38	38	41	42	25	52	37	32	33	34	42	38	45	42	45	40	36	58	45	51	41	44
ENSG00000121848	RNF115	1169	1408	1292	999	1260	1042	906	1298	1188	1178	1243	1142	1119	1207	1492	1020	1129	918	1136	1207	1077	1143	1112	1112
ENSG00000271890	OR10AE1P	0	0	0	0	0	0	0	0	0	0	0	0	0	0	0	0	0	0	0	0	0	0	0	0
ENSG00000248323	LUCAT1	3	2	1	2	1	3	3	0	0	2	2	3	10	5	9	8	4	5	6	6	3	13	2	11
ENSG00000180574	EIF2S3L	9	8	3	7	7	6	6	8	10	13	14	13	4	7	5	10	14	15	5	5	6	9	7	17
ENSG00000253042	SNORA70	0	0	0	0	0	0	0	0	0	0	0	0	0	0	0	0	0	0	0	0	0	0	0	0
ENSG00000118407	FILIP1	14	10	5	11	9	7	10	15	5	14	13	4	39	42	20	38	45	14	17	14	6	15	8	11
ENSG00000165283	STOML2	1880	1885	1839	1557	1702	1565	1638	2038	1700	1756	1989	1796	1715	1781	1717	1468	1674	1283	1891	1907	1495	1894	1569	1442
ENSG00000131475	VPS25	1111	1135	1012	875	1003	902	811	1103	931	1001	1076	865	1029	1059	1166	854	1025	748	949	1014	788	936	799	819
ENSG00000006625	GGCT	787	828	760	722	765	659	688	934	768	808	830	758	1072	1092	1136	972	1076	742	1043	1034	816	955	910	829
ENSG00000175898	CTD-2369P2.2	313	396	357	360	503	494	385	610	555	471	630	514	348	400	380	438	514	356	552	682	483	542	477	454
ENSG00000170920	OR7G3	0	0	0	0	0	0	0	0	0	0	0	0	0	0	0	0	0	0	0	0	0	0	0	0
ENSG00000227646	STEAP2-AS1	0	0	1	0	1	0	0	1	0	2	0	0	0	0	0	0	0	0	1	1	1	1	0	0
ENSG00000243872	RN7SL464P	0	0	0	0	0	0	0	0	0	0	0	0	0	0	0	0	0	0	0	0	0	0	0	0
ENSG00000250719	RP11-322N21.2	0	0	0	0	0	0	0	0	0	0	0	0	0	0	0	0	0	0	0	0	0	0	0	0
ENSG00000255326	CTD-2530H12.4	2	3	4	1	3	6	1	4	4	2	0	5	0	3	0	1	4	0	0	1	5	0	1	1
ENSG00000048028	USP28	927	1110	1005	865	989	893	823	1010	845	1039	1074	909	885	931	938	819	855	706	793	899	762	947	846	829
ENSG00000258694	RP11-1033H12.1	0	0	0	1	0	0	1	0	0	1	0	0	1	0	0	0	0	0	0	0	0	0	0	0
ENSG00000089022	MAPKAPK5	586	629	571	486	565	553	521	630	504	615	641	514	531	543	565	517	560	412	537	552	424	578	508	479
ENSG00000168779	SHOX2	413	446	484	421	472	469	451	624	501	497	610	564	466	508	449	551	567	424	640	672	566	727	623	548
ENSG00000203950	FAM127B	791	909	814	735	942	985	798	1148	1009	878	1070	902	1001	1052	1042	1016	1116	819	1243	1241	1065	1246	1052	1097
ENSG00000126351	THRA	965	1130	1292	1298	1591	1671	1260	1776	1745	1453	1671	1790	926	962	1031	1356	1415	1118	1557	1707	1487	1637	1324	1540
ENSG00000151846	PABPC3	12	11	18	13	16	10	8	17	8	10	12	22	14	19	17	15	17	12	20	14	18	11	8	8
ENSG00000213830	CFL1P5	3	0	0	1	2	3	2	4	4	0	4	3	4	1	1	0	0	2	3	1	2	1	1	4
ENSG00000258848	GRAMD4P6	0	0	0	0	0	0	0	0	0	0	0	0	0	0	0	0	0	0	0	0	0	0	0	0
ENSG00000268730	AC022819.2	0	0	0	0	0	0	0	0	0	0	0	0	0	0	0	0	0	0	0	0	0	0	0	0
ENSG00000231365	RP11-418J17.1	167	204	172	130	172	155	120	233	196	180	184	197	235	245	235	204	228	194	229	254	183	209	223	195
ENSG00000207607	MIR200A	0	0	0	0	0	0	0	0	0	0	0	0	0	0	0	0	0	0	0	0	0	0	0	0
ENSG00000200877	RNU6-560P	0	0	0	0	0	0	0	0	0	0	0	0	0	0	0	0	0	0	0	0	0	0	0	0
ENSG00000168631	DPCR1	0	0	0	0	0	0	0	0	0	0	0	0	0	0	0	0	0	0	0	0	0	0	0	0
ENSG00000237740	NPAP1P3	0	0	0	0	0	0	0	0	0	0	0	0	0	1	0	0	0	0	0	1	0	0	0	0
ENSG00000254002	RP11-213G6.2	24	21	20	17	21	18	8	20	10	6	26	19	5	6	5	3	7	2	4	10	5	5	10	9
ENSG00000272667	RP11-395A13.2	33	32	29	18	23	29	24	35	32	37	28	30	34	40	40	30	43	31	31	42	38	45	31	36
ENSG00000254495	AP000487.4	0	0	0	0	1	1	0	0	0	0	0	0	0	0	0	0	0	0	0	0	1	0	0	1
ENSG00000145826	LECT2	3	2	1	1	1	4	0	3	2	0	6	0	0	1	0	1	0	0	0	0	1	0	0	1
ENSG00000270279	RP4-806M20.5	0	0	0	0	0	0	0	0	0	0	0	0	0	0	0	0	0	0	0	0	0	0	0	0
ENSG00000244252	RP11-495P10.7	2	0	2	2	0	4	1	0	0	0	0	0	1	3	5	2	2	3	0	2	1	0	1	3
ENSG00000113303	BTNL8	0	0	0	0	0	0	0	0	0	0	0	0	0	0	0	0	0	0	0	0	1	0	1	0
ENSG00000223813	AC007255.8	10	7	14	3	3	6	5	9	8	7	3	7	64	72	79	41	50	34	46	47	38	47	45	50
ENSG00000222532	MIR1468	0	0	0	0	0	0	0	0	0	0	0	0	0	0	0	0	0	0	0	0	0	0	0	0
ENSG00000240669	RP11-555K12.2	0	0	0	0	0	0	0	0	0	0	0	0	0	0	0	0	0	0	0	0	0	0	0	0
ENSG00000154124	FAM105B	716	747	715	722	855	765	670	955	812	767	921	817	681	797	784	775	784	644	883	1086	783	906	831	809
ENSG00000140481	CCDC33	1	0	2	1	0	0	0	0	0	0	0	0	0	0	5	0	1	0	2	1	1	0	0	0
ENSG00000255211	RP11-1195F20.7	0	0	0	0	0	0	0	0	0	0	0	0	0	0	0	0	0	0	0	0	0	0	0	0
ENSG00000203615	AC069200.1	0	0	0	0	0	0	0	0	0	0	0	0	0	0	0	0	0	0	0	0	0	0	0	0
ENSG00000238419	RNU7-186P	0	0	0	0	0	0	0	0	0	0	0	0	0	0	0	0	0	0	0	0	0	0	0	0
ENSG00000069966	GNB5	1003	1027	1053	847	1029	915	867	1165	939	997	1098	975	1115	1091	1162	1024	1124	841	1209	1309	1001	1206	1071	1003
ENSG00000163357	DCST1	1	0	0	0	0	0	0	2	0	0	0	0	0	0	0	0	0	0	0	0	0	0	0	0
ENSG00000252617	SNORA70	0	0	0	0	0	0	0	0	0	0	0	0	0	0	0	0	0	0	0	0	0	0	0	0
ENSG00000201524	RNU6-450P	0	0	0	0	0	0	0	0	0	0	0	0	0	0	0	0	0	0	0	0	0	0	0	0
ENSG00000201642	RNU6-865P	0	0	0	0	0	0	0	0	0	0	0	0	0	0	0	0	0	0	0	0	0	0	0	0
ENSG00000264967	RN7SL722P	0	0	0	0	0	0	0	0	0	0	0	0	0	0	0	0	0	0	0	0	0	0	0	0
ENSG00000267776	AC006116.24	1	1	3	2	0	0	2	1	1	0	2	1	0	1	0	0	0	0	0	1	0	1	0	0
ENSG00000267723	CTD-2189E23.1	0	0	0	0	0	0	0	0	0	0	0	0	0	0	0	0	0	0	0	0	0	0	0	0
ENSG00000134588	USP26	0	0	0	0	0	0	0	0	0	0	0	0	0	0	0	0	0	0	0	0	0	0	0	0
ENSG00000171657	GPR82	0	0	0	0	0	0	0	0	0	0	0	0	1	0	0	0	0	0	0	0	0	0	0	0
ENSG00000232938	AC139099.3	0	1	1	0	0	2	1	3	1	2	1	1	2	1	1	1	0	0	0	1	0	4	0	0
ENSG00000228118	LOC124685	0	0	0	0	0	0	0	1	0	0	0	0	0	0	3	1	0	0	0	0	1	0	0	0
ENSG00000259939	RP11-77H9.5	5	5	6	0	4	9	0	6	12	2	2	6	0	3	5	5	3	3	2	7	8	3	0	1
ENSG00000230549	USP17L1P	0	0	0	0	0	0	0	0	0	0	0	0	0	0	0	0	0	0	0	0	0	0	0	0
ENSG00000148803	FUOM	182	153	124	159	153	143	152	215	138	154	144	128	61	54	39	56	56	36	96	86	67	89	72	71
ENSG00000219433	RP11-350J20.4	2	1	0	0	0	0	0	0	0	0	0	1	0	0	1	1	0	0	0	1	0	0	1	1
ENSG00000212014	MIR509-3	0	0	0	0	0	0	0	0	0	0	0	0	0	0	0	0	0	0	0	0	0	0	0	0
ENSG00000212593	SNORA75	0	0	0	0	0	0	0	0	0	0	0	0	0	0	0	0	0	0	0	0	0	0	0	0
ENSG00000273345	CTD-2410N18.4	0	0	0	0	0	0	0	0	0	0	0	0	0	0	0	0	0	0	0	0	0	0	0	0
ENSG00000233196	GS1-304P7.1	0	0	0	0	0	0	0	0	0	0	0	0	0	0	0	0	0	0	0	0	0	0	0	0
ENSG00000065150	IPO5	17193	18329	16433	14638	16606	14038	14124	17970	15199	17047	18378	15513	19475	19718	19701	18150	19144	13828	19845	21791	15691	20058	18610	16419
ENSG00000242651	RN7SL862P	0	0	0	0	0	0	0	0	0	0	0	0	0	0	0	0	0	0	0	0	0	0	0	0
ENSG00000218565	RP11-12A2.1	0	0	0	0	0	0	0	0	0	0	0	0	0	0	0	0	0	0	0	0	0	0	0	0
ENSG00000177125	ZBTB34	343	367	320	326	383	347	301	425	348	332	360	354	284	325	396	355	369	294	316	436	304	324	323	311
ENSG00000233653	CICP7	0	0	0	0	0	0	0	0	0	0	0	0	0	0	0	0	0	0	0	0	0	0	0	0
ENSG00000252770	RNU7-4P	0	0	0	0	0	0	0	0	0	0	0	0	0	0	0	0	0	0	0	0	0	0	0	0
ENSG00000266321	MIR4293	0	0	0	0	0	0	0	0	0	0	0	0	0	0	0	0	0	0	0	0	0	0	0	0
ENSG00000239091	snoU13	0	0	0	0	0	0	0	0	0	0	0	0	0	0	0	0	0	0	0	0	0	0	0	0
ENSG00000254459	RP11-91P24.7	0	0	3	0	1	2	1	0	1	0	0	3	1	2	1	0	0	0	0	0	1	2	2	0
ENSG00000204219	TCEA3	336	367	347	262	366	334	370	602	483	427	537	495	343	367	313	327	359	249	419	412	313	351	326	299
ENSG00000211682	IGLJ6	0	0	0	0	0	0	0	0	0	0	0	0	0	0	0	0	0	0	0	0	0	0	0	0
ENSG00000105737	GRIK5	7	8	6	8	6	5	1	5	4	2	3	4	1	2	3	2	5	1	4	8	0	5	3	5
ENSG00000242687	AC004893.11	15	17	23	12	16	9	12	26	18	28	17	29	15	21	19	11	20	11	20	22	18	13	18	17
ENSG00000198477	ZNF280B	109	92	86	102	116	71	82	117	66	102	108	64	29	48	39	50	35	32	52	69	53	69	55	60
ENSG00000236719	RP11-522D2.1	0	1	0	0	0	0	0	0	0	1	0	0	0	0	0	0	1	0	0	0	0	2	0	0
ENSG00000081803	CADPS2	68	82	48	53	82	38	59	88	46	86	67	55	0	3	0	2	3	2	1	2	2	2	3	2
ENSG00000160194	NDUFV3	608	594	540	476	601	457	563	704	575	628	665	583	654	659	601	563	625	415	745	771	479	675	577	538
ENSG00000259611	CTD-2544M6.2	0	0	0	0	0	0	0	0	0	0	0	0	0	0	0	0	0	0	0	0	0	0	0	0
ENSG00000229814	RPL35AP21	0	0	0	0	0	0	0	0	0	0	0	0	0	0	0	0	0	0	0	0	0	0	0	0
ENSG00000205634	LINC00898	0	0	0	0	0	0	0	0	0	0	0	0	0	0	0	0	0	0	0	0	0	0	0	0
ENSG00000200462	RNU6-727P	0	0	0	0	0	0	0	0	0	0	0	0	0	0	0	0	0	0	0	0	0	0	0	0
ENSG00000164107	HAND2	583	643	686	494	554	571	424	666	547	552	642	537	22	23	12	22	26	6	20	13	18	11	18	9
ENSG00000159761	C16orf86	81	89	89	87	114	97	84	141	105	111	147	102	78	64	47	71	72	38	92	107	37	81	59	49
ENSG00000229314	ORM1	1	0	0	1	1	0	1	1	0	0	0	0	0	0	0	0	0	0	0	0	0	0	0	0
ENSG00000259976	RP11-553L6.5	26	33	48	32	37	50	28	40	54	62	46	74	68	76	80	37	78	60	73	82	66	74	47	82
ENSG00000218418	RP11-296E7.1	3	2	3	4	4	2	3	6	3	3	5	4	6	8	9	9	5	2	1	12	10	6	3	4
ENSG00000229572	EIF4BP4	0	0	0	0	0	0	0	0	0	0	0	0	0	0	0	0	0	0	0	0	0	0	0	0
ENSG00000259162	RP11-203M5.6	0	0	0	0	1	2	0	1	1	0	1	0	0	3	1	2	0	2	2	1	0	1	1	1
ENSG00000211731	TRBV5-7	3	0	0	0	0	0	0	0	0	1	0	0	0	0	0	0	1	0	1	0	0	0	0	0
ENSG00000250561	OR7E59P	0	0	0	0	0	0	0	0	0	0	0	0	0	0	0	0	0	0	0	0	0	0	0	0
ENSG00000232046	AC007392.3	0	5	1	4	1	3	4	6	3	3	1	0	4	3	3	0	1	3	4	1	2	1	2	3
ENSG00000167332	OR51E2	4	4	8	8	9	8	1	2	2	0	3	7	0	2	0	0	1	3	1	1	2	2	0	2
ENSG00000153815	CMIP	907	922	1041	705	842	930	698	871	938	838	939	927	1233	1325	1522	1036	1108	954	1080	1229	1218	1119	1069	1116
ENSG00000214925	RP3-507I15.1	0	0	0	0	1	0	0	0	0	0	0	0	2	0	0	2	1	1	0	1	0	2	0	0
ENSG00000171953	ATPAF2	223	219	232	173	225	212	181	255	256	202	229	211	241	224	233	208	217	147	205	230	183	242	210	214
ENSG00000264077	AC010196.1	0	0	0	0	0	0	0	0	0	0	0	0	0	0	0	0	0	0	0	0	0	0	0	0
ENSG00000028116	VRK2	815	947	743	703	849	601	766	1052	848	867	1063	784	725	712	782	635	716	530	751	796	616	736	689	616
ENSG00000167945	PRR25	0	0	1	0	0	0	0	0	4	0	0	1	0	0	0	0	1	0	1	0	0	0	0	0
ENSG00000162928	PEX13	572	557	462	606	678	518	602	761	596	645	722	580	517	496	504	631	668	456	672	701	511	684	534	528
ENSG00000231646	AC008174.3	0	0	0	0	0	0	0	0	0	0	0	0	0	0	0	0	0	0	0	0	0	0	0	0
ENSG00000253170	RP11-431J17.1	0	0	0	0	0	0	0	0	0	0	0	0	0	0	0	0	0	0	0	0	0	0	0	0
ENSG00000171425	ZNF581	370	496	470	349	384	419	386	551	501	431	582	475	427	465	381	417	399	292	473	540	385	474	416	409
ENSG00000268746	CTD-2571L23.8	0	2	0	1	1	1	2	1	0	3	1	0	1	2	1	0	2	1	3	1	1	0	3	1
ENSG00000266667	RP11-849N15.4	0	0	0	0	0	0	0	0	1	0	0	0	0	0	1	0	0	0	0	0	0	0	1	0
ENSG00000201558	RNVU1-6	0	1	0	0	0	0	0	0	0	0	0	0	0	0	0	0	0	0	2	0	0	0	0	0
ENSG00000270591	RP11-73M18.11	0	0	0	0	0	0	0	0	0	0	1	0	0	0	0	0	0	0	0	0	0	0	0	0
ENSG00000258935	RP11-1078H9.2	0	0	0	0	0	0	0	0	0	0	0	0	0	0	0	0	0	0	0	0	0	0	0	0
ENSG00000257124	RP11-384P14.1	0	0	0	0	0	0	0	0	0	0	0	0	0	0	0	0	0	0	0	0	0	0	0	0
ENSG00000252279	RNU6-406P	0	0	0	0	0	0	0	0	0	0	0	0	0	0	0	0	0	0	0	0	0	0	0	0
ENSG00000261723	CTD-2196E14.3	0	0	0	0	0	0	0	0	0	0	0	0	0	0	0	0	0	0	0	0	0	0	0	0
ENSG00000214967	NPIPA7	0	1	0	0	0	0	0	0	0	0	0	0	1	1	0	0	0	0	0	0	0	0	2	0
ENSG00000265010	RP11-661C3.2	1	0	1	0	2	0	2	2	4	0	1	0	0	0	3	3	0	2	2	2	2	3	1	2
ENSG00000199815	SNORA43	0	0	0	0	0	0	0	0	0	0	0	0	0	0	0	0	0	0	0	0	0	0	0	0
ENSG00000201379	RNU4-76P	0	0	0	0	0	0	0	0	0	0	0	0	0	0	0	0	0	0	0	0	0	0	0	0
ENSG00000250345	RP11-780M14.1	0	0	0	0	0	0	0	0	0	0	0	0	0	0	0	0	0	0	0	0	0	0	0	0
ENSG00000252689	SNORA20	0	0	0	0	0	0	0	0	0	0	0	0	0	0	0	0	0	0	0	0	0	0	0	0
ENSG00000271659	RP11-435O5.4	4	6	3	3	2	5	3	5	5	7	2	4	1	1	1	0	1	0	1	1	0	0	1	1
ENSG00000187754	SSX7	0	0	0	0	0	0	0	0	0	0	0	0	0	0	0	0	0	0	0	0	0	0	0	0
ENSG00000180913	OR56B3P	0	0	0	0	0	0	0	0	0	0	0	0	0	0	0	0	0	0	0	0	0	0	0	0
ENSG00000207322	RNU1-89P	0	0	0	0	0	0	0	0	0	0	0	0	0	0	0	0	0	0	0	0	0	0	0	0
ENSG00000258490	RP11-862P13.1	0	0	0	0	0	0	0	0	0	0	0	0	0	0	0	0	0	0	0	0	0	0	0	0
ENSG00000253073	RN7SKP295	0	0	0	0	0	0	0	0	0	0	0	0	0	0	0	0	0	0	0	0	0	0	0	0
ENSG00000224494	HNRNPA3P14	0	0	1	0	0	0	0	0	0	1	0	0	0	0	0	0	0	0	0	0	0	0	0	0
ENSG00000271105	SCML2P2	0	3	1	4	3	3	0	3	9	3	6	5	0	1	2	3	2	4	0	0	5	0	2	4
ENSG00000217648	RP1-95L4.4	15	19	28	18	24	20	23	27	24	19	24	22	22	19	20	12	14	13	19	23	12	25	14	18
ENSG00000168575	SLC20A2	2263	2091	1947	1240	1323	1165	1028	1297	1128	1233	1281	1171	1940	2159	2565	1117	1486	1180	1029	1227	1110	1116	1296	1181
ENSG00000262294	RP11-1260E13.2	0	0	0	0	0	0	0	0	0	0	0	0	0	0	0	0	0	0	0	0	0	0	0	0
ENSG00000172732	MUS81	718	804	713	610	693	576	614	796	675	685	806	710	761	833	759	766	823	605	799	808	633	874	770	710
ENSG00000271973	RP11-572O6.1	0	0	0	0	0	1	0	0	0	0	0	1	0	0	0	2	0	0	0	0	0	0	0	0
ENSG00000154122	ANKH	2342	3271	2750	2386	3214	2834	3527	5118	4220	4161	4890	4032	2976	3180	2943	3047	3331	2405	3634	4062	2955	3631	3263	2877
ENSG00000231404	RAC1P3	0	0	0	0	0	0	0	0	0	0	0	0	0	0	0	0	0	0	0	0	0	0	0	0
ENSG00000226245	ZNF32-AS1	0	0	0	0	0	0	0	0	0	0	0	0	0	0	0	0	0	0	0	0	1	0	0	1
ENSG00000269038	AP001462.6	3	4	7	3	4	3	3	5	3	2	5	5	1	7	3	4	8	4	5	1	3	4	4	3
ENSG00000211925	IGHD2-8	0	0	0	0	0	0	0	0	0	0	0	0	0	0	0	0	0	0	0	0	0	0	0	0
ENSG00000224799	RP11-445O16.3	0	0	0	0	0	0	0	0	0	0	0	0	0	0	0	0	0	0	0	0	0	0	0	0
ENSG00000171574	ZNF584	252	233	243	184	274	208	250	319	248	255	299	222	282	306	273	270	338	243	324	390	254	327	277	275
ENSG00000231637	USP17L29	0	0	0	0	0	0	0	0	0	0	0	0	0	0	0	0	0	0	0	0	0	0	0	0
ENSG00000242860	RN7SL180P	0	0	0	0	0	0	0	0	0	0	0	0	0	0	0	0	0	0	0	0	0	0	0	0
ENSG00000207518	RNU6-59P	0	0	0	0	0	0	0	0	0	0	0	0	0	0	0	0	0	0	0	0	0	0	0	0
ENSG00000212551	U3	0	0	0	0	0	0	0	0	0	0	0	0	0	0	0	0	0	0	0	0	0	0	0	0
ENSG00000236151	RP5-1100I6.1	0	0	0	0	0	0	0	0	0	0	0	0	0	0	0	0	0	0	0	0	0	0	0	0
ENSG00000187736	NHEJ1	7	7	7	4	6	2	9	12	8	5	7	10	7	5	11	6	9	7	13	6	4	5	3	11
ENSG00000178826	TMEM139	0	0	0	0	1	0	1	0	0	1	0	1	0	0	0	0	0	1	0	1	0	0	0	0
ENSG00000237194	SNAI1P1	0	0	0	0	0	0	0	0	0	0	0	0	0	0	0	0	0	0	0	0	0	0	0	0
ENSG00000264857	MIR5696	0	0	0	0	0	0	0	0	0	0	0	0	0	1	0	0	0	0	0	0	0	0	0	0
ENSG00000207402	RNU6-959P	0	0	0	0	0	0	0	0	0	0	0	0	0	0	0	0	0	0	0	0	0	0	0	0
ENSG00000257514	RP11-755O11.2	0	0	0	0	0	0	0	0	0	0	0	0	0	0	0	0	0	0	0	0	0	0	0	0
ENSG00000263293	RP11-290H9.4	0	2	4	5	1	8	1	3	2	2	3	3	1	0	3	2	2	1	1	2	0	4	4	2
ENSG00000264233	MIR4456	0	0	0	0	0	0	0	0	0	0	0	0	0	0	0	0	0	0	0	0	0	0	0	0
ENSG00000116604	MEF2D	1620	1656	1981	1371	1518	1856	1304	1727	1781	1491	1724	1784	1565	1587	1803	1370	1437	1229	1434	1500	1333	1398	1187	1479
ENSG00000206747	RNU6-245P	0	0	0	0	0	0	0	0	0	0	0	0	0	0	0	0	0	0	0	0	0	0	0	0
ENSG00000231529	RP11-410C4.4	0	0	0	0	0	0	0	0	0	0	0	0	0	0	0	0	0	0	0	0	0	0	0	0
ENSG00000235549	RP11-781D11.1	0	0	0	0	0	0	0	0	0	0	0	0	0	0	0	0	0	0	0	0	0	0	0	0
ENSG00000198513	ATL1	19	13	11	11	12	11	1	11	6	9	10	8	37	28	30	24	51	12	70	46	41	47	60	55
ENSG00000264642	AC005088.1	0	0	0	0	0	0	0	0	0	0	0	0	0	0	0	0	0	0	0	0	0	0	0	0
ENSG00000118705	RPN2	7203	7363	8076	5763	6713	6876	6046	8194	7776	6744	7916	7672	9590	9409	10058	8610	8592	7043	8589	9077	7802	8458	7566	7908
ENSG00000255481	OR56A7P	0	0	0	0	0	0	0	0	0	0	0	0	0	0	0	0	0	0	0	0	0	0	0	0
ENSG00000206947	SNORA20	0	0	0	0	0	0	0	0	0	0	0	0	0	0	0	0	0	0	0	0	0	0	0	0
ENSG00000253981	ALG1L13P	0	0	0	1	1	0	1	0	0	0	0	1	0	2	0	0	0	0	0	0	1	0	1	0
ENSG00000100968	NFATC4	3776	4789	5042	3711	4980	5265	4374	6490	6043	5218	6866	6288	3407	3706	3615	3645	3831	3129	5198	5616	4324	5411	4850	4616
ENSG00000235817	RP11-543E8.2	0	0	0	0	0	0	0	0	0	0	0	0	0	0	0	0	0	0	0	0	0	0	0	0
ENSG00000146670	CDCA5	1090	1044	927	978	1006	842	969	1140	788	1147	1174	797	1049	962	936	1070	1084	780	1248	1250	934	1237	1011	972
ENSG00000148215	OR5C1	0	0	0	0	0	0	0	0	0	0	0	0	0	0	0	0	0	0	0	0	0	0	0	0
ENSG00000179997	AC010894.4	0	0	0	0	0	0	0	0	0	0	0	0	0	0	0	0	0	0	0	0	0	0	0	0
ENSG00000199135	MIR101-1	0	0	0	0	0	0	0	0	0	0	0	0	0	0	0	0	0	0	0	0	0	0	0	0
ENSG00000257510	RP11-609L23.1	0	0	0	0	0	0	0	0	0	0	0	0	0	0	0	0	0	0	0	0	0	0	0	0
ENSG00000187944	C2orf66	0	0	0	0	1	1	1	0	0	0	0	1	3	0	1	0	1	0	0	0	3	0	0	2
ENSG00000202459	Y_RNA	0	0	0	0	0	0	0	0	0	0	0	0	0	0	0	0	0	0	0	0	0	0	0	0
ENSG00000243284	VSIG8	1	1	0	4	0	1	1	1	0	0	2	4	0	3	0	0	0	0	1	0	0	0	0	0
ENSG00000221783	MIR1183	0	0	0	0	0	0	0	0	0	0	0	0	0	0	0	0	0	0	0	0	0	0	0	0
ENSG00000253768	CTB-33O18.1	3	0	0	0	0	0	2	0	1	0	0	0	0	0	0	1	0	0	0	0	1	0	1	0
ENSG00000265193	MIR3923	0	0	0	0	0	0	0	0	0	0	0	0	0	0	0	0	0	0	0	0	0	0	0	0
ENSG00000266633	AC006432.1	0	0	0	0	0	0	0	0	0	0	0	0	0	0	0	0	0	0	0	0	0	0	0	0
ENSG00000065485	PDIA5	1618	1795	1491	1450	1723	1430	1499	1999	1606	1790	2016	1497	1798	1859	1722	1722	1921	1278	2090	2393	1689	2004	1893	1678
ENSG00000076321	KLHL20	727	719	678	588	722	551	614	804	658	700	730	679	684	778	678	598	742	472	710	790	507	651	602	543
ENSG00000212468	RNU6-754P	0	0	0	0	0	0	0	0	0	0	0	0	0	0	0	0	0	0	0	0	0	0	0	0
ENSG00000188389	PDCD1	0	0	0	0	0	0	0	0	0	0	0	0	0	1	0	0	0	0	0	0	0	0	0	0
ENSG00000242668	RN7SL317P	0	0	0	0	0	0	0	0	0	0	0	0	0	0	0	0	0	0	0	0	0	0	0	0
ENSG00000247774	PCED1B-AS1	1	0	0	0	0	0	0	0	0	0	0	0	0	0	0	0	0	0	0	0	0	0	0	0
ENSG00000219392	RP1-265C24.5	0	0	0	0	0	0	0	0	0	0	0	0	0	0	0	0	0	0	0	0	0	0	0	0
ENSG00000267547	RP11-686D22.4	8	4	9	2	4	4	2	7	4	1	8	8	11	15	21	14	8	11	8	21	7	3	5	12
ENSG00000270690	RP11-349G13.3	0	0	0	0	0	0	0	0	0	0	0	0	0	0	0	0	0	0	0	0	0	0	0	0
ENSG00000261362	RP11-467M13.3	0	0	0	0	0	0	0	0	0	0	0	0	0	0	0	0	0	0	0	0	0	0	0	0
ENSG00000185847	RP1-46F2.2	0	0	0	0	0	0	0	0	0	0	0	0	0	0	0	0	0	0	0	0	0	0	0	0
ENSG00000117598	LPPR5	23	26	16	15	17	14	11	24	8	25	14	6	2	3	1	0	1	1	1	3	2	1	4	3
ENSG00000147234	FRMPD3	50	47	47	52	30	38	24	21	27	27	14	18	0	3	5	5	1	2	12	4	3	5	1	3
ENSG00000267309	CTD-2630F21.1	26	20	14	14	18	14	17	29	18	22	32	19	21	22	10	17	18	7	16	20	18	24	12	17
ENSG00000175229	GAL3ST3	0	2	2	1	2	1	0	2	0	2	0	1	1	0	0	0	0	0	2	1	0	1	0	0
ENSG00000199161	MIR126	0	0	0	0	0	0	0	0	0	0	0	0	0	0	0	0	0	0	0	0	0	0	0	0
ENSG00000200132	RNU6-1021P	0	0	0	0	0	0	0	0	0	0	0	0	0	0	0	0	0	0	0	0	0	0	0	0
ENSG00000251868	RNU7-71P	0	0	0	0	0	0	0	0	0	0	0	0	0	0	0	0	0	0	0	0	0	0	0	0
ENSG00000154743	TSEN2	71	97	67	112	118	108	114	178	143	126	153	129	96	107	62	149	175	125	171	146	132	175	174	143
ENSG00000226621	AC083855.5	0	0	0	0	0	0	0	0	0	0	0	0	0	0	0	0	0	0	0	0	0	0	0	0
ENSG00000264535	AC093788.1	0	0	1	0	0	1	0	0	0	0	3	0	1	0	1	0	2	0	0	0	0	0	7	2
ENSG00000130244	FAM98C	192	208	193	131	175	195	171	242	212	178	237	196	202	196	192	169	181	128	245	210	207	221	198	180
ENSG00000230587	AC093609.1	0	1	0	1	1	0	0	0	0	0	1	0	0	1	0	1	1	0	1	0	1	2	1	1
ENSG00000262198	RP11-124N19.3	0	0	0	0	0	0	0	0	0	0	0	0	0	0	0	0	0	0	0	0	0	0	0	0
ENSG00000197061	HIST1H4C	2	2	3	2	2	1	5	2	4	3	2	1	4	1	3	2	2	1	3	3	1	1	4	0
ENSG00000261586	RP11-923I11.6	0	0	0	0	0	0	0	0	0	0	0	0	0	0	0	0	0	0	0	0	0	0	0	0
ENSG00000182118	FAM89A	57	64	55	56	78	53	33	43	31	45	43	37	10	25	18	24	17	10	55	47	40	42	39	37
ENSG00000186886	OR5D3P	0	0	0	0	0	0	0	0	0	0	0	0	0	0	0	0	0	0	0	0	0	0	0	0
ENSG00000206694	RNVU1-3	0	0	0	0	0	0	0	0	0	0	0	0	0	0	0	0	0	0	0	0	0	0	0	0
ENSG00000229859	PGA3	0	0	0	0	0	0	0	0	0	0	0	0	0	0	0	0	0	0	0	0	0	0	0	0
ENSG00000029993	HMGB3	983	993	915	905	1019	899	923	1094	882	1002	1013	865	930	875	927	891	958	774	1117	1175	959	1066	947	900
ENSG00000226321	AC104809.3	2	3	8	2	6	10	8	22	23	4	16	18	22	20	15	44	48	27	47	68	44	63	65	49
ENSG00000166033	HTRA1	9252	11844	9187	8398	10980	8474	9044	12886	9525	11062	12377	8918	8608	9035	7622	8254	9023	5735	8732	9376	6492	9166	7461	6781
ENSG00000106615	RHEB	1749	1794	1518	1538	1688	1408	1545	1901	1692	1922	1940	1750	2140	2111	2087	2064	2111	1504	2135	2168	1720	2061	1811	1659
ENSG00000267089	CTC-499B15.8	0	0	0	0	0	0	0	0	0	0	0	0	0	0	0	0	0	0	0	0	0	0	0	0
ENSG00000199728	RNU6-655P	0	0	0	0	0	0	0	0	0	0	0	0	0	0	0	0	0	0	0	0	0	0	0	0
ENSG00000206624	RNU1-39P	0	0	0	0	0	0	0	0	0	0	0	0	0	0	0	0	0	0	0	0	0	0	0	0
ENSG00000220988	SNORD88C	0	0	0	0	0	0	0	0	0	0	0	0	0	0	0	0	0	0	0	0	0	0	0	0
ENSG00000234646	RP4-753D10.3	0	0	0	0	0	0	0	0	0	0	0	0	0	0	0	0	0	0	0	0	0	0	0	0
ENSG00000167840	ZNF232	94	63	72	63	80	58	72	98	57	120	119	75	99	97	84	81	101	67	105	128	94	87	96	78
ENSG00000110675	ELMOD1	0	3	3	1	4	5	2	1	0	0	0	2	0	0	0	1	0	0	0	0	0	1	0	1
ENSG00000122136	OBP2A	0	0	0	0	0	0	0	0	0	0	0	0	1	0	0	0	0	0	0	0	0	0	0	0
ENSG00000249077	RP11-478C1.8	0	0	0	0	0	0	0	0	0	0	0	0	0	0	0	0	0	0	0	0	0	0	0	0
ENSG00000264564	RP11-61D1.2	0	0	0	0	0	0	0	0	0	0	0	0	0	0	0	1	0	0	0	0	0	0	0	0
ENSG00000207970	MIR660	0	0	0	0	0	0	0	0	0	0	0	0	0	0	0	0	0	0	0	0	0	0	0	0
ENSG00000259466	NPM1P47	0	0	0	0	0	0	0	0	0	0	0	0	0	0	0	0	0	0	0	0	0	0	0	0
ENSG00000211597	IGKJ1	0	0	0	0	0	0	0	0	0	0	0	0	0	0	0	0	0	0	0	0	0	0	0	0
ENSG00000142224	IL19	1	0	0	0	0	1	0	0	0	0	0	0	1	5	2	2	2	2	0	12	2	8	8	4
ENSG00000255426	CTD-2210P24.2	0	0	0	0	0	0	0	0	0	0	0	0	0	0	0	0	0	0	0	0	0	0	0	0
ENSG00000168830	HTR1E	0	0	0	0	0	0	0	0	0	0	0	0	0	0	0	0	0	0	0	0	0	0	0	0
ENSG00000261962	AC009133.20	0	0	0	0	0	0	0	1	0	0	0	1	0	0	0	0	0	0	0	0	0	0	0	2
ENSG00000242979	RPS15AP18	0	0	0	0	0	0	0	0	0	0	0	0	0	0	0	0	0	0	0	0	0	0	0	0
ENSG00000142583	SLC2A5	0	2	3	2	2	4	0	1	1	3	4	1	3	4	1	6	2	1	4	2	0	2	1	1
ENSG00000105722	ERF	1477	1552	1588	1279	1418	1581	1158	1662	1655	1390	1702	1462	1352	1454	1536	1316	1554	1217	1491	1518	1354	1462	1295	1373
ENSG00000132000	PODNL1	433	569	488	390	545	522	554	796	620	643	651	529	263	276	262	243	272	200	291	329	268	264	215	234
ENSG00000201680	Y_RNA	0	0	0	0	0	0	0	0	0	0	0	0	0	0	0	0	0	0	0	0	0	0	0	0
ENSG00000237233	RP11-809M12.1	1	4	3	2	4	2	4	5	9	3	8	4	5	2	3	3	5	2	6	4	6	3	3	3
ENSG00000186118	TEX38	0	1	0	0	0	0	3	0	1	0	1	0	2	2	2	0	0	0	2	0	1	0	0	1
ENSG00000241229	RN7SL443P	0	1	0	0	0	0	1	0	1	0	0	0	0	0	0	0	0	0	1	0	0	0	0	0
ENSG00000267222	RP11-194N12.2	0	0	0	0	0	0	0	0	0	0	0	0	0	0	0	1	0	0	0	0	0	0	0	0
ENSG00000272990	RP11-305K5.1	13	6	12	7	3	15	11	7	5	20	11	8	13	18	9	5	17	7	18	20	7	10	6	7
ENSG00000259290	RP11-687M24.7	0	0	0	0	0	0	0	0	0	0	0	0	0	0	0	0	0	0	0	0	0	0	0	0
ENSG00000229385	AC010975.1	0	0	0	0	0	0	0	0	0	0	0	0	0	0	0	0	0	0	0	0	0	0	0	0
ENSG00000252979	RNU6-165P	0	0	0	0	0	0	0	0	0	0	0	0	0	0	0	0	0	0	0	0	0	0	0	0
ENSG00000269494	AL359693.1	0	0	1	0	0	0	0	1	0	0	0	0	0	0	0	0	0	0	5	2	4	2	4	1
ENSG00000223714	RP5-1172N10.2	2	2	0	2	1	2	1	1	1	2	1	2	0	1	1	0	1	0	1	1	3	0	0	1
ENSG00000254417	ANO1-AS2	0	0	0	0	0	0	0	0	0	0	0	0	0	0	0	0	0	0	0	0	0	0	0	0
ENSG00000234694	RP1-92O14.3	4	4	7	7	8	3	7	5	10	9	8	12	6	5	12	3	2	4	5	4	7	5	3	2
ENSG00000204839	MROH6	66	74	102	66	101	111	92	125	127	116	131	129	46	58	69	63	81	51	95	93	71	75	53	78
ENSG00000235563	RP11-334A14.8	0	0	0	0	0	0	0	1	2	0	2	0	0	0	0	0	0	0	0	0	0	0	0	0
ENSG00000106236	NPTX2	0	0	0	0	0	0	0	1	1	0	1	0	5	1	1	0	1	0	1	0	0	1	1	1
ENSG00000171954	CYP4F22	0	0	0	0	0	0	0	0	0	0	0	0	0	0	0	0	0	0	0	0	0	0	0	0
ENSG00000229672	RP11-184A2.3	0	0	0	0	0	0	0	0	0	0	0	0	0	0	0	0	0	0	0	0	0	0	0	0
ENSG00000162434	JAK1	5851	6783	7697	5039	6382	6590	5374	7278	7645	6004	7538	7567	6631	7236	8780	6199	6964	6172	6791	7728	7277	6887	6649	7315
ENSG00000225171	DUTP6	2	2	3	0	1	1	0	1	1	1	1	1	0	1	2	0	1	2	2	0	0	1	2	0
ENSG00000231307	RPS3P2	0	0	0	0	0	0	0	0	2	0	0	1	0	0	1	0	0	1	0	0	0	1	0	1
ENSG00000266889	RN7SL88P	0	0	0	0	0	0	0	0	0	0	0	0	0	0	0	0	0	0	0	0	0	0	0	0
ENSG00000228404	AP001468.58	0	0	1	1	0	1	0	0	1	0	1	3	0	1	0	0	1	0	0	0	1	0	1	3
ENSG00000251345	RP11-392L5.2	0	0	0	0	0	0	0	0	0	0	0	0	0	0	0	0	0	0	0	0	0	0	0	0
ENSG00000265504	AC130689.1	0	0	0	0	0	0	0	0	0	0	0	0	0	0	0	0	0	0	0	0	0	0	0	0
ENSG00000231965	AF131215.1	0	0	0	0	0	0	0	0	0	0	0	0	0	0	0	0	0	0	0	0	0	0	0	0
ENSG00000253888	RP11-521M14.1	0	0	0	0	0	0	0	0	0	0	0	0	0	0	0	0	0	0	0	0	0	0	0	0
ENSG00000167699	GLOD4	1028	1093	1035	887	1080	899	927	1072	996	1057	1033	962	892	982	912	813	960	713	1071	1162	942	1129	1032	910
ENSG00000185246	PRPF39	478	669	575	472	539	554	489	659	674	587	721	734	579	617	612	602	661	520	683	840	628	704	745	675
ENSG00000141469	SLC14A1	1674	2587	1991	1205	2008	1457	2419	3254	2415	3529	3243	2375	3438	4177	3135	2978	4099	2062	5141	5344	2897	4768	4374	2678
ENSG00000237970	TMEM161BP1	0	0	0	0	0	0	0	0	0	0	0	0	0	0	0	0	0	0	0	0	0	0	0	0
ENSG00000124939	SCGB2A1	0	0	0	0	0	0	0	0	0	0	0	0	0	0	0	0	1	0	0	0	0	0	0	0
ENSG00000201095	RNU6-266P	0	0	0	0	0	0	0	0	0	0	0	0	0	0	0	0	0	0	0	0	0	0	0	0
ENSG00000154813	DPH3	1017	1127	992	881	975	640	794	1101	795	992	1044	786	1065	1108	903	848	949	599	899	1080	745	988	894	691
ENSG00000239130	snoU13	0	0	0	0	0	0	0	0	0	0	0	0	0	0	0	0	0	0	0	0	0	0	0	0
ENSG00000232433	RP11-341A11.2	0	0	0	0	0	0	0	0	0	0	0	0	0	0	0	0	0	0	0	0	0	0	0	0
ENSG00000172159	FRMD3	158	171	118	115	169	126	172	215	149	193	233	144	76	86	104	60	83	75	83	102	78	78	68	75
ENSG00000249873	RP11-983C2.2	0	0	0	0	0	0	0	0	0	0	0	0	0	0	0	0	0	0	0	0	0	0	0	0
ENSG00000171501	OR1N2	0	0	0	0	0	0	0	0	0	0	0	0	0	0	0	0	0	0	0	0	0	0	0	0
ENSG00000232368	FTLP2	4	4	4	2	4	7	2	7	6	6	6	2	3	0	3	3	3	4	4	5	6	0	1	1
ENSG00000100147	CCDC134	58	52	64	63	57	47	41	68	65	56	72	58	49	66	65	72	63	40	72	67	55	41	54	78
ENSG00000225945	RP3-441A12.1	1	0	2	1	0	1	1	1	1	0	0	2	0	0	0	0	0	0	0	0	1	3	0	0
ENSG00000231449	AC097359.2	1	0	1	1	2	1	0	2	0	1	1	0	2	0	2	1	1	1	4	1	4	3	1	1
ENSG00000259595	RP11-516C1.1	0	0	0	0	0	1	2	0	0	0	1	1	1	0	0	0	0	0	1	0	1	0	0	0
ENSG00000088543	C3orf18	285	353	344	264	331	313	268	414	379	322	440	322	257	296	255	282	295	234	377	371	291	353	333	263
ENSG00000206910	SNORA29	0	0	0	0	0	0	0	0	0	0	0	0	0	0	0	0	0	0	0	0	0	0	0	0
ENSG00000261833	RP11-58C22.1	0	0	0	0	0	0	0	0	0	0	0	0	0	0	0	0	0	0	0	0	0	0	0	0
ENSG00000200008	Y_RNA	0	0	0	0	0	0	0	0	0	0	0	0	0	0	0	0	0	0	0	0	0	0	0	0
ENSG00000256314	RP11-338E21.3	0	0	0	0	0	0	0	0	0	0	0	0	0	0	0	0	0	0	0	0	0	0	0	0
ENSG00000167182	SP2	387	436	519	344	423	363	315	451	420	348	501	494	422	447	489	398	434	358	461	436	444	486	400	433
ENSG00000230383	AC009245.3	7	7	3	8	9	7	5	11	3	3	4	9	7	10	5	4	7	9	10	5	9	11	4	9
ENSG00000216027	AC095061.1	0	0	0	0	0	0	0	0	0	0	0	0	0	0	0	0	0	0	0	0	0	0	0	0
ENSG00000231762	RP11-354K4.1	0	0	0	0	0	0	0	0	0	0	0	0	0	0	0	0	0	0	0	0	0	0	0	0
ENSG00000264364	DYNLL2	1466	1540	1435	1322	1429	1297	1141	1674	1451	1447	1688	1452	1724	1860	1753	1700	1779	1300	1871	1975	1654	1907	1782	1668
ENSG00000201343	Y_RNA	0	0	0	0	0	0	0	0	0	0	0	0	0	0	0	0	0	0	0	0	0	0	0	0
ENSG00000184194	GPR173	113	128	189	106	138	182	147	233	196	180	208	202	73	102	132	103	128	88	120	159	131	122	110	126
ENSG00000167637	ZNF283	144	122	115	101	122	106	99	115	122	103	135	126	126	146	128	94	117	96	129	110	100	98	110	113
ENSG00000266306	CTD-2008P7.6	0	0	0	0	1	0	0	0	0	0	0	0	1	2	2	1	4	2	0	4	0	4	6	2
ENSG00000222468	RNA5SP261	0	0	0	0	0	0	0	0	0	0	0	0	0	0	0	0	0	0	0	0	0	0	0	0
ENSG00000130396	MLLT4	937	976	998	870	1060	995	878	1062	1146	933	1098	1233	689	746	1077	854	810	884	857	900	915	837	838	960
ENSG00000240416	RP11-286H14.3	0	0	0	0	0	0	0	0	0	0	0	0	0	0	0	0	0	0	0	0	0	0	0	0
ENSG00000108384	RAD51C	220	237	227	179	207	175	157	225	224	211	228	217	394	401	375	354	404	264	328	312	216	322	275	299
ENSG00000242087	RPL36AP41	0	0	0	0	0	0	0	0	0	0	0	0	0	0	0	0	0	0	0	0	0	0	0	0
ENSG00000172602	RND1	10	6	4	8	8	2	6	8	4	6	5	4	16	14	7	9	16	15	9	12	10	12	11	11
ENSG00000126947	ARMCX1	894	1135	1047	865	1174	980	1004	1399	1215	1186	1346	1121	778	838	850	778	838	558	948	1017	776	887	810	736
ENSG00000267771	CTC-260E6.7	0	0	0	0	0	0	0	0	1	0	0	0	0	0	0	0	0	0	0	0	0	0	0	0
ENSG00000239025	snoU13	0	0	0	0	0	0	0	0	0	0	0	0	0	0	0	0	0	0	0	0	0	0	0	0
ENSG00000224927	NDUFA5P10	0	0	0	0	0	0	0	0	0	0	0	0	0	0	1	0	0	0	0	0	0	0	0	0
ENSG00000092931	MFSD11	436	508	414	418	448	401	395	543	446	480	531	440	378	430	401	439	447	270	507	545	337	487	422	382
ENSG00000224892	RPS4XP16	23	30	20	13	21	27	12	12	19	21	20	18	14	11	7	10	24	8	15	16	22	20	8	15
ENSG00000200985	RNA5SP493	0	0	0	0	0	0	0	0	0	0	0	0	0	0	0	0	0	0	0	0	0	0	0	0
ENSG00000175544	CABP4	0	0	0	0	0	0	0	0	0	0	0	0	0	0	0	0	0	0	0	0	0	0	0	0
ENSG00000249958	CCT7P2	0	0	0	0	0	0	0	0	0	0	0	0	0	0	0	0	0	1	0	0	0	0	1	0
ENSG00000272764	RP11-318E3.9	12	8	10	4	7	7	8	9	8	6	9	6	9	7	9	7	18	4	5	12	8	11	12	6
ENSG00000226883	RP4-782L23.2	0	0	0	0	0	0	0	0	0	0	0	0	0	0	0	0	0	0	0	0	0	0	0	0
ENSG00000136457	CHAD	0	0	0	0	0	0	0	0	1	0	0	0	0	0	0	0	0	0	0	0	0	0	1	0
ENSG00000020256	ZFP64	629	610	594	575	695	583	591	780	613	602	740	645	523	601	573	628	686	483	682	743	531	656	662	605
ENSG00000174599	TRAM1L1	0	3	0	0	0	1	0	0	0	0	0	0	0	0	0	0	0	0	0	0	0	0	2	1
ENSG00000252314	SCARNA18	0	0	0	0	0	0	0	0	0	0	0	0	0	0	0	0	0	0	0	0	0	0	0	0
ENSG00000198399	ITSN2	824	1031	982	673	823	794	684	934	921	770	998	958	899	877	1197	796	895	796	810	870	843	885	808	859
ENSG00000258418	RP11-662J14.1	0	0	0	0	0	0	0	0	0	0	0	0	0	0	0	0	0	0	0	0	0	0	0	0
ENSG00000109680	TBC1D19	283	338	311	273	342	374	286	357	408	323	395	421	278	294	412	289	324	320	364	386	440	337	360	410
ENSG00000224722	RP11-255B23.1	0	0	2	0	0	2	1	2	0	2	0	0	3	0	2	0	1	1	1	1	1	1	0	0
ENSG00000144908	ALDH1L1	0	0	0	0	0	0	0	0	0	0	0	0	1	0	0	0	2	0	1	0	2	1	0	2
ENSG00000138613	APH1B	459	520	434	392	464	388	418	514	467	424	477	401	367	381	452	379	436	301	479	583	394	489	462	463
ENSG00000236312	RPL34P34	0	0	0	0	0	1	1	1	1	0	0	0	0	0	0	1	0	0	0	0	1	0	0	0
ENSG00000145002	FAM86B2	2	1	2	0	1	3	0	1	3	0	0	1	1	1	0	0	1	0	0	2	0	0	0	1
ENSG00000253092	SNORA81	0	0	0	0	0	2	3	0	1	0	0	0	1	0	0	0	0	1	0	0	0	0	1	0
ENSG00000258364	RP11-536C10.16	0	0	0	0	0	0	0	0	0	0	0	0	0	0	0	0	0	0	0	0	0	0	0	0
ENSG00000272076	RP11-11C20.3	0	0	0	1	1	0	0	0	0	0	1	0	1	0	1	0	1	0	0	0	0	2	0	1
ENSG00000239215	RPL27P12	0	0	0	0	0	0	0	0	0	0	0	0	0	0	0	0	0	0	0	0	0	0	0	0
ENSG00000224426	SLC31A1P1	0	0	0	0	0	0	0	0	0	0	0	1	0	0	0	3	0	1	0	1	0	1	0	0
ENSG00000244030	AC090939.1	0	0	0	0	0	0	0	0	0	0	0	0	0	0	0	0	0	0	0	0	0	0	0	0
ENSG00000226963	AC078883.4	0	1	0	0	0	2	0	0	2	0	0	1	4	1	0	1	3	1	5	4	3	0	2	5
ENSG00000035928	RFC1	2820	3119	2802	2602	3025	2750	2657	3275	2878	3056	3264	2868	2817	2933	3123	2764	2983	2399	3003	3295	2823	3052	2900	2953
ENSG00000239396	RN7SL414P	0	0	0	0	0	0	0	0	0	0	0	0	0	0	0	0	0	0	0	0	0	0	0	0
ENSG00000227309	AC140076.1	0	0	0	0	0	0	0	0	0	0	0	0	0	0	0	0	0	0	0	0	0	0	0	0
ENSG00000252953	RNU6-232P	0	0	0	0	0	0	0	0	0	0	0	0	0	0	0	0	0	0	0	0	0	0	0	0
ENSG00000221798	AC092812.1	0	0	0	0	0	0	0	0	0	0	0	0	0	0	0	0	0	0	0	0	0	0	0	0
ENSG00000196777	AL162574.1	0	0	0	0	0	0	0	0	0	0	0	0	0	0	0	0	0	0	0	0	0	0	0	0
ENSG00000161970	RPL26	2621	2861	2784	1971	2473	2403	2205	2901	2691	2478	2801	2586	2948	3103	3081	2455	2724	2092	3085	3352	2592	3006	2785	2616
ENSG00000224851	LINC00502	0	0	0	0	0	0	0	0	0	0	0	0	0	0	0	0	0	0	0	0	0	0	0	0
ENSG00000169962	TAS1R3	3	7	5	5	3	4	2	0	1	3	2	3	2	6	3	5	1	2	4	6	4	2	0	3
ENSG00000251520	RP11-46A10.6	0	0	1	0	2	0	0	0	0	0	1	0	0	0	0	0	0	0	1	0	2	0	1	1
ENSG00000240174	RP11-851M3.1	0	0	0	0	0	0	0	0	0	0	0	0	0	0	0	0	0	0	0	0	0	0	0	0
ENSG00000236929	RP11-699A7.1	0	0	0	0	0	0	0	0	0	0	0	0	0	0	0	0	0	0	0	0	0	0	0	0
ENSG00000167740	CYB5D2	238	297	288	192	244	261	212	377	293	280	344	302	316	343	297	342	296	238	441	460	386	425	365	320
ENSG00000257588	RP11-469H8.6	0	0	0	0	0	0	0	0	0	0	0	0	0	0	0	0	0	0	0	0	0	0	0	0
ENSG00000242634	RPS24P16	0	0	0	0	0	0	0	0	0	0	0	0	0	0	0	0	0	0	0	0	0	0	0	0
ENSG00000109790	KLHL5	3154	3463	3222	2849	3324	2890	2638	3431	3081	3063	3343	3164	3511	3674	4047	3402	3700	2955	3105	3530	2779	3289	3037	2924
ENSG00000199262	MIR3607	0	0	0	0	0	0	0	0	0	0	0	0	0	0	0	0	0	0	0	0	0	0	0	0
ENSG00000213083	AC010731.6	0	0	0	0	0	0	0	0	0	0	0	0	0	0	0	0	0	0	0	0	0	0	0	0
ENSG00000221729	AL590285.1	0	0	0	0	0	0	0	0	0	0	0	0	0	0	0	0	0	0	0	0	0	0	0	0
ENSG00000257283	RP11-1060G2.1	0	0	0	0	0	0	0	0	0	0	0	0	0	1	0	0	0	0	0	0	0	0	0	1
ENSG00000058091	CDK14	2511	2784	2506	2224	2666	2210	2344	3041	2623	2647	2880	2453	2320	2418	2334	2357	2287	1638	2410	2762	1983	2536	2171	1940
ENSG00000229950	TFAP2A-AS1	13	11	7	6	16	20	9	20	18	4	15	17	2	2	4	1	1	2	4	3	1	4	2	2
ENSG00000226675	RP11-666A1.3	2	0	0	0	0	1	0	0	1	0	0	0	0	1	0	0	0	0	0	0	0	0	0	0
ENSG00000203279	RP11-498P14.5	5	2	7	2	4	3	10	7	6	5	1	5	4	3	0	0	1	4	3	1	3	1	1	3
ENSG00000086300	SNX10	0	1	1	4	2	5	1	1	3	3	3	3	2	1	0	0	2	0	2	0	0	0	1	0
ENSG00000254793	FDPSP4	0	0	0	0	0	0	0	0	0	0	0	0	0	0	0	0	0	1	1	0	1	0	0	0
ENSG00000223373	AC108066.1	0	0	0	0	0	0	0	0	0	0	0	0	0	0	0	0	0	0	0	0	0	0	0	0
ENSG00000150760	DOCK1	3069	3545	3276	2815	3404	3182	2861	3902	3499	3197	3651	3553	2650	2833	3262	2752	2868	2548	2701	3149	2791	2770	2486	2867
ENSG00000222543	RN7SKP220	0	0	0	0	0	0	0	0	0	0	0	0	0	0	0	0	0	0	0	0	0	0	0	0
ENSG00000216285	RP11-490H24.5	1	1	4	7	2	4	5	11	5	3	3	2	5	3	5	4	3	3	5	3	6	3	6	5
ENSG00000207318	RNU6-1184P	0	0	0	0	0	0	0	0	0	0	0	0	0	0	0	0	0	0	0	0	0	0	0	0
ENSG00000102055	PPP1R2P9	0	0	0	0	0	0	0	0	0	0	0	0	0	0	0	0	0	0	0	0	0	0	0	0
ENSG00000158470	B4GALT5	2003	2421	1993	1981	2454	1999	1794	2648	1988	2363	2728	2086	2075	2255	1892	2294	2144	1443	1798	2137	1378	2094	1841	1649
ENSG00000261158	CTD-2583P5.3	0	0	0	0	0	0	0	0	0	0	0	0	0	0	0	0	0	0	0	0	0	0	0	0
ENSG00000235010	RP11-140A10.3	0	0	0	0	2	0	0	1	0	0	0	0	0	2	0	0	0	0	0	0	0	1	0	0
ENSG00000226237	RP11-276H19.1	14	26	18	12	18	13	11	23	16	12	13	19	14	13	7	10	9	7	12	13	6	6	7	8
ENSG00000184389	A3GALT2	1	0	0	0	0	0	0	1	0	0	1	0	1	1	0	2	0	1	0	2	0	0	1	0
ENSG00000225708	RP13-379L11.1	0	0	0	0	0	0	0	0	0	0	0	0	0	0	0	0	0	0	0	0	0	0	0	0
ENSG00000254962	OR4A14P	0	0	0	0	0	0	0	0	0	0	0	0	0	0	0	0	0	0	0	0	0	0	0	0
ENSG00000185130	HIST1H2BL	0	2	2	2	5	4	2	2	1	2	1	1	0	2	2	2	0	1	1	7	1	1	4	0
ENSG00000127743	IL17B	4	10	6	5	2	3	4	8	4	2	4	0	4	11	9	4	4	3	4	5	2	3	4	1
ENSG00000227613	QRSL1P2	0	0	0	0	0	0	0	0	0	0	0	0	0	0	0	0	0	0	0	0	0	0	0	0
ENSG00000242221	PSG2	4	3	7	4	8	4	6	8	4	1	7	5	2	2	2	3	4	0	1	3	1	0	0	1
ENSG00000202205	RNU6-1034P	0	0	0	0	0	0	0	0	0	0	0	0	0	0	0	0	0	0	0	0	0	0	0	0
ENSG00000112462	OR12D3	0	0	0	0	0	0	0	0	0	0	0	0	0	0	0	0	0	0	0	0	0	0	0	0
ENSG00000197857	ZNF44	109	129	163	95	143	149	103	149	174	139	166	180	123	143	165	112	136	131	116	168	151	145	132	147
ENSG00000183655	KLHL25	135	159	136	122	170	121	134	193	135	138	154	129	158	160	181	169	183	112	191	233	173	221	168	164
ENSG00000270902	RP11-338O1.3	0	0	0	0	0	0	0	0	0	0	0	0	0	0	0	0	0	0	0	0	0	0	0	0
ENSG00000223111	SNORA74	0	0	0	0	0	0	0	0	0	0	0	0	0	0	0	0	0	0	0	0	0	0	0	0
ENSG00000136536	2007-03-01	2582	2609	2115	2554	2500	1942	2397	2752	2225	2893	2716	2201	2510	2246	2307	2381	2390	1758	2731	2730	1985	2833	2500	2025
ENSG00000107518	ATRNL1	2	7	3	4	3	1	6	3	2	7	4	3	4	7	3	4	3	7	4	6	5	1	1	2
ENSG00000254993	RP11-107P7.5	0	0	0	0	0	0	0	0	0	0	0	0	0	0	0	0	0	0	0	0	0	0	0	0
ENSG00000222249	RNU6-262P	0	0	0	0	0	0	0	0	0	0	0	0	0	0	0	0	0	0	0	0	0	0	0	0
ENSG00000002330	BAD	702	871	846	698	839	771	648	1053	789	847	980	774	871	938	818	810	922	680	960	992	748	971	855	768
ENSG00000236133	LINC01069	0	0	0	0	0	0	0	0	0	0	0	0	0	0	0	0	0	0	0	0	0	0	0	0
ENSG00000229464	RP11-481A12.6	0	0	0	0	0	0	0	0	0	0	0	0	0	0	0	0	0	0	0	0	0	0	0	0
ENSG00000272181	RP11-245J9.6	0	1	0	0	0	1	0	2	0	0	0	0	1	0	0	0	0	1	1	0	0	0	0	3
ENSG00000225999	NDUFA12P1	0	0	0	0	0	0	0	0	0	0	0	0	0	0	0	0	0	0	0	0	0	0	0	0
ENSG00000148483	TMEM236	0	0	1	0	0	0	0	1	0	0	0	0	0	0	0	0	0	0	0	0	0	0	0	0
ENSG00000085552	IGSF9	1	6	2	2	2	1	1	3	4	1	0	1	21	33	21	31	30	8	21	39	18	39	27	28
ENSG00000243749	ZMYM6NB	32	34	39	15	31	27	35	37	36	43	44	29	40	37	34	29	26	21	33	23	32	20	29	30
ENSG00000082497	SERTAD4	613	790	432	750	918	606	634	921	683	862	919	722	758	944	634	1143	1101	557	772	1053	622	1058	800	559
ENSG00000266319	AL080272.1	0	0	0	0	0	0	0	0	0	0	0	0	0	0	0	0	0	0	0	0	0	0	0	0
ENSG00000272630	RP11-344N10.5	2	6	11	4	3	18	1	4	10	6	8	7	2	2	9	3	6	3	10	7	3	2	2	1
ENSG00000253260	RP11-379I19.1	0	0	0	0	0	0	0	0	0	0	0	0	0	0	0	0	0	0	0	0	0	0	0	0
ENSG00000162493	PDPN	0	0	0	0	1	0	0	0	0	0	0	0	0	0	0	0	0	0	0	0	0	0	0	0
ENSG00000105989	WNT2	152	199	171	269	318	246	436	547	551	435	515	564	407	587	506	538	889	655	829	896	816	786	858	863
ENSG00000112559	MDFI	6	7	6	5	7	1	3	6	2	14	8	4	3	4	3	2	6	0	4	3	0	6	4	2
ENSG00000206922	RNU6-80P	0	1	0	0	0	0	0	2	0	0	0	0	0	0	0	0	0	0	0	0	0	0	0	0
ENSG00000264730	AC017028.5	0	0	0	0	0	0	0	0	0	0	0	0	0	0	0	0	0	0	0	0	0	0	0	0
ENSG00000143207	RFWD2	1157	1249	1050	1009	1127	906	978	1239	989	1164	1199	1001	1138	1182	1136	1085	1200	829	1091	1188	960	1089	997	918
ENSG00000231283	RP11-472D17.6	0	0	0	0	0	0	0	0	0	0	0	0	0	0	0	0	0	0	0	0	0	0	0	0
ENSG00000254456	RP11-405K6.1	0	0	0	0	0	0	0	0	0	0	0	0	0	0	0	0	0	0	0	0	0	0	0	0
ENSG00000211687	TRGJ2	0	0	0	0	0	0	0	0	0	0	0	0	0	0	0	0	0	0	0	0	0	0	0	0
ENSG00000153037	SRP19	298	327	238	255	290	207	238	268	216	280	310	200	408	386	314	330	342	184	325	347	229	344	277	232
ENSG00000211582	MIR758	0	0	0	0	0	0	0	0	0	0	0	0	0	0	0	0	0	0	0	0	0	0	0	0
ENSG00000259038	CTD-2325P2.4	0	0	1	0	0	0	0	0	0	0	0	0	0	0	0	0	0	0	0	0	0	0	0	0
ENSG00000207957	MIR105-1	0	0	0	0	0	0	0	0	0	0	0	0	0	0	0	0	0	0	0	0	0	0	0	0
ENSG00000201470	RNY4P7	0	0	0	0	0	0	0	1	0	0	0	0	0	0	0	0	0	0	0	0	0	0	0	0
ENSG00000202111	VTRNA1-2	1	4	2	4	0	2	1	0	7	1	5	4	2	2	4	9	5	2	0	6	5	1	1	3
ENSG00000164125	FAM198B	778	1384	1392	1225	1896	1841	1176	1877	1929	1482	2063	1889	2744	2831	2716	3254	3355	2485	2999	3917	2926	3218	3054	2967
ENSG00000198326	TMEM239	0	0	1	0	3	1	0	0	2	1	4	0	0	0	0	0	0	2	2	0	2	2	3	0
ENSG00000102349	KLF8	1	2	1	3	0	5	1	1	0	3	1	1	0	0	0	0	0	0	0	0	0	0	0	0
ENSG00000225508	SSXP5	0	0	0	0	0	0	0	0	0	0	0	0	0	0	0	0	0	0	0	0	0	0	0	0
ENSG00000231327	AC016700.5	9	6	5	3	2	2	2	6	3	5	2	6	4	9	4	4	6	5	6	4	4	4	7	3
ENSG00000163347	CLDN1	36	30	35	24	12	9	10	9	12	10	14	14	153	153	113	121	106	53	69	52	40	59	47	38
ENSG00000119714	GPR68	341	431	305	395	427	317	369	499	397	499	525	416	133	151	124	128	159	145	77	53	46	85	61	47
ENSG00000257558	RP11-536C10.15	0	0	0	0	0	0	0	0	0	0	0	0	0	0	0	0	0	0	0	0	0	0	0	0
ENSG00000226703	NPM1P4	0	0	0	0	0	0	0	0	0	0	0	0	1	0	0	0	0	0	0	0	0	0	0	0
ENSG00000216359	RP11-360O19.1	0	0	0	0	0	0	0	0	0	0	0	0	0	0	0	0	0	0	0	0	0	0	0	0
ENSG00000212670	AL161915.1	22	41	25	20	19	16	25	42	31	29	36	36	28	22	28	27	26	23	22	28	18	28	22	19
ENSG00000257700	RP11-641A6.3	0	0	0	0	0	0	0	0	0	0	0	0	0	0	0	0	0	0	0	0	0	0	0	0
ENSG00000261263	RP11-586K12.13	0	0	0	0	0	0	0	0	0	0	0	0	0	0	0	0	0	0	0	0	0	0	0	0
ENSG00000238094	AC009892.5	0	0	0	0	0	0	0	0	0	0	0	0	0	0	0	0	0	0	0	0	0	0	0	0
ENSG00000228745	CTSLP5	0	0	0	0	0	0	0	0	0	0	0	0	0	0	0	0	0	0	0	0	0	0	0	0
ENSG00000211648	IGLV1-47	0	0	0	0	0	0	0	0	0	0	0	0	0	0	0	0	0	0	0	0	0	0	0	0
ENSG00000252604	RNU2-44P	0	0	0	0	0	0	0	0	0	0	0	0	0	0	0	0	0	0	0	0	0	0	0	0
ENSG00000225322	RP11-472D17.1	0	0	0	0	0	0	0	0	0	0	0	0	0	0	0	0	0	0	0	0	0	0	0	0
ENSG00000176383	B3GNT4	11	6	10	4	8	12	8	9	16	15	5	13	14	10	10	9	12	4	15	17	16	17	16	10
ENSG00000106823	ECM2	190	260	287	192	246	254	189	366	384	253	325	439	455	510	447	444	451	325	390	483	371	428	373	404
ENSG00000240589	RN7SL258P	0	1	0	0	0	0	0	0	1	0	0	1	0	0	1	0	0	0	0	0	0	0	0	0
ENSG00000260249	RP11-401P9.5	0	0	0	0	0	0	0	0	0	0	0	0	0	0	0	0	0	0	0	0	0	0	0	0
ENSG00000269604	AC005523.2	0	3	0	1	1	0	1	2	0	1	0	0	1	2	0	0	1	1	0	1	1	0	0	0
ENSG00000186765	FSCN2	3	10	4	9	13	5	10	13	8	9	15	10	5	3	4	9	7	4	6	7	3	8	10	1
ENSG00000107021	TBC1D13	839	876	725	670	755	599	685	910	700	761	857	663	833	860	832	712	800	561	827	883	656	869	797	707
ENSG00000082175	PGR	13	20	10	9	13	13	21	7	9	9	8	10	0	0	0	0	0	0	0	0	0	0	0	0
ENSG00000255456	CTD-2517M22.9	0	0	0	0	0	0	0	0	0	0	0	0	0	0	0	0	0	0	0	0	0	0	0	0
ENSG00000073670	ADAM11	34	34	27	24	29	23	22	29	33	35	35	17	23	9	13	23	43	12	23	20	10	38	34	13
ENSG00000122025	FLT3	0	1	0	0	0	0	0	0	0	0	0	0	0	0	1	0	0	0	0	0	0	0	0	0
ENSG00000185385	OR7A17	0	0	0	0	0	0	0	0	0	0	0	0	0	0	0	0	0	0	0	0	0	0	0	0
ENSG00000233216	RP11-414C16.1	0	0	0	0	0	0	0	0	0	0	0	0	0	0	0	0	0	0	0	0	0	0	0	0
ENSG00000226958	CTD-2328D6.1	0	0	0	0	0	0	0	0	0	0	0	0	0	0	0	0	0	0	0	0	0	0	0	0
ENSG00000228403	RP11-563N6.6	0	0	0	0	0	0	0	0	0	0	0	0	0	0	0	0	0	0	0	0	0	0	0	0
ENSG00000238168	RP11-686G8.1	0	0	0	0	0	0	1	0	0	0	0	0	0	0	0	0	0	0	0	0	0	0	0	0
ENSG00000122741	DCAF10	1543	1731	1489	1324	1494	1343	1362	1635	1448	1458	1607	1484	1343	1359	1581	1224	1228	1095	1276	1472	1238	1353	1229	1310
ENSG00000244300	RP11-475N22.4	22	26	36	19	18	27	13	26	22	42	21	14	2	6	11	8	8	11	11	13	5	10	8	8
ENSG00000228757	AB019438.66	0	0	0	0	0	0	0	0	0	0	0	0	0	0	0	0	0	0	0	0	0	0	0	0
ENSG00000237276	ANO7P1	18	23	8	11	20	11	8	16	15	14	16	5	11	13	20	15	23	17	36	30	15	22	26	28
ENSG00000135976	ANKRD36	70	79	123	75	72	123	75	97	128	75	125	147	74	91	129	83	97	83	106	78	113	88	86	132
ENSG00000232475	HSFY5P	0	0	0	0	0	0	0	0	0	0	0	0	0	0	0	0	0	0	0	0	0	0	0	0
ENSG00000105486	LIG1	1162	1313	1240	1184	1461	1185	1198	1604	1162	1455	1535	1135	1632	1724	1530	1715	2094	1396	2045	2064	1645	2111	1886	1706
ENSG00000271269	RP11-317P15.6	0	0	0	0	0	0	0	0	0	0	0	0	0	0	0	0	0	0	0	0	0	0	0	0
ENSG00000234345	LL0XNC01-116E7.1	1	2	2	0	0	0	0	0	1	0	1	1	0	0	1	2	2	1	1	2	2	1	5	4
ENSG00000170688	OR5E1P	0	0	0	0	0	0	0	0	0	0	0	0	0	0	0	0	0	0	0	0	0	0	0	0
ENSG00000112624	GLTSCR1L	486	551	614	436	521	561	522	708	680	559	630	663	464	500	635	520	539	500	554	598	542	532	479	601
ENSG00000165948	IFI27L1	457	453	521	367	407	445	393	547	542	489	586	472	469	470	533	428	473	373	665	606	519	623	567	538
ENSG00000241273	RN7SL238P	0	0	0	0	0	0	0	0	0	0	0	0	0	0	0	0	0	0	0	0	0	0	0	0
ENSG00000230040	LINC00364	0	0	0	0	0	0	0	0	0	0	0	0	0	0	0	0	0	0	0	0	0	0	0	0
ENSG00000243414	TICAM2	69	57	68	48	55	55	42	76	69	66	69	79	56	42	72	43	52	45	58	71	68	76	66	60
ENSG00000250448	RP11-19O2.2	0	0	0	0	0	0	0	0	0	0	0	0	0	0	0	0	0	0	0	0	0	0	0	0
ENSG00000063601	MTMR1	933	1020	907	954	1068	887	834	1164	987	1134	1220	965	979	997	1058	1017	1111	838	1342	1346	1012	1265	1103	1113
ENSG00000222000	AC092675.3	2	4	6	6	2	11	3	7	6	2	9	1	4	1	3	6	2	3	1	6	2	5	4	1
ENSG00000165195	PIGA	193	207	151	163	186	142	153	158	166	169	183	144	207	232	203	198	209	157	222	229	145	179	197	172
ENSG00000265407	MIR4324	0	0	0	0	0	0	1	0	0	1	1	0	0	1	1	0	0	0	0	0	0	0	0	0
ENSG00000132676	DAP3	1522	1530	1541	1153	1364	1124	1217	1520	1342	1432	1508	1272	1481	1510	1564	1219	1411	1047	1448	1471	1186	1354	1254	1142
ENSG00000229556	RP11-363G2.4	0	0	0	0	0	0	0	0	0	0	0	0	0	0	0	0	0	0	0	0	0	0	0	0
ENSG00000106631	MYL7	0	0	1	0	0	0	0	0	0	0	0	0	0	0	0	0	2	0	0	0	0	1	0	0
ENSG00000160326	SLC2A6	218	215	234	202	275	164	188	264	196	220	270	197	342	454	352	427	458	231	310	378	256	344	306	250
ENSG00000269151	AC007193.8	0	0	0	0	0	0	1	0	0	0	0	0	0	0	0	0	1	0	0	1	0	1	0	0
ENSG00000085274	MYNN	666	643	665	559	668	519	517	731	611	661	756	589	565	620	664	582	588	463	637	679	562	608	605	537
ENSG00000221328	AL117333.1	0	0	0	0	0	0	0	0	0	0	0	0	0	0	0	0	0	0	0	0	0	0	0	0
ENSG00000151136	BTBD11	1	1	2	6	4	1	2	2	1	3	0	0	0	0	0	0	0	0	0	0	1	0	0	0
ENSG00000077684	PHF17	1891	1591	1448	1489	1448	1119	1328	1514	1195	1520	1457	1218	1574	1558	1513	1481	1598	1114	1539	1510	1262	1555	1459	1366
ENSG00000234169	AC092168.3	0	0	0	0	0	0	0	0	0	0	0	0	0	0	0	0	0	0	0	0	0	0	0	0
ENSG00000141580	WDR45B	2102	1977	1845	1762	1950	1667	1735	2162	1852	1938	2225	1666	2021	2126	2074	2008	2076	1491	2083	2291	1703	2172	1950	1795
ENSG00000223804	RP6-206I17.1	17	12	16	14	9	12	8	14	16	14	19	17	15	11	13	8	11	10	24	21	18	16	11	13
ENSG00000240758	RP11-155G14.6	0	0	0	0	0	0	0	0	1	0	0	1	1	0	0	0	0	0	1	0	1	0	1	1
ENSG00000113583	C5orf15	1798	1920	1748	1511	1846	1577	1599	1916	1808	1827	1948	1763	1898	1842	1866	1624	1720	1238	1627	1859	1330	1628	1495	1349
ENSG00000272619	RP11-563K23.1	0	0	1	0	0	0	0	0	0	0	0	0	0	0	1	0	0	0	0	0	0	0	0	0
ENSG00000066405	CLDN18	0	0	0	0	0	0	0	0	0	0	0	0	1	0	0	0	0	0	0	0	0	0	0	0
ENSG00000271900	RP11-1113L8.7	0	0	0	0	0	0	0	0	0	0	0	0	0	0	0	0	0	0	0	0	0	0	0	0
ENSG00000221680	MIR1278	0	0	0	0	0	0	0	0	0	0	0	0	0	0	0	0	0	0	0	0	0	0	0	0
ENSG00000211879	TRAJ10	0	0	0	0	0	0	0	0	0	0	0	0	0	0	0	0	0	0	0	0	0	0	0	0
ENSG00000136830	FAM129B	13734	15275	13919	13201	16450	14376	13750	19199	15984	16214	19223	15569	13518	13874	13002	14280	15324	10781	18514	19547	14298	19350	16546	14854
ENSG00000178804	H1FOO	0	0	0	0	0	0	0	0	0	0	0	0	0	0	0	0	0	0	0	0	0	0	0	0
ENSG00000173818	ENDOV	214	251	251	184	234	246	217	281	274	250	315	258	205	232	217	216	201	174	251	248	202	253	221	208
ENSG00000234678	RP11-465N4.4	0	0	0	0	0	0	0	0	0	0	0	0	0	0	0	0	0	0	0	0	0	0	0	0
ENSG00000267378	CTC-400I9.3	0	0	0	0	0	0	0	0	0	0	0	0	0	0	0	0	0	0	0	0	0	0	0	0
ENSG00000057657	PRDM1	99	144	174	183	149	221	175	216	210	181	174	212	221	236	252	274	247	271	216	276	324	239	189	283
ENSG00000266109	MIR4440	0	0	0	0	0	0	0	0	0	0	0	0	0	0	0	0	0	0	0	0	0	0	0	0
ENSG00000235895	AC010154.2	0	0	0	0	0	0	0	0	0	0	0	0	0	0	0	0	0	0	0	0	0	0	0	0
ENSG00000113758	DBN1	4234	4504	4336	3627	4076	3743	3177	4591	4010	3978	4600	4058	3869	4098	4541	3546	3927	3231	3937	4260	3662	4239	3712	3852
ENSG00000227667	RP11-331H2.3	0	0	0	0	0	0	0	0	0	0	0	0	0	0	0	0	0	0	0	0	0	0	0	0
ENSG00000254478	RP11-158I9.1	0	0	0	0	0	0	0	0	0	0	0	0	0	0	0	0	0	0	0	0	0	0	0	0
ENSG00000257985	RP1-228P16.4	0	0	0	0	0	0	0	0	0	0	0	0	0	0	0	0	0	0	0	0	0	0	0	0
ENSG00000260054	RP11-611L7.1	209	260	195	210	248	194	189	296	242	199	303	230	247	237	181	217	245	157	244	254	167	269	257	196
ENSG00000248208	RP11-153M7.1	0	0	3	0	0	0	0	0	0	0	0	0	0	0	1	0	0	0	0	0	0	0	0	0
ENSG00000162399	BSND	0	0	0	0	0	0	0	0	0	0	0	0	1	0	0	0	0	0	0	0	1	0	0	0
ENSG00000232993	RP11-334A14.5	0	0	0	0	0	0	0	0	0	1	0	0	0	1	0	0	0	0	0	0	0	0	0	0
ENSG00000237343	RP11-763B22.4	0	0	0	0	0	0	0	0	1	0	0	1	0	0	0	0	0	0	0	0	0	0	0	0
ENSG00000171608	PIK3CD	880	857	876	678	700	640	601	756	627	690	673	639	516	602	765	438	534	502	530	552	494	524	486	503
ENSG00000243508	RP11-775J23.2	0	0	0	0	0	0	0	0	0	0	0	0	0	0	0	0	0	0	0	0	0	0	0	0
ENSG00000248567	RP11-545L5.1	0	0	0	0	0	0	0	0	0	0	0	0	0	0	0	1	0	0	0	0	0	0	0	0
ENSG00000142327	RNPEPL1	1788	1880	1974	1400	1623	1646	1382	1920	1641	1645	1814	1594	1603	1644	1787	1282	1628	1197	1784	1819	1495	1727	1514	1503
ENSG00000169372	CRADD	110	91	107	89	98	105	91	134	113	90	123	96	95	104	102	103	111	68	124	126	100	120	96	123
ENSG00000208883	SNORD96B	0	0	0	0	0	0	0	0	0	0	0	0	0	0	0	0	0	0	0	0	0	0	0	0
ENSG00000266767	RP11-678G15.2	0	0	0	0	0	0	0	0	0	0	0	0	0	0	1	1	0	1	1	0	0	0	0	0
ENSG00000266264	AL162311.1	0	0	0	0	0	0	0	0	0	0	0	0	0	0	0	0	0	0	0	0	0	0	0	0
ENSG00000186832	KRT16	1	2	3	1	1	4	4	7	25	8	11	21	3	10	11	8	23	19	41	39	50	27	46	39
ENSG00000170348	TMED10	7023	7367	7637	5806	6547	6500	6027	7740	7211	6899	7417	6958	7114	7209	7687	6499	6680	5163	7855	8841	6947	7619	7056	7078
ENSG00000048392	RRM2B	714	777	676	601	668	599	644	801	710	712	783	630	2029	1983	1754	1836	1956	1211	1712	1914	1346	1751	1684	1441
ENSG00000233887	ERVWE2	0	0	0	0	0	0	0	0	0	0	0	0	0	0	0	0	0	0	0	0	0	0	0	0
ENSG00000166455	C16orf46	6	14	6	7	7	11	12	12	11	7	10	14	8	21	16	10	5	11	15	6	6	15	9	8
ENSG00000252454	MIR2114	0	0	0	0	0	0	0	0	0	0	0	0	0	0	0	0	0	0	0	0	0	0	0	0
ENSG00000261081	RP11-1H8.1	0	0	0	0	0	0	0	0	0	0	0	0	0	0	0	0	0	0	0	0	0	0	0	0
ENSG00000252249	SNORA18	0	0	0	0	0	0	0	0	0	0	0	0	0	0	0	0	0	0	0	0	0	0	0	0
ENSG00000229659	RP11-345K20.2	1	0	4	2	3	2	0	3	2	3	3	2	1	6	2	1	1	0	2	6	3	0	2	2
ENSG00000183779	ZNF703	826	762	804	704	805	788	698	1039	926	842	1067	886	817	999	813	785	905	537	885	985	744	1013	751	722
ENSG00000254985	RSF1-IT2	1	0	0	3	0	0	1	4	0	0	0	0	0	0	0	0	1	1	0	2	2	0	0	1
ENSG00000202560	MIR539	0	0	0	0	0	0	0	0	0	0	0	0	0	0	0	0	0	0	0	0	0	0	0	0
ENSG00000230838	AC093850.2	10	11	9	4	20	3	10	12	11	17	10	11	0	1	2	7	1	0	1	2	4	0	3	2
ENSG00000235411	AC007041.2	0	0	0	0	1	0	0	3	0	0	0	0	1	0	0	1	2	1	1	0	0	0	2	0
ENSG00000271475	RP4-799G3.1	0	0	0	0	0	0	0	0	0	0	0	0	0	0	0	0	0	0	0	0	0	0	0	0
ENSG00000201801	RNU5E-4P	0	0	0	0	0	0	0	0	0	0	0	0	0	0	0	0	0	0	0	0	0	0	1	0
ENSG00000230045	FAM90A15P	0	0	0	0	0	0	0	0	0	0	0	0	0	0	0	0	0	0	0	0	0	0	0	0
ENSG00000182022	CHST15	1	2	1	1	1	2	5	2	0	3	0	0	31	28	47	22	33	32	9	14	10	9	7	9
ENSG00000218426	RP11-475C16.1	48	77	60	62	69	75	65	95	60	81	93	84	72	80	72	79	66	48	81	67	65	61	65	70
ENSG00000120899	PTK2B	108	107	161	82	89	130	91	133	160	88	103	131	247	281	280	193	210	162	245	272	248	223	226	245
ENSG00000238841	snoU13	0	0	0	0	0	0	0	0	0	0	0	0	0	0	0	0	0	0	0	0	0	0	0	0
ENSG00000228478	RP1-290I10.3	0	0	0	0	0	0	0	0	0	0	0	0	1	0	0	0	0	0	0	0	0	0	0	0
ENSG00000242384	TBC1D3H	0	0	0	0	0	0	0	0	0	0	0	0	0	0	0	0	0	0	0	0	0	0	0	0
ENSG00000248736	RP11-35O7.1	0	0	0	0	0	0	0	0	0	0	0	0	0	0	0	0	0	0	0	0	0	0	0	0
ENSG00000240873	RPS29P22	0	0	0	0	0	0	0	0	0	0	0	0	0	0	0	0	0	0	0	0	0	0	0	0
ENSG00000140538	NTRK3	0	0	2	0	0	0	0	0	0	0	0	3	5	11	1	4	6	0	71	60	47	85	54	48
ENSG00000229949	AC005094.2	0	0	0	0	0	0	0	0	0	0	0	0	0	0	0	0	0	0	0	0	0	0	0	0
ENSG00000265121	RP11-285E9.5	0	0	0	0	0	0	0	0	0	0	0	0	0	0	0	0	0	0	0	0	0	0	0	0
ENSG00000272758	RP11-299J3.8	18	27	45	20	19	31	22	31	33	25	17	33	24	23	20	11	16	12	30	27	18	29	21	16
ENSG00000221317	AL513487.1	0	0	0	0	0	0	0	0	0	0	0	0	0	0	0	0	0	0	0	0	0	0	0	0
ENSG00000271529	CICP14	0	0	0	0	0	0	0	0	0	0	0	0	0	0	0	0	0	0	0	0	0	0	0	0
ENSG00000255350	RP11-37O16.3	0	0	0	0	0	0	0	0	0	0	0	0	0	0	0	0	0	0	0	0	0	0	0	0
ENSG00000206590	RNU6-132P	0	0	0	0	0	0	0	0	0	0	0	0	0	0	0	0	0	0	0	0	0	0	0	0
ENSG00000162572	SCNN1D	85	93	150	69	103	102	68	115	151	75	106	159	90	124	102	91	106	69	115	104	110	127	127	122
ENSG00000184650	ODF4	0	0	0	0	0	0	0	0	0	0	0	0	0	0	0	0	0	0	0	0	0	0	0	0
ENSG00000090054	SPTLC1	1697	1818	1562	1366	1570	1381	1427	1670	1555	1618	1639	1546	1571	1629	1598	1425	1441	1111	1488	1626	1159	1515	1352	1280
ENSG00000232629	HLA-DQB2	0	0	0	0	0	0	0	0	0	0	0	0	0	0	0	0	0	0	0	0	0	0	0	0
ENSG00000261093	CTD-3126B10.1	0	0	1	0	0	3	0	0	0	0	0	0	0	0	0	1	0	0	2	1	1	0	0	0
ENSG00000273087	RP11-566J3.4	0	0	0	0	0	0	0	0	0	0	0	0	0	0	0	0	0	0	0	0	0	0	0	0
ENSG00000154330	PGM5	2	3	1	0	0	0	1	0	0	0	0	0	0	0	0	0	0	0	0	0	0	0	0	0
ENSG00000271140	PRR20FP	0	0	0	0	0	0	0	0	0	0	0	0	0	0	0	0	0	0	0	0	0	0	0	0
ENSG00000204922	C11orf83	217	250	246	176	231	214	179	267	213	228	228	205	242	269	246	233	226	177	257	278	231	272	232	261
ENSG00000234775	RP11-335O13.7	0	0	0	0	0	0	0	0	0	0	0	0	0	0	0	0	0	0	0	0	0	0	0	0
ENSG00000206654	RNU6-608P	0	0	0	0	0	0	0	0	0	0	0	0	0	0	0	0	0	0	0	0	0	0	0	0
ENSG00000255130	RP11-396J6.1	0	0	0	0	0	0	0	0	0	0	0	0	0	0	0	0	0	0	0	0	0	0	0	0
ENSG00000267383	CTC-260E6.6	12	9	12	8	8	6	13	14	7	5	8	10	6	9	10	8	5	3	6	8	1	12	4	10
ENSG00000251334	RP11-317G22.2	0	0	0	0	0	0	0	0	0	0	0	0	0	0	0	1	0	0	0	0	0	0	0	0
ENSG00000252101	RNU6-758P	0	0	0	0	0	0	0	0	0	0	1	0	0	0	0	0	0	0	0	0	0	0	0	0
ENSG00000251852	Y_RNA	0	0	0	0	0	0	0	0	0	0	0	0	0	0	0	0	0	0	0	0	0	0	0	0
ENSG00000170419	VSTM2A	0	0	0	0	0	0	0	0	0	0	0	0	0	0	0	0	0	0	0	0	0	0	0	0
ENSG00000266647	RP11-51L5.4	0	0	0	0	0	0	0	0	0	0	0	0	0	0	0	0	0	0	0	0	0	0	0	0
ENSG00000221465	AL162502.1	0	0	0	0	0	0	0	0	0	0	0	0	0	0	0	0	0	0	0	0	0	0	0	0
ENSG00000230267	HERC2P4	1	1	1	0	1	3	2	2	3	4	1	2	24	19	17	24	23	14	30	30	19	29	23	27
ENSG00000198168	SVIP	83	87	85	76	95	94	102	107	98	112	119	114	369	365	355	374	453	290	494	463	328	424	378	336
ENSG00000215486	ARL2BPP3	0	0	0	0	0	0	0	0	0	0	0	0	0	0	0	0	0	0	0	0	0	0	0	0
ENSG00000230169	RPL30P16	0	0	0	0	0	0	0	0	0	0	0	0	0	0	0	0	0	0	0	0	0	0	0	0
ENSG00000255319	ENPP7P8	0	0	0	0	0	0	0	0	0	0	0	0	0	0	0	0	1	0	0	0	0	0	0	0
ENSG00000256847	CTD-3110P2.2	0	0	0	0	0	0	0	0	0	0	0	0	0	0	0	0	0	0	0	0	0	0	0	0
ENSG00000270506	RP11-511B23.4	0	0	0	0	0	0	0	0	0	0	0	0	0	0	0	0	0	0	0	0	0	0	0	0
ENSG00000238792	snoU13	0	0	0	0	0	0	0	0	0	0	0	0	0	0	0	0	0	0	0	0	0	0	0	0
ENSG00000116205	TCEANC2	274	263	286	238	290	286	238	286	260	263	294	270	284	246	265	294	281	227	344	364	260	326	303	292
ENSG00000221667	MIR1825	0	0	0	0	0	0	0	0	0	0	0	0	0	0	0	0	0	0	0	0	0	0	0	0
ENSG00000253274	IGHV1-67	0	0	0	0	0	0	0	0	0	0	0	0	0	0	0	0	0	0	0	0	0	0	0	0
ENSG00000162337	LRP5	446	588	515	1578	2031	1902	1796	3059	2415	2130	2659	2309	519	590	616	1922	2080	1668	1890	2035	1801	1994	1771	1792
ENSG00000072952	MRVI1	461	510	596	369	420	492	271	426	455	339	436	570	262	297	378	236	260	249	150	177	228	161	170	224
ENSG00000218187	RP11-325O24.1	0	0	0	0	0	0	0	0	0	0	0	0	0	0	0	0	0	0	0	1	0	0	0	0
ENSG00000222246	MIR1471	0	0	0	0	0	0	0	0	0	0	0	0	0	0	0	0	0	0	0	0	0	0	0	0
ENSG00000140263	SORD	287	354	358	332	348	347	313	420	357	339	384	419	374	408	396	388	415	351	522	553	465	431	464	442
ENSG00000152778	IFIT5	560	613	588	455	549	483	515	685	512	547	579	489	586	588	566	562	506	410	569	593	476	625	604	494
ENSG00000250384	UBE2CP3	0	0	0	0	0	0	0	0	0	0	0	0	0	0	0	1	0	0	0	0	0	0	0	0
ENSG00000241529	RN7SL767P	0	0	0	0	0	0	0	0	0	0	0	0	0	0	0	0	0	0	0	0	0	0	0	0
ENSG00000211645	IGLV1-50	0	0	0	0	0	0	0	0	0	0	0	0	0	0	0	0	1	0	0	0	0	1	0	0
ENSG00000200889	RNU4-13P	0	0	0	0	0	0	0	0	0	0	0	0	0	0	0	0	0	0	0	0	0	0	0	0
ENSG00000234625	LINC00380	0	0	0	0	0	0	0	0	0	0	0	0	0	0	0	0	0	0	0	0	0	0	0	0
ENSG00000229063	TRBV23OR9-2	0	0	0	0	0	0	0	0	0	0	0	0	0	0	0	0	0	0	0	0	0	0	0	0
ENSG00000259098	RP11-603B24.2	0	0	0	0	0	0	0	0	0	0	0	0	0	0	0	0	0	0	0	0	0	0	0	0
ENSG00000236763	TRMT112P4	0	0	0	0	0	0	0	0	0	0	0	0	0	0	0	0	0	0	0	0	0	0	0	0
ENSG00000214145	LINC00887	0	0	0	0	0	1	0	1	1	0	2	0	0	1	0	0	0	2	0	3	1	0	0	0
ENSG00000229642	AC027119.1	0	0	0	0	0	0	0	0	0	0	0	0	0	0	0	0	0	0	0	0	0	0	0	0
ENSG00000197128	ZNF772	215	198	200	171	169	178	165	198	242	166	201	220	156	173	166	143	162	130	190	190	137	179	149	141
ENSG00000151726	ACSL1	803	892	786	758	970	779	850	1040	779	963	1086	806	1056	1065	1131	1048	1154	899	1309	1459	1069	1324	1128	1065
ENSG00000213967	ZNF726	62	63	54	42	59	62	53	55	53	49	52	68	60	55	67	64	88	65	69	82	73	83	79	81
ENSG00000172667	ZMAT3	546	584	556	517	553	521	479	598	532	545	556	556	2053	2272	2214	2107	2114	1838	2132	2431	1947	2201	1959	1951
ENSG00000230515	AC092580.3	0	0	0	0	1	0	0	0	0	0	1	1	2	0	2	0	0	0	0	0	0	0	0	1
ENSG00000206418	RAB12	1632	1879	1608	1401	1606	1443	1427	1817	1514	1773	1750	1461	2385	2468	2429	2018	2365	1689	2361	2577	1859	2367	2192	1980
ENSG00000263475	AL353805.1	1	0	0	0	0	0	0	0	0	1	1	0	0	0	0	0	1	0	0	1	0	0	2	0
ENSG00000104205	SGK3	60	52	71	40	67	63	39	82	64	63	72	49	76	63	86	72	80	64	89	68	81	80	67	76
ENSG00000111897	SERINC1	5943	6477	6669	4923	5881	5850	5084	6446	6277	6084	6522	6163	5721	5847	6233	5274	5482	4208	5552	6420	5063	5702	5314	5076
ENSG00000171428	NAT1	81	91	65	68	74	49	56	70	50	66	85	38	93	110	97	74	78	60	114	95	66	111	109	64
ENSG00000229399	RP11-378J18.6	0	0	0	0	1	0	0	0	0	0	0	0	0	0	0	0	0	0	0	0	0	0	0	0
ENSG00000127081	ZNF484	89	120	128	94	113	150	98	154	155	115	122	134	143	130	175	129	147	131	160	175	160	148	139	150
ENSG00000115866	DARS	2768	2644	2743	2228	2557	2409	2328	2879	2816	2764	2697	2751	2408	2443	2605	2231	2347	1912	2905	2785	2300	2619	2345	2484
ENSG00000200434	RNA5-8SP2	0	0	0	0	0	0	0	0	0	0	0	0	0	0	0	0	0	0	0	0	0	0	0	0
ENSG00000252084	RN7SKP12	0	0	0	0	0	0	0	0	0	0	0	0	0	0	0	0	0	0	0	0	0	0	0	0
ENSG00000164597	COG5	1770	1792	1772	1410	1610	1430	1447	1790	1698	1766	1749	1567	1534	1624	1897	1403	1577	1173	1552	1619	1342	1447	1438	1370
ENSG00000222990	RNU4-22P	0	0	0	0	0	0	0	0	0	0	0	0	0	0	0	0	0	0	0	0	0	0	0	0
ENSG00000207027	SNORA67	0	0	0	0	0	0	0	0	0	0	0	0	0	0	0	0	0	0	0	0	0	0	0	0
ENSG00000236229	VEZF1P1	0	0	2	0	0	0	0	1	1	1	0	1	0	0	0	0	1	0	0	0	0	0	1	0
ENSG00000186056	MATN1-AS1	20	27	19	12	11	17	12	23	24	11	19	11	3	10	2	6	7	6	15	8	12	18	16	7
ENSG00000196152	ZNF79	77	87	71	75	91	48	67	97	62	72	96	76	121	132	96	110	136	67	128	114	91	121	113	85
ENSG00000125844	RRBP1	8851	9359	10374	8166	9559	9571	7617	11734	10835	9204	11528	10643	8738	9062	10197	9323	9559	7869	8853	9316	8688	9446	8438	8759
ENSG00000249755	RP11-466G12.2	0	0	0	0	0	0	2	0	1	0	0	0	2	0	3	0	0	0	0	0	0	0	2	2
ENSG00000248918	CTD-2089N3.3	0	0	0	0	0	0	0	0	0	0	0	0	0	0	0	0	0	0	0	0	0	0	0	0
ENSG00000188662	HILS1	3	0	3	1	0	3	0	2	4	0	0	0	2	2	1	1	1	0	3	2	2	0	1	2
ENSG00000260251	RP11-46D6.4	0	0	0	0	0	0	0	0	0	0	0	0	0	0	0	0	0	0	0	0	0	0	0	0
ENSG00000125084	WNT1	0	0	0	0	0	0	0	1	0	0	0	0	0	0	0	0	1	0	2	1	0	1	0	0
ENSG00000270166	RP11-158D2.1	0	0	0	0	0	0	0	0	0	0	0	0	0	0	0	0	0	0	0	0	0	0	0	0
ENSG00000244131	RPSAP51	0	0	0	0	0	0	0	0	0	0	0	0	0	0	0	0	0	0	0	0	0	0	0	0
ENSG00000223746	TCEB1P30	0	0	0	0	0	0	0	0	0	0	0	0	0	0	0	0	0	0	0	0	0	0	0	0
ENSG00000251924	RNA5SP408	0	0	0	0	0	0	0	0	0	0	0	0	0	0	0	0	0	0	0	0	0	0	0	0
ENSG00000160117	ANKLE1	46	56	37	44	50	37	46	72	36	56	61	34	143	135	105	159	150	85	181	183	113	152	190	124
ENSG00000243438	LARP1BP2	0	0	0	0	0	0	0	0	0	0	0	0	0	0	0	0	0	0	0	0	0	0	0	0
ENSG00000266273	RP11-715C4.1	0	0	0	0	0	0	0	0	0	0	0	0	0	0	0	0	0	0	0	0	0	0	0	0
ENSG00000253936	IGHV3-63	0	0	0	0	0	0	0	0	0	0	0	0	0	0	0	0	0	0	0	0	0	0	0	0
ENSG00000229457	AC006227.1	0	0	0	0	0	0	0	0	0	0	0	0	0	0	0	0	0	0	0	0	0	0	0	0
ENSG00000200648	RNU6-226P	0	0	0	0	0	0	0	0	0	0	0	0	0	0	0	0	0	0	0	0	0	0	0	0
ENSG00000250164	RP11-5N11.6	0	0	0	0	0	0	0	0	0	0	0	0	0	0	0	0	0	0	0	0	0	0	0	0
ENSG00000265912	RP11-583F2.2	0	0	0	0	0	0	0	0	0	0	0	0	0	0	0	0	0	0	0	0	0	0	0	0
ENSG00000176236	C10orf111	1	1	1	2	2	4	1	3	0	2	2	2	2	5	4	4	3	2	1	2	5	1	5	1
ENSG00000232806	AP001610.9	0	0	0	0	0	0	0	0	0	0	0	0	0	0	0	0	0	0	0	0	0	0	1	0
ENSG00000168491	CCDC110	73	95	90	74	69	101	78	88	89	80	90	101	35	44	47	47	50	39	91	70	53	70	59	60
ENSG00000176230	OR4K17	0	0	0	0	0	0	0	0	0	0	0	0	0	0	0	0	0	0	0	0	0	0	0	0
ENSG00000238301	snoU13	0	0	0	0	0	0	0	0	0	0	0	0	0	0	0	0	0	0	0	0	0	0	0	0
ENSG00000239426	OR8F1P	0	0	0	0	0	0	0	0	0	0	0	0	0	0	0	0	0	0	0	0	0	0	0	0
ENSG00000261011	RP11-96C23.11	0	0	0	0	0	0	0	0	0	0	0	0	0	0	0	0	0	0	0	0	0	0	0	0
ENSG00000105696	TMEM59L	37	42	70	39	48	40	37	56	41	64	60	42	101	92	88	76	82	61	66	77	52	89	60	54
ENSG00000183549	ACSM5	0	1	1	0	1	1	3	0	0	0	2	0	2	6	7	2	6	2	20	18	8	13	24	8
ENSG00000266283	RP11-627G18.1	0	1	0	0	2	0	0	0	2	0	0	0	0	1	0	0	0	0	0	0	0	0	0	1
ENSG00000257017	HP	0	0	0	0	0	0	0	0	0	0	0	0	0	0	0	0	0	0	0	0	0	0	0	0
ENSG00000104756	KCTD9	1420	1502	1542	1384	1446	1484	1199	1529	1491	1562	1559	1490	1747	1704	1866	1673	1748	1374	1686	1873	1475	1774	1657	1551
ENSG00000196355	AC021860.1	0	5	6	4	8	7	3	6	3	4	4	11	1	3	2	1	3	2	1	4	2	1	1	4
ENSG00000154874	CCDC144B	30	44	82	33	41	83	45	54	95	37	59	101	39	44	102	43	34	72	36	40	78	23	45	66
ENSG00000239910	RN7SL530P	0	0	0	0	0	0	0	1	0	0	0	0	0	0	0	0	0	0	0	0	0	0	0	0
ENSG00000163694	RBM47	0	4	1	3	8	2	1	9	2	5	1	2	0	0	0	0	0	0	0	0	2	0	0	0
ENSG00000138161	CUZD1	10	11	5	5	13	4	7	8	14	11	9	18	36	48	33	37	40	33	46	46	29	47	34	19
ENSG00000172819	RARG	1359	1832	1898	1259	1782	2013	1429	2231	2430	1745	2292	2444	1294	1436	1475	1258	1410	1203	1603	1855	1650	1619	1549	1510
ENSG00000111859	NEDD9	1519	1273	865	1174	1213	707	1059	1163	657	1138	1164	677	584	579	516	407	485	273	346	279	182	350	281	214
ENSG00000271997	RP11-97O12.6	4	5	9	3	9	14	4	5	17	6	8	12	6	9	12	1	8	14	6	1	16	5	7	14
ENSG00000109667	SLC2A9	7	7	17	8	17	11	15	14	12	14	10	22	9	12	5	15	7	4	4	20	9	14	10	6
ENSG00000264991	AP001205.1	0	2	3	1	1	4	1	1	1	0	1	2	3	1	1	0	1	1	1	0	3	1	0	1
ENSG00000228437	RP11-400N13.2	0	0	0	0	0	0	0	0	0	0	0	0	0	0	0	0	0	0	0	0	0	0	0	0
ENSG00000223779	RP11-403I13.4	1	0	2	1	1	1	0	0	0	0	0	0	2	1	1	0	0	3	4	2	0	1	3	1
ENSG00000182712	CMC4	0	0	0	0	0	0	0	0	0	0	0	0	0	0	0	0	0	0	0	0	0	0	0	0
ENSG00000253726	RP11-313C15.1	0	0	0	0	0	0	0	0	0	0	0	0	0	0	0	0	0	0	0	0	0	0	0	0
ENSG00000265682	MIR4267	0	0	0	0	0	0	0	0	0	0	0	0	0	0	0	0	0	0	0	0	0	0	0	0
ENSG00000126070	AGO3	461	514	514	447	480	491	441	512	573	454	519	542	439	484	590	396	459	456	489	477	526	415	378	514
ENSG00000262003	RP11-676J12.7	21	21	16	18	23	16	11	14	15	15	19	24	43	31	37	26	25	27	34	49	31	42	29	32
ENSG00000146463	ZMYM4	2256	2478	2518	1910	2262	2221	1869	2565	2417	2046	2488	2445	2532	2601	3050	2398	2430	2134	2362	2678	2370	2322	2322	2471
ENSG00000083814	ZNF671	83	102	107	83	96	115	79	104	117	105	132	149	98	130	108	105	136	103	91	91	92	121	108	103
ENSG00000106780	MEGF9	466	541	554	406	533	526	453	602	662	490	555	681	825	880	1012	851	915	767	995	1139	1004	1040	959	1034
ENSG00000107968	MAP3K8	171	207	204	172	203	235	158	221	233	203	259	262	313	337	290	399	385	220	285	328	208	309	274	242
ENSG00000230448	LINC00276	0	0	0	0	0	0	0	0	0	0	0	0	0	0	0	0	0	0	0	0	0	0	0	0
ENSG00000147183	CPXCR1	0	0	0	1	0	0	0	0	0	0	0	0	0	0	0	0	0	0	0	0	0	0	0	0
ENSG00000254779	EGLN1P1	0	0	0	0	0	0	0	0	0	0	0	0	0	0	0	0	0	0	0	0	0	0	0	0
ENSG00000216154	AC109357.1	0	0	0	0	0	0	0	0	0	0	0	0	0	0	0	0	0	0	0	0	0	0	0	0
ENSG00000233953	AC009970.1	0	0	0	0	0	0	0	0	0	0	0	0	0	0	0	0	0	0	0	0	0	0	0	0
ENSG00000179820	MYADM	2195	2204	2502	3009	3201	3600	3102	3876	4074	3532	3560	3857	1905	1978	2244	2843	3067	2828	3393	3185	3185	3151	2724	3176
ENSG00000228835	AC012123.1	0	0	0	0	0	0	0	0	0	0	0	0	0	0	0	0	0	0	0	0	0	0	0	0
ENSG00000187122	SLIT1	0	0	0	0	0	0	0	0	0	0	0	0	0	0	0	0	0	0	0	0	0	0	0	0
ENSG00000137331	IER3	3072	2884	1686	3355	3178	1638	2515	2990	1688	3308	2902	1679	2185	2373	1811	2132	2221	1372	1430	1519	1009	1536	1300	1063
ENSG00000101138	CSTF1	633	641	567	507	696	540	619	661	606	674	677	579	716	717	657	678	748	506	693	756	533	740	638	598
ENSG00000172818	OVOL1	0	1	1	0	0	0	0	0	1	0	0	0	2	1	1	0	0	0	0	0	0	0	0	0
ENSG00000234420	ZNF37BP	506	650	755	400	564	618	484	679	702	570	690	748	492	568	596	522	515	385	543	555	436	597	539	482
ENSG00000252506	RNU6-180P	0	0	0	0	0	0	0	0	0	0	0	0	0	0	0	0	0	0	0	0	0	0	0	0
ENSG00000165244	ZNF367	804	809	721	797	849	686	739	854	633	902	900	662	1286	1297	1235	1181	1524	946	1318	1416	1058	1320	1272	1029
ENSG00000208035	MIR143	1	2	1	4	2	1	2	1	0	1	0	1	1	1	1	1	0	1	2	1	0	1	1	1
ENSG00000113916	BCL6	1313	1594	1520	1215	1486	1513	1193	1761	1621	1503	1867	1633	1373	1488	1364	1461	1464	1078	1575	1629	1188	1634	1386	1360
ENSG00000227383	RP11-571F15.2	0	0	0	0	0	0	0	0	0	0	0	0	0	0	1	0	0	0	0	0	0	0	0	0
ENSG00000240682	ISY1	308	371	325	314	336	295	313	416	343	398	411	377	357	360	381	368	372	283	391	466	360	396	327	339
ENSG00000162521	RBBP4	3460	3880	3423	3526	4229	3506	3651	4534	3739	4333	4502	3648	4368	4443	4105	4448	4890	3301	4689	4945	3685	4539	4072	3687
ENSG00000238313	snoU13	0	0	0	0	0	0	0	0	0	0	0	0	0	0	0	0	0	0	0	0	0	0	0	0
ENSG00000238247	GS1-309P15.4	1	0	0	1	0	2	0	0	1	0	0	0	0	0	0	0	1	1	0	2	0	0	1	1
ENSG00000100949	RABGGTA	412	425	383	316	357	322	320	438	369	435	473	373	463	463	402	368	463	303	465	448	374	515	429	362
ENSG00000213859	KCTD11	544	643	624	475	592	526	519	628	582	589	591	587	511	502	549	419	440	408	594	597	570	598	552	590
ENSG00000197548	ATG7	952	933	913	699	875	725	823	1023	890	864	998	891	1083	1058	1113	855	861	746	862	933	724	804	833	782
ENSG00000157601	MX1	337	176	228	125	129	278	97	121	140	126	133	103	183	139	151	92	168	81	114	90	199	300	149	243
ENSG00000256717	AP000797.3	0	0	0	0	0	0	0	0	0	0	0	0	0	0	0	0	0	0	0	0	0	0	0	0
ENSG00000146373	RNF217	616	675	671	498	500	578	521	592	668	546	561	674	625	614	803	555	559	511	496	534	574	445	470	557
ENSG00000172081	MOB3A	889	974	901	893	1028	908	864	1199	1033	1074	1332	1099	1270	1406	1484	1526	1545	1198	1701	1790	1403	1810	1567	1367
ENSG00000240342	RPS2P5	849	884	807	669	827	734	792	994	805	820	908	704	775	879	875	679	819	623	931	923	733	899	719	817
ENSG00000228205	RP11-778D9.4	20	14	15	5	7	6	13	14	10	10	14	10	24	9	11	11	7	7	9	9	11	9	11	3
ENSG00000186710	CCDC42B	2	0	0	0	0	0	0	0	0	0	0	0	0	0	0	0	0	0	0	0	0	1	0	0
ENSG00000260672	RP11-1006G14.1	0	0	0	0	0	1	0	0	0	0	0	0	1	0	1	0	0	0	0	0	0	1	1	1
ENSG00000107625	DDX50	1779	1806	1785	1459	1702	1542	1583	1817	1711	1757	1801	1616	1674	1638	1790	1465	1681	1274	1895	1930	1566	1753	1640	1590
ENSG00000240791	RP11-100G15.5	0	0	0	0	0	0	0	0	0	0	0	0	0	0	0	0	0	0	0	0	0	0	0	0
ENSG00000232526	AC025750.6	0	0	0	0	0	0	0	0	0	0	0	0	0	0	0	0	0	0	0	0	0	0	0	0
ENSG00000134775	FHOD3	599	597	485	610	597	520	440	681	471	562	654	512	886	851	797	942	997	603	1184	1344	944	1246	1109	859
ENSG00000128585	MKLN1	1575	1786	2038	1345	1618	1830	1356	1714	2090	1612	1759	2044	1489	1569	2074	1535	1428	1568	1479	1629	1858	1509	1463	1782
ENSG00000262140	RP11-417N10.3	0	0	0	0	0	0	0	0	0	0	0	0	0	0	0	0	0	0	0	0	0	0	0	0
ENSG00000238742	MIR2110	0	0	0	0	0	0	0	0	0	0	0	0	0	0	0	0	0	0	0	0	0	0	0	0
ENSG00000106688	SLC1A1	1708	2054	1800	1491	1870	1551	1666	2183	1931	2067	2139	1862	2671	2788	2430	2485	2577	1770	2585	3022	2189	2826	2648	2269
ENSG00000232494	RP11-403N16.2	0	0	0	0	0	0	0	0	0	0	0	0	0	0	0	0	0	0	0	0	0	0	0	0
ENSG00000227825	SLC9A7P1	66	68	50	51	72	35	50	50	33	49	47	35	31	23	26	38	26	12	19	17	12	31	18	11
ENSG00000249018	GAPDHP56	0	0	0	0	0	0	0	0	0	0	0	0	0	0	0	0	0	0	0	0	0	0	0	0
ENSG00000250358	RP11-159K7.2	0	0	0	0	0	0	0	0	0	0	0	0	0	0	0	0	0	0	0	0	0	0	0	0
ENSG00000203576	AC090519.7	0	0	0	0	0	0	0	0	0	0	0	0	0	0	0	0	0	0	0	0	0	0	0	0
ENSG00000234069	GAPDHP53	0	0	0	0	0	0	0	0	0	0	0	0	0	0	0	0	0	0	0	0	0	0	0	0
ENSG00000238086	PPP1R26P1	0	0	0	0	0	0	0	0	0	0	0	0	0	0	0	0	0	0	0	0	0	0	0	0
ENSG00000269266	DNAJC19P2	0	0	0	0	0	0	0	0	0	0	0	0	0	0	0	0	0	0	0	0	0	0	0	0
ENSG00000200428	Y_RNA	0	0	0	0	0	0	0	0	0	0	0	0	0	0	0	0	0	0	0	0	0	0	0	0
ENSG00000261243	RP11-517C16.4	0	0	0	0	0	0	0	0	0	0	0	0	1	0	0	0	0	0	0	0	0	0	0	0
ENSG00000089094	KDM2B	596	646	608	636	701	687	670	823	646	695	848	678	647	680	790	710	786	674	888	907	790	831	780	884
ENSG00000255946	RP11-173P15.7	0	0	1	0	0	1	0	0	0	0	0	0	0	0	1	1	0	1	1	0	0	0	1	0
ENSG00000201564	RN7SKP50	0	0	0	0	0	0	0	0	0	0	0	0	0	0	0	0	0	0	0	0	0	0	0	0
ENSG00000231175	RP11-463J7.2	0	0	0	0	0	0	0	0	0	0	0	0	0	0	0	0	0	0	0	0	0	0	0	0
ENSG00000108961	RANGRF	276	346	335	286	318	298	249	417	298	314	353	311	279	246	280	261	283	180	385	375	282	318	302	234
ENSG00000198856	OSTC	3530	3815	3294	3636	4103	3297	3353	4149	3654	4128	3982	3577	3040	3051	3045	3189	3351	2280	3215	3755	2653	3297	3041	2675
ENSG00000205790	AC005594.3	1	0	0	1	1	0	0	0	2	1	1	0	0	0	0	0	0	1	0	0	1	0	0	1
ENSG00000178795	GDPD4	0	0	0	0	0	0	1	0	0	0	0	0	0	0	0	0	0	0	0	0	0	0	0	0
ENSG00000234287	RP11-761N21.2	9	9	6	14	3	5	7	10	7	4	5	6	6	2	4	4	3	1	10	7	6	5	5	7
ENSG00000168137	SETD5	3361	3731	3785	3062	3462	3439	2974	4019	3940	3361	4062	3970	3014	3447	3828	3029	3288	2915	3186	3720	3386	3453	3176	3542
ENSG00000067560	RHOA	17973	18952	17076	15997	18205	15997	15908	19986	17486	18189	19551	17165	18911	19423	19938	18047	20047	14938	20924	22130	17974	20508	18996	18254
ENSG00000109756	RAPGEF2	1156	1298	1235	898	1117	977	801	1199	1107	928	1152	1045	886	933	1189	835	872	758	863	997	855	995	846	861
ENSG00000267488	AC131056.3	0	0	0	0	0	0	0	0	0	0	0	0	0	0	0	0	0	0	0	0	0	0	0	0
ENSG00000223951	AL133244.1	0	0	0	0	0	0	0	0	0	0	0	0	0	0	0	0	0	0	0	0	0	0	0	0
ENSG00000238311	snoU13	0	0	0	0	0	0	1	0	0	0	0	0	0	0	0	0	0	0	0	0	0	0	0	0
ENSG00000165935	SMCO2	4	2	3	3	4	4	4	6	0	7	4	5	8	4	5	2	10	4	7	11	11	12	12	5
ENSG00000218732	RP5-1046G13.2	0	0	0	0	0	0	0	0	0	0	0	0	0	0	0	0	0	0	0	0	0	0	0	0
ENSG00000075624	ACTB	122513	109401	112179	92467	93173	87876	80991	102191	92816	98556	98653	91578	118147	116939	120793	96735	104310	80145	108023	109645	95151	110460	92477	98602
ENSG00000220125	MRPL32P1	0	0	0	0	0	0	0	0	0	0	0	0	0	0	0	0	0	0	0	0	0	0	0	0
ENSG00000240216	CPHL1P	0	1	0	0	1	0	0	1	0	0	0	4	0	1	1	1	0	1	1	0	2	4	0	1
ENSG00000077092	RARB	203	254	317	228	254	267	225	306	349	327	353	363	76	78	106	106	123	97	127	169	114	143	134	120
ENSG00000224530	PPIAP10	0	0	0	0	0	0	0	0	0	0	0	0	0	0	0	0	0	0	0	0	0	0	0	0
ENSG00000249681	KRT19P3	0	0	0	0	0	0	0	0	0	0	0	0	0	0	0	0	0	0	0	0	0	0	0	0
ENSG00000183598	HIST2H3D	2	2	0	0	0	0	0	0	0	1	1	0	1	1	0	1	2	1	0	0	0	0	0	0
ENSG00000263608	RN7SL353P	0	0	0	0	0	0	0	0	0	0	0	0	0	0	0	0	0	0	0	0	0	0	0	0
ENSG00000226953	AC010890.1	2	3	1	3	1	0	3	10	4	3	4	3	17	13	25	19	15	12	23	19	9	16	13	16
ENSG00000241577	RP11-523O18.7	0	0	0	0	0	0	0	0	0	0	0	0	0	0	0	0	0	0	0	0	0	0	0	0
ENSG00000227544	AC018647.3	0	0	0	0	0	1	0	0	0	0	0	0	1	1	0	0	0	0	0	0	2	0	0	1
ENSG00000248601	RP11-310I9.1	0	0	0	0	0	0	0	0	0	0	0	0	0	0	0	0	0	0	0	0	0	0	0	0
ENSG00000116903	EXOC8	473	464	427	347	371	333	350	417	367	376	415	362	464	449	461	400	388	276	427	406	333	395	375	317
ENSG00000180998	GPR137C	106	164	94	111	215	112	129	153	80	175	146	76	276	275	171	328	278	130	321	438	194	334	341	166
ENSG00000256221	AE000661.36	0	0	0	0	0	0	0	0	0	0	0	0	0	0	0	0	0	0	0	0	0	0	0	0
ENSG00000270725	RP11-383H17.4	0	0	0	0	0	0	0	0	0	0	0	0	0	0	0	0	0	0	0	0	0	0	0	0
ENSG00000109927	TECTA	7	13	10	10	10	15	6	5	9	2	4	11	3	6	9	1	3	3	8	7	7	7	6	5
ENSG00000243568	RP11-2I17.1	0	0	1	1	0	0	0	0	0	0	0	0	0	0	0	0	0	0	0	0	0	0	0	0
ENSG00000139116	KIF21A	189	200	213	193	191	199	175	194	189	166	175	180	316	347	474	353	374	342	338	387	381	341	349	403
ENSG00000221332	U3	0	0	0	0	0	0	0	0	0	0	0	0	0	0	0	0	0	0	0	0	0	0	0	0
ENSG00000231922	AL138479.3	0	0	0	0	0	0	0	0	0	0	0	0	0	0	0	0	0	0	0	0	0	0	0	0
ENSG00000270258	DUXAP4	0	0	0	0	0	0	1	0	0	0	0	0	0	0	0	0	0	0	0	0	0	0	0	0
ENSG00000228801	RP11-110G21.1	40	57	32	40	45	49	38	50	38	36	45	47	56	42	27	46	47	25	67	76	41	51	55	56
ENSG00000186517	ARHGAP30	0	0	0	0	0	0	0	0	1	0	0	1	7	7	1	6	8	2	8	5	2	3	4	8
ENSG00000252367	Y_RNA	0	0	0	0	0	0	0	0	0	0	1	0	0	0	0	0	0	0	0	0	0	2	2	0
ENSG00000106689	LHX2	0	0	1	1	1	0	0	0	0	0	3	0	1	0	1	0	2	1	1	0	0	1	0	0
ENSG00000254804	RP11-674C21.9	0	0	0	0	0	0	0	0	0	0	0	0	0	0	0	0	0	0	0	0	0	0	0	0
ENSG00000249562	RP11-116O11.2	0	0	0	0	0	0	0	0	0	0	0	0	0	0	0	0	0	0	0	0	0	0	0	0
ENSG00000236108	RP11-383G10.1	0	0	0	0	0	0	0	0	0	0	0	0	0	0	0	0	0	0	0	0	0	0	0	0
ENSG00000223524	REXO1L11P	0	0	0	0	0	0	0	0	0	0	0	0	0	0	0	0	0	0	0	0	0	0	0	0
ENSG00000250266	RP11-789C1.1	0	0	0	0	0	0	0	0	0	0	0	0	0	0	0	0	0	0	0	0	0	0	0	0
ENSG00000256196	RP11-881M11.4	0	0	0	0	0	0	0	0	0	0	0	0	0	1	0	0	1	0	0	0	0	0	0	0
ENSG00000115257	PCSK4	48	70	73	51	53	70	57	75	84	68	87	78	35	47	25	31	49	31	66	44	35	39	56	26
ENSG00000151917	BEND6	640	812	749	582	756	665	554	883	730	736	783	628	522	600	642	493	638	437	690	791	581	649	671	573
ENSG00000238867	AL136967.1	0	0	0	0	0	0	0	0	0	0	0	0	0	0	0	0	0	0	0	0	0	0	0	0
ENSG00000256973	RP11-359J14.2	5	3	4	6	0	7	5	8	11	6	3	10	3	4	10	1	0	8	5	4	7	5	5	9
ENSG00000259393	RP11-313H3.1	0	0	0	0	0	0	0	0	0	0	0	0	0	0	0	0	0	0	0	0	0	0	0	0
ENSG00000155792	DEPTOR	125	183	188	106	141	115	140	243	214	176	226	206	1087	1127	936	745	731	485	627	687	472	626	543	493
ENSG00000202345	Y_RNA	0	0	0	0	0	0	0	0	0	0	0	0	0	0	0	0	0	0	0	0	0	0	0	0
ENSG00000208017	MIR140	0	1	0	0	0	0	0	0	0	0	0	0	1	0	0	0	0	0	1	0	0	0	0	0
ENSG00000263672	RN7SL750P	0	0	0	0	0	0	0	0	0	0	0	0	0	0	0	0	0	0	0	0	0	0	0	0
ENSG00000257470	RP11-397H6.1	0	0	0	0	0	0	0	0	0	0	0	0	0	0	0	0	0	0	0	0	0	0	0	0
ENSG00000230146	SEPHS1P4	0	0	0	1	0	0	0	2	0	0	0	0	0	1	0	0	0	0	0	0	0	0	1	1
ENSG00000238914	snoU13	0	0	0	0	0	0	0	0	0	0	0	0	0	0	0	0	0	0	0	0	0	0	0	0
ENSG00000216133	MIR939	0	0	0	0	0	0	0	0	0	0	0	0	0	0	0	0	0	0	0	0	0	0	0	0
ENSG00000222069	RN7SKP285	0	0	0	0	0	0	0	0	0	0	0	0	0	0	0	0	0	0	0	0	0	0	0	0
ENSG00000266135	RN7SL625P	0	0	0	0	0	0	0	0	0	0	0	0	0	0	0	0	0	0	0	0	0	0	0	0
ENSG00000249996	RP11-359P5.1	7	2	4	4	4	6	6	5	1	7	5	4	2	3	2	4	5	2	8	3	2	5	2	4
ENSG00000204650	CRHR1-IT1	97	87	95	87	111	103	82	114	74	114	96	101	76	92	88	81	100	80	152	140	121	137	130	114
ENSG00000256249	RP11-324E6.6	0	0	0	0	0	0	1	0	0	0	1	0	0	0	0	0	0	0	0	0	0	0	0	0
ENSG00000260364	RP11-256I9.3	0	0	0	0	0	0	0	0	0	0	0	0	0	0	0	0	0	0	0	1	0	0	0	0
ENSG00000258324	RP11-536C10.22	0	0	0	0	0	0	0	0	0	0	0	0	0	0	0	0	0	0	0	0	0	0	0	0
ENSG00000105426	PTPRS	807	949	1000	663	913	981	665	996	983	822	1053	950	1132	1130	1244	1226	1060	1019	1465	1596	1363	1465	1308	1343
ENSG00000162496	DHRS3	1174	1363	1378	1093	1429	1380	1528	2043	1964	1664	1962	1882	1041	969	1228	922	1124	1061	1379	1297	1417	1213	1063	1361
ENSG00000269220	LINC00528	0	0	0	0	0	0	0	0	0	0	0	0	0	0	0	1	0	0	0	0	0	0	0	0
ENSG00000265980	CTD-2515C13.2	0	0	0	0	0	0	0	0	0	0	0	0	0	0	0	0	0	0	0	0	0	0	0	0
ENSG00000118976	HIN1L	1	1	0	3	1	1	0	1	0	1	1	1	2	1	1	0	0	4	0	1	0	1	0	0
ENSG00000162992	NEUROD1	0	0	0	0	0	0	0	0	0	0	0	0	0	0	0	0	0	0	0	0	0	0	0	0
ENSG00000181616	OR52H1	0	0	0	0	0	0	0	0	0	0	0	0	0	0	0	0	0	0	0	0	0	0	0	0
ENSG00000224881	AC068279.3	0	0	0	0	0	0	0	0	0	0	0	0	0	0	0	0	0	0	0	0	0	0	0	0
ENSG00000266803	RP1-77H15.1	0	0	1	0	0	0	1	0	0	0	0	0	0	0	0	0	2	0	0	0	1	0	0	0
ENSG00000229833	PET100	146	201	153	133	137	145	140	166	133	146	182	184	131	160	176	132	137	95	154	172	117	170	134	129
ENSG00000265064	MIR4692	0	0	0	0	0	0	0	0	0	0	0	0	0	0	0	0	0	0	0	0	0	0	0	0
ENSG00000106105	GARS	10325	9988	9748	8264	8623	7841	7834	9694	8876	9050	8830	8823	10259	10742	12225	8214	9600	8067	8160	8711	8308	8236	7754	8537
ENSG00000123584	MAGEA9B	0	0	0	0	0	0	0	0	0	0	0	0	0	0	0	0	0	0	0	0	0	0	0	0
ENSG00000238763	snoU13	0	0	0	0	0	0	0	0	0	0	0	0	0	0	0	0	0	0	0	0	0	0	0	0
ENSG00000197746	PSAP	24089	28844	27314	21456	27398	25909	24649	33161	30554	29907	32171	29567	26573	28307	28436	25034	27517	21201	30239	32118	25590	30454	26706	26325
ENSG00000250103	RP11-380D23.2	0	0	0	0	0	0	0	0	1	1	0	1	0	0	1	0	1	0	0	1	0	0	0	0
ENSG00000213343	RP11-118B13.1	0	1	0	0	0	0	0	0	0	0	0	0	0	1	1	0	0	0	0	0	0	0	0	0
ENSG00000213653	RPL22P22	0	0	0	0	0	0	0	0	0	0	0	0	0	0	0	0	0	0	0	0	0	0	0	0
ENSG00000264961	MIR4730	0	0	0	0	1	5	0	1	3	0	2	1	0	0	1	0	0	0	3	3	1	1	1	2
ENSG00000242201	RN7SL215P	0	0	0	0	0	0	0	0	0	0	0	0	0	0	0	0	0	0	0	0	0	0	0	0
ENSG00000155657	TTN	1	1	7	2	3	2	0	0	0	2	0	2	11	3	8	2	3	2	2	3	0	2	0	7
ENSG00000092978	GPATCH2	412	465	369	314	393	314	300	346	337	393	372	362	396	378	405	348	331	255	397	384	349	343	323	329
ENSG00000225356	RP11-433O3.1	0	0	0	0	0	0	0	0	0	0	0	0	0	0	0	0	0	0	0	0	0	0	0	0
ENSG00000223841	RP11-448K10.1	0	0	0	0	0	0	0	0	0	0	0	0	0	0	0	0	0	0	0	0	0	0	0	0
ENSG00000232009	RP11-571E6.4	0	0	0	0	0	0	0	0	0	0	0	0	0	0	0	0	0	0	0	0	0	0	0	0
ENSG00000095932	C19orf77	0	0	0	0	0	0	0	0	0	0	0	0	0	0	0	1	0	0	1	2	0	0	1	0
ENSG00000211793	TRAV9-2	0	0	0	0	0	0	0	0	0	0	0	0	0	0	0	0	0	0	0	0	0	0	0	0
ENSG00000204344	STK19	303	361	302	223	290	270	246	350	265	254	306	299	223	272	247	214	245	178	280	283	204	267	246	226
ENSG00000267606	AC006116.21	1	0	1	0	0	0	0	0	0	0	2	4	1	0	0	0	0	0	0	0	0	0	0	0
ENSG00000262099	CTC-524C5.5	0	0	0	0	0	0	0	0	0	0	0	0	1	0	0	0	0	0	0	0	0	0	0	0
ENSG00000162639	HENMT1	95	131	84	152	193	136	177	257	180	181	218	188	81	108	56	117	156	92	137	163	107	174	146	124
ENSG00000254783	RP11-320L11.2	1	5	3	2	3	3	0	2	2	6	2	3	4	8	3	6	10	6	7	9	3	12	8	4
ENSG00000147789	ZNF7	349	384	359	320	393	360	294	436	417	412	407	396	413	413	442	401	397	345	473	465	374	493	404	406
ENSG00000154760	SLFN13	27	38	41	36	57	42	38	54	34	53	59	44	254	248	180	285	258	107	309	379	289	352	356	266
ENSG00000186280	KDM4D	94	79	66	66	74	53	61	87	45	81	65	46	65	40	51	63	56	35	62	62	34	68	60	38
ENSG00000158022	TRIM63	0	0	0	0	0	0	0	0	1	0	0	0	0	0	0	0	0	0	0	0	0	0	0	0
ENSGR0000197976	AKAP17A	0	0	0	0	0	0	0	0	0	0	0	0	0	0	0	0	0	0	0	0	0	0	0	0
ENSG00000199088	MIR379	0	0	0	0	0	0	0	0	0	0	0	0	0	0	0	0	0	0	0	0	0	0	0	0
ENSG00000123836	PFKFB2	221	244	280	213	244	239	217	250	268	215	265	240	185	141	186	150	175	142	125	116	129	133	119	119
ENSG00000008988	RPS20	12358	13591	13013	9917	12215	11858	11036	15204	13199	13008	14759	13102	13135	13190	12945	11581	12187	9665	14075	14598	11123	13990	11935	11944
ENSG00000009844	VTA1	2016	2038	1849	1459	1578	1276	1383	1702	1355	1619	1580	1409	2148	2138	2139	1628	1777	1245	1830	1930	1452	1700	1644	1439
ENSG00000237271	AC009498.1	0	0	0	0	0	0	0	0	0	0	0	0	0	0	0	0	0	0	0	0	1	1	0	0
ENSG00000259312	RP11-522B15.5	0	0	0	0	0	0	0	0	0	0	0	0	0	0	0	0	0	0	0	0	0	0	0	0
ENSG00000257731	RP11-536C10.11	0	0	0	0	0	0	0	0	0	0	0	0	0	0	0	0	0	0	0	0	0	0	0	0
ENSG00000222522	RNU6-519P	0	0	0	1	0	0	1	0	0	1	2	2	0	0	0	0	0	1	0	1	0	0	2	0
ENSG00000222099	RN7SKP32	0	0	0	0	0	0	0	0	0	0	0	0	0	0	0	0	0	0	0	0	0	0	0	0
ENSG00000182742	HOXB4	247	374	347	261	329	339	237	393	361	344	411	404	212	200	240	245	260	155	305	354	223	356	289	254
ENSG00000241913	RP5-1073F15.1	0	0	0	0	0	0	0	0	0	0	0	0	0	0	0	0	0	0	0	0	0	0	0	0
ENSG00000264146	AC021654.1	0	0	0	0	0	0	0	0	0	0	0	0	0	0	0	0	0	0	0	0	0	0	0	0
ENSG00000240203	RN7SL567P	0	0	0	0	0	0	0	0	0	0	0	0	0	0	0	0	0	0	0	0	0	0	0	0
ENSG00000271196	RP11-461O14.3	0	0	0	0	0	0	0	0	0	0	0	0	0	0	0	0	0	0	0	0	0	0	0	0
ENSG00000138073	PREB	1003	1010	787	869	1051	800	876	1297	825	1040	1204	821	1215	1230	1077	1200	1439	837	1438	1644	967	1398	1314	1087
ENSG00000229120	RP11-396D18.1	0	0	0	0	0	0	0	0	0	0	0	0	0	0	0	0	0	0	0	0	0	0	0	0
ENSG00000237937	AP000770.1	0	0	0	0	0	0	0	0	0	0	0	0	0	0	0	0	0	0	0	0	0	0	0	0
ENSG00000104883	PEX11G	34	30	32	27	24	38	15	38	44	36	30	32	28	27	18	20	27	20	28	14	8	19	14	24
ENSG00000259429	UBE2Q2P3	0	0	0	0	0	0	0	0	0	0	0	1	0	0	0	0	0	0	0	0	1	0	0	0
ENSG00000250994	AC005355.1	0	1	0	0	0	1	0	1	0	0	0	0	3	3	0	3	1	0	1	1	1	2	1	1
ENSG00000233084	AL672183.2	0	0	2	1	0	1	0	1	0	0	1	1	2	0	0	0	0	0	0	0	0	2	0	0
ENSG00000260880	HCCAT5	0	0	0	0	0	0	0	0	0	0	0	1	0	2	0	1	0	0	1	0	0	0	0	0
ENSG00000271702	RP11-63N3.2	0	0	0	0	0	0	0	0	0	0	0	0	0	0	0	0	0	0	0	0	0	0	0	0
ENSG00000134686	PHC2	3410	3818	3403	2781	3495	2891	2802	3871	3092	3217	3904	3134	3264	3409	3046	2962	3357	2203	3107	3392	2507	3355	2816	2588
ENSG00000174917	C19orf70	518	538	513	413	474	472	421	611	466	512	534	471	438	431	476	393	474	334	525	508	385	517	431	405
ENSG00000249094	RP1-7G5.6	0	0	0	0	0	0	0	0	0	0	0	0	0	0	0	0	0	0	0	0	0	0	0	0
ENSG00000198804	MT-CO1	52554	77837	168539	48552	76399	155652	56009	111082	183368	74913	144626	193082	90822	119534	171353	89466	108566	115732	125567	132543	145477	120515	157702	159771
ENSG00000121211	MND1	252	242	209	192	196	192	204	238	196	248	205	184	285	254	259	259	256	178	318	317	241	273	236	216
ENSG00000239516	FLYWCH1P1	0	0	0	0	0	0	0	0	0	0	0	0	0	0	0	0	0	0	0	0	0	0	0	0
ENSG00000250835	LSM3P4	0	0	0	0	0	0	0	0	0	0	0	0	0	0	0	0	0	0	0	0	0	0	0	0
ENSG00000095777	MYO3A	1	0	0	0	0	0	1	3	2	3	0	2	0	0	0	0	0	0	0	0	0	0	0	0
ENSG00000238519	U8	0	0	0	0	0	0	0	0	0	0	0	0	0	0	0	0	0	0	0	0	0	0	0	0
ENSG00000254573	AP004550.1	0	0	0	0	0	0	0	0	0	0	0	0	0	0	0	0	0	0	0	0	0	0	0	0
ENSG00000181761	OR8H3	0	0	0	0	0	0	0	0	0	0	0	0	0	0	0	0	0	0	0	0	0	0	0	0
ENSG00000239040	Y_RNA	0	1	2	2	1	7	4	1	4	0	3	3	0	6	0	2	3	1	3	2	0	8	1	3
ENSG00000171136	RLN3	0	0	0	0	0	0	0	0	0	0	0	0	0	1	0	1	0	0	0	0	0	0	0	0
ENSG00000196781	TLE1	756	863	786	697	808	747	809	1099	853	910	1051	834	1153	1254	1052	1193	1228	848	1264	1381	1046	1287	1132	1010
ENSG00000233440	HMGA1P6	0	0	0	0	0	0	0	0	0	0	0	0	0	0	0	0	0	0	0	0	0	0	0	0
ENSG00000270165	RP11-167P11.2	0	0	1	1	0	0	0	1	1	1	2	0	0	0	2	1	0	0	0	0	0	0	0	0
ENSG00000181023	OR56B1	0	0	0	0	0	0	0	0	0	0	0	0	0	0	0	0	0	0	0	0	0	0	0	0
ENSG00000258482	TRAV15	0	0	0	0	0	0	0	0	0	0	0	0	0	0	0	0	0	0	0	0	0	0	0	0
ENSG00000253607	RP11-557C18.3	0	0	0	0	0	0	0	0	0	0	0	0	0	0	0	0	0	0	0	0	0	0	0	0
ENSG00000222627	RNU2-37P	0	0	0	0	0	0	0	0	0	0	0	0	0	0	0	0	0	0	0	0	0	0	0	0
ENSG00000271026	KATNBL1P1	0	0	0	0	0	0	0	0	0	0	0	0	0	0	0	0	0	0	0	0	0	0	0	0
ENSG00000271088	RP11-497J7.4	0	0	0	0	0	0	0	0	0	0	0	0	0	0	0	0	0	0	0	0	0	0	0	0
ENSG00000225328	AC019100.3	0	0	0	0	0	0	0	0	0	0	0	0	0	0	0	0	1	0	0	0	0	0	0	0
ENSG00000255103	KIAA0754	410	413	650	318	405	560	286	396	711	242	376	709	304	277	827	388	280	657	263	331	813	331	406	732
ENSG00000160145	KALRN	55	72	46	49	51	44	29	35	29	31	33	27	80	92	54	73	64	29	39	44	20	45	50	33
ENSG00000221990	C5orf55	61	61	56	47	52	71	57	77	82	57	63	82	103	80	98	76	77	68	82	64	66	79	65	86
ENSG00000252917	SNORA74	0	0	0	0	0	0	0	0	0	0	0	0	0	0	0	0	0	0	0	0	0	0	0	0
ENSG00000221562	RNU6ATAC10P	0	0	0	0	0	0	0	0	0	0	0	0	0	0	0	0	0	0	0	0	0	0	1	0
ENSG00000197532	OR6Y1	0	0	0	0	0	0	0	0	0	0	0	0	0	0	0	0	0	0	0	0	0	0	0	0
ENSG00000223164	AL445384.1	0	0	0	0	0	0	0	0	0	0	0	0	0	0	0	0	0	0	0	0	0	0	0	0
ENSG00000237522	NONOP2	3	2	1	0	2	1	0	1	2	2	3	3	2	1	1	4	2	4	2	0	0	2	0	3
ENSG00000198703	OR10R3P	0	0	0	0	0	0	0	0	0	0	0	0	0	0	0	0	0	0	0	0	0	0	0	0
ENSG00000266783	RP11-715F3.2	3	1	4	2	4	2	3	0	3	2	9	1	8	4	6	3	7	5	2	5	2	3	1	3
ENSG00000233224	HIST1H2AM	0	1	1	0	2	3	1	1	1	1	0	0	1	1	0	0	0	1	2	0	0	0	0	0
ENSG00000229001	ACTBP14	0	0	0	0	0	0	0	0	0	0	0	0	0	0	0	0	0	0	0	0	0	0	0	0
ENSG00000265901	AC097493.1	0	0	0	0	0	0	0	0	0	0	0	0	0	0	0	0	0	0	0	0	0	0	0	0
ENSG00000270996	RP11-342K6.4	2	0	1	2	0	1	0	0	2	1	3	0	1	0	0	0	0	0	0	0	0	1	0	0
ENSG00000177984	LCN15	0	0	0	0	0	0	0	0	0	0	0	0	1	0	0	0	0	0	0	0	1	0	0	1
ENSG00000259957	RP11-491F9.8	0	0	0	0	0	0	0	0	0	0	0	0	0	0	0	0	0	0	0	0	0	0	0	0
ENSG00000163468	CCT3	4827	5027	4803	4093	4486	4230	3780	4846	4101	4495	4833	4291	5478	5515	5648	4975	5491	4199	5528	5741	4693	5690	5019	4832
ENSG00000231754	RP11-204E9.1	0	0	0	0	0	0	0	0	0	0	0	0	0	0	0	0	0	0	0	0	0	0	0	0
ENSG00000264330	MIR5186	0	0	0	0	0	0	0	0	0	0	0	0	0	0	0	0	0	0	0	0	0	0	0	0
ENSG00000253739	RP11-90P5.7	0	1	0	1	1	1	1	1	0	0	1	1	0	0	0	0	1	1	0	0	0	0	0	0
ENSG00000226875	ZNF877P	0	0	0	0	0	0	0	0	0	0	0	0	0	0	0	0	0	0	0	0	0	0	0	0
ENSG00000267517	CTD-2231E14.4	0	0	0	0	0	0	0	0	0	0	0	0	0	0	0	0	0	0	0	0	0	1	0	0
ENSG00000257365	FNTB	197	221	197	190	247	182	203	267	213	215	243	213	228	220	197	221	232	148	256	315	228	251	237	258
ENSG00000251513	RP11-155G15.2	2	1	0	0	1	0	1	1	1	0	0	0	0	0	1	1	1	0	0	0	0	0	1	2
ENSG00000267081	CTC-400I9.2	0	0	0	0	0	0	0	0	0	0	0	0	0	0	0	0	0	0	0	0	0	0	0	0
ENSG00000181355	OFCC1	1	0	0	0	0	0	0	0	0	0	0	1	1	0	0	4	2	1	1	2	1	1	0	0
ENSG00000265341	AC092332.1	0	0	0	0	0	0	0	0	0	0	0	0	0	0	0	0	0	0	0	0	0	0	0	0
ENSG00000164270	HTR4	0	0	0	0	0	0	0	0	0	0	0	0	0	0	0	0	1	0	0	2	0	3	0	0
ENSG00000140323	DISP2	31	33	42	29	33	46	18	36	43	31	52	28	55	60	62	39	48	41	35	34	30	40	28	35
ENSG00000251306	NDUFB4P2	0	0	0	0	0	0	0	0	0	0	0	0	0	0	0	0	0	0	0	0	0	0	0	0
ENSG00000233008	RP11-475O6.1	0	0	0	0	1	1	0	0	0	1	0	0	0	0	0	0	0	0	0	0	0	0	0	0
ENSG00000253208	RP11-1G11.2	0	0	0	0	0	0	0	0	0	0	0	0	0	2	0	3	0	0	0	0	0	0	0	0
ENSG00000255210	RP11-344L21.1	0	0	0	0	0	0	0	0	0	0	0	0	0	0	0	0	0	0	0	0	0	0	0	0
ENSG00000226948	RPS4XP2	1	0	3	0	1	1	3	1	2	1	0	3	1	1	1	1	2	2	1	1	2	2	1	3
ENSG00000198515	CNGA1	3	0	0	0	0	0	0	0	0	0	1	0	0	1	0	0	0	0	2	2	1	1	2	0
ENSG00000152409	JMY	652	766	1007	559	697	850	543	745	871	685	728	895	581	621	987	545	612	680	497	602	688	537	483	703
ENSG00000256708	RP11-444B24.2	0	0	0	0	0	0	0	0	0	0	0	0	0	0	0	0	0	0	0	0	0	0	0	0
ENSG00000109072	VTN	1	1	7	0	1	0	0	2	2	4	6	5	9	14	15	7	5	2	9	8	18	17	10	12
ENSG00000234445	FGF14-AS1	0	0	0	0	0	0	0	0	0	0	0	0	0	0	0	0	0	0	0	0	0	0	0	0
ENSG00000238337	snoU13	0	0	0	0	0	0	0	0	0	0	0	0	0	0	0	0	0	0	0	0	0	0	0	0
ENSG00000202496	RNVU1-20	0	0	0	0	0	0	0	0	0	0	0	0	0	0	0	0	0	0	0	0	0	0	0	0
ENSG00000149483	TMEM138	537	560	483	423	470	396	434	537	419	516	491	398	504	533	509	464	517	328	457	452	350	467	416	387
ENSG00000264308	AL121897.1	0	0	0	0	0	0	0	0	0	0	0	0	0	0	0	0	0	0	0	0	0	0	0	0
ENSG00000258831	RP11-76E17.4	0	0	0	0	0	0	0	0	0	0	0	0	0	0	0	0	0	0	0	0	0	0	0	0
ENSG00000115947	ORC4	435	441	325	372	429	309	434	440	370	396	461	332	502	511	458	531	555	310	553	554	364	519	442	414
ENSG00000199405	SNORA1	0	0	0	0	0	0	0	0	0	0	0	0	0	0	0	0	0	0	0	0	0	0	0	0
ENSG00000226745	RP11-115D7.3	0	0	0	0	0	0	0	0	0	0	0	0	0	0	0	0	0	0	0	0	0	0	0	0
ENSG00000227293	AC118345.1	0	0	0	0	0	0	0	0	0	0	0	0	0	0	0	0	0	0	0	0	0	0	0	0
ENSG00000085563	ABCB1	0	0	0	1	0	0	0	1	0	0	0	0	4	1	3	1	5	2	9	10	7	8	7	9
ENSG00000083290	ULK2	833	898	866	703	848	716	690	840	750	832	894	765	875	901	933	837	893	703	844	906	759	821	773	741
ENSG00000178458	H3F3AP6	9	13	6	15	15	7	19	9	9	16	11	16	14	9	10	8	13	9	22	18	10	13	8	11
ENSG00000183733	FIGLA	0	0	0	0	0	0	0	0	0	0	0	0	0	0	0	0	0	0	0	0	0	0	0	0
ENSG00000236807	AC092066.6	0	0	0	0	0	0	0	0	0	0	0	0	0	0	0	0	0	0	0	0	0	0	0	0
ENSG00000121898	CPXM2	0	0	0	0	0	0	0	3	0	2	1	0	0	1	0	0	2	0	0	0	0	0	0	0
ENSG00000207550	MIR99B	1	0	0	1	0	0	0	0	0	0	0	0	0	0	1	0	0	0	0	0	0	0	0	1
ENSG00000260466	RP4-536B24.2	0	0	0	0	0	0	0	0	0	0	0	0	0	0	2	0	0	0	0	0	0	0	0	0
ENSG00000224550	RP11-270C12.3	0	0	0	1	2	1	1	1	0	1	1	0	1	1	0	1	0	1	0	0	0	1	1	0
ENSG00000180437	OR6K4P	0	0	0	0	0	0	0	0	0	0	0	0	0	0	0	0	0	0	0	0	0	0	0	0
ENSG00000264058	KRT222	4	2	1	0	1	0	0	0	0	2	0	2	0	4	2	3	0	0	0	1	3	0	2	2
ENSG00000240774	RP11-359H3.4	0	0	0	0	0	0	0	0	0	0	0	0	1	0	0	0	0	0	0	0	0	0	0	0
ENSG00000258499	RP11-862G15.2	0	0	0	0	0	0	0	0	0	0	0	0	0	0	0	0	0	0	0	0	0	0	0	0
ENSG00000206649	SNORA20	0	0	0	0	0	0	0	0	0	0	0	0	0	0	0	0	0	0	0	0	0	0	0	0
ENSG00000103056	SMPD3	2	5	4	1	3	4	2	3	4	1	7	4	9	5	3	5	5	4	6	5	1	5	4	4
ENSG00000243150	RP11-538P18.2	0	0	0	0	0	0	0	0	0	2	0	1	0	0	0	0	0	0	0	0	0	1	0	0
ENSG00000151812	SLC35F4	5	8	11	2	6	6	5	6	3	7	7	7	6	6	4	7	4	6	22	32	14	12	24	16
ENSG00000239136	snoU13	0	0	0	0	0	0	0	0	0	0	0	0	0	0	0	0	0	0	0	0	0	0	0	0
ENSG00000240241	RP11-314M24.1	0	0	0	0	0	0	0	0	0	0	0	0	0	0	0	0	0	0	0	0	0	0	0	0
ENSG00000266802	MIR4419A	0	0	0	0	0	0	0	0	0	0	0	0	0	0	0	0	0	0	0	0	0	0	0	0
ENSG00000230516	RP11-555J4.3	0	0	0	0	0	0	0	0	0	0	0	0	0	0	0	0	0	0	0	0	0	0	0	0
ENSG00000171116	HSFX1	0	0	0	0	0	0	0	0	0	0	0	0	0	0	0	0	0	0	0	0	0	0	0	0
ENSG00000175564	UCP3	2	8	2	3	1	4	3	6	5	5	5	3	6	6	3	4	7	4	5	6	3	3	4	4
ENSG00000212360	RNU6-1177P	0	0	0	0	0	0	0	0	0	0	0	0	0	0	0	0	0	0	0	0	0	0	0	0
ENSG00000230641	USP12-AS2	1	0	1	0	0	1	0	0	2	0	0	0	1	1	3	1	2	0	4	3	0	1	0	0
ENSG00000237087	AC068134.6	0	0	0	0	0	0	0	0	0	0	0	0	0	0	0	0	0	0	0	0	0	0	0	0
ENSG00000249955	RP11-6E9.4	0	0	0	0	0	0	0	0	0	0	0	0	0	0	0	0	0	0	0	0	0	0	0	0
ENSG00000246985	SOCS2-AS1	16	15	12	7	19	11	7	24	12	2	11	15	6	7	5	7	6	4	10	13	5	3	2	7
ENSG00000238884	RNU7-85P	0	0	0	0	0	0	0	0	0	0	0	0	0	0	0	0	0	0	0	0	0	0	0	0
ENSG00000228007	AC011933.2	0	0	0	1	1	0	0	0	0	1	0	0	0	0	0	0	0	0	0	0	0	0	0	0
ENSG00000226017	PRICKLE2-AS3	0	0	0	0	0	1	0	0	0	0	0	0	1	0	0	0	2	0	0	2	0	0	0	0
ENSG00000267201	AC005624.2	17	21	13	20	15	19	12	18	16	16	23	21	11	13	13	8	19	11	13	21	9	18	9	14
ENSG00000172586	CHCHD1	460	453	387	348	402	333	341	475	385	456	476	376	440	474	451	419	401	313	454	458	372	493	412	412
ENSG00000230312	LL0XNC01-116E7.4	0	0	0	0	0	0	1	0	1	0	0	0	0	1	4	1	0	2	2	3	0	0	1	0
ENSG00000184486	POU3F2	0	3	2	2	0	1	0	0	0	0	0	0	1	0	0	0	0	0	0	0	0	0	0	0
ENSG00000163354	DCST2	13	16	15	8	16	14	21	21	10	9	15	19	9	10	17	16	8	17	26	15	11	18	18	18
ENSG00000242790	RP11-451G4.3	0	0	0	0	0	0	0	0	0	0	0	0	0	0	0	0	0	0	0	0	0	0	0	0
ENSG00000207375	SNORD116-23	0	0	0	0	0	0	0	0	0	0	0	0	0	0	0	0	0	0	0	0	0	1	0	0
ENSG00000248275	TRIM52-AS1	81	92	108	64	98	103	80	119	103	91	114	84	107	103	113	87	125	87	122	130	77	136	95	103
ENSG00000171495	MROH2B	0	0	0	0	0	0	0	0	0	0	0	1	0	0	1	0	0	0	0	0	0	0	0	0
ENSG00000200494	Y_RNA	0	0	0	0	0	0	0	0	0	0	0	0	0	0	0	0	0	0	0	0	0	0	0	0
ENSG00000199584	Y_RNA	0	0	0	0	0	0	0	0	0	0	0	0	0	0	0	0	0	0	0	0	0	0	0	0
ENSG00000206950	Y_RNA	0	0	0	0	0	0	0	0	0	0	0	0	0	0	0	0	0	0	0	0	0	0	0	0
ENSG00000270367	RP11-331G2.6	0	0	0	0	0	0	0	0	0	0	0	0	0	0	0	0	0	0	0	0	0	0	0	0
ENSG00000240674	RP11-366M4.1	1	0	0	0	0	1	1	1	1	1	1	0	1	1	0	1	1	0	1	1	1	0	1	0
ENSG00000233329	AC068287.1	0	0	0	0	0	0	0	0	0	0	0	0	0	0	0	0	0	0	0	0	0	0	0	0
ENSG00000246582	RP11-1149O23.3	21	34	14	31	29	16	19	35	16	29	32	13	23	9	8	15	15	7	19	18	15	14	14	8
ENSG00000237689	AC007064.24	0	0	0	0	0	0	0	0	0	0	0	0	0	0	0	0	0	0	0	0	0	0	0	0
ENSG00000158234	FAIM	163	172	167	129	131	148	140	203	153	179	201	197	208	212	197	173	181	125	209	208	166	212	154	151
ENSG00000075461	CACNG4	0	0	0	0	0	0	0	0	0	0	0	0	0	0	0	0	0	0	0	0	0	0	0	0
ENSG00000205356	TECPR1	694	751	757	505	597	547	551	771	646	572	771	636	577	657	683	599	587	474	605	669	564	642	639	556
ENSG00000047849	MAP4	16671	17310	19122	14755	16469	17259	13954	18710	18105	15856	18225	18070	15732	16427	19409	14427	16232	14297	16818	17630	17765	17161	15543	18122
ENSG00000199970	SNORD115-3	0	0	0	0	0	0	0	0	0	0	0	0	0	0	0	0	0	0	0	0	0	0	0	0
ENSG00000204055	RP11-247A12.2	8	18	16	14	25	16	10	19	19	19	33	4	12	10	3	2	3	7	15	5	14	17	9	6
ENSG00000268714	CTD-2287O16.3	0	0	0	0	0	0	0	0	0	0	0	0	0	0	0	0	0	0	0	0	0	0	0	0
ENSG00000252677	SNORA81	0	0	0	0	0	0	0	0	0	0	0	0	0	0	0	0	0	0	0	0	0	0	0	0
ENSG00000225542	ZNF385D-AS1	0	0	0	0	0	0	0	0	0	0	0	0	0	0	0	0	0	0	0	0	0	0	0	0
ENSG00000165895	ARHGAP42	163	194	165	151	197	128	150	166	170	144	175	170	287	314	299	308	285	189	204	227	189	218	166	184
ENSG00000244313	RP11-425L10.1	71	72	80	46	61	56	52	84	59	67	78	57	76	83	63	55	61	61	58	71	64	66	67	53
ENSG00000224493	RP11-87O11.1	0	0	0	0	0	0	0	0	0	0	0	0	0	0	0	0	0	0	0	0	0	0	0	0
ENSG00000266508	MIR3201	0	0	0	0	0	0	0	0	0	0	0	0	0	0	0	0	0	0	0	0	0	0	0	0
ENSG00000231086	TSSK1A	0	0	1	0	0	1	0	0	1	1	0	0	0	1	0	0	0	2	1	0	1	0	0	0
ENSG00000066923	STAG3	8	14	9	12	5	14	17	26	16	11	10	23	3	4	5	4	3	1	5	0	5	2	7	7
ENSG00000249467	RP11-492O8.1	0	0	0	0	0	0	0	0	0	0	0	0	0	0	0	0	0	0	0	0	0	0	0	0
ENSG00000165752	STK32C	175	233	210	171	211	216	161	240	179	204	238	196	232	199	213	202	192	215	249	237	173	234	214	173
ENSG00000198060	2005-03-01	1009	1090	911	1005	1157	874	1011	1161	1090	1215	1244	1014	1148	1111	1156	1076	1191	832	1252	1329	1021	1257	1123	1062
ENSG00000239679	RN7SL193P	0	0	0	0	0	0	0	0	0	0	0	0	0	0	0	0	0	0	0	0	0	0	0	0
ENSG00000221366	MIR1306	0	0	0	0	0	0	0	0	0	0	0	0	0	0	0	0	0	0	0	0	0	0	0	0
ENSG00000178562	CD28	1	0	0	0	0	0	1	1	0	0	0	0	0	2	1	0	0	0	0	0	0	1	0	0
ENSG00000202476	Y_RNA	0	0	0	0	0	0	0	0	0	0	0	0	0	0	0	0	0	0	0	0	0	0	0	0
ENSG00000130988	RGN	95	75	58	77	93	73	101	120	78	91	123	84	0	0	0	0	0	0	0	0	0	0	0	0
ENSG00000163563	MNDA	0	0	0	0	0	0	0	0	0	0	0	0	0	0	0	0	0	0	0	0	0	0	0	0
ENSG00000212290	RNA5SP424	0	0	0	0	0	0	0	0	0	0	0	0	0	0	0	0	0	0	0	0	0	0	0	0
ENSG00000258424	RP11-471B22.2	0	1	0	0	0	0	0	0	0	0	2	0	0	0	0	0	0	0	0	2	0	0	0	1
ENSG00000201368	U3	0	0	0	0	0	0	0	0	0	0	0	0	0	0	0	0	0	0	0	0	0	0	0	0
ENSG00000267322	SCARNA17	0	1	0	0	1	1	0	0	6	1	1	0	0	1	1	0	1	0	2	1	3	1	0	4
ENSG00000253000	RNU1-45P	0	0	0	0	0	0	0	0	0	0	0	0	0	0	0	0	0	0	0	0	0	0	0	0
ENSG00000208032	MIR548A3	0	0	0	0	0	0	0	0	0	0	0	0	0	0	0	0	1	1	0	0	0	0	0	0
ENSG00000260058	RP11-279O17.3	0	0	0	0	0	0	0	0	0	0	0	0	0	0	0	0	0	0	0	0	0	0	0	0
ENSG00000199472	Y_RNA	0	0	0	0	0	0	0	0	0	1	0	0	0	0	0	0	0	0	0	0	0	0	0	0
ENSG00000159224	GIP	7	12	8	8	9	9	4	13	8	9	21	12	9	12	8	9	8	11	10	12	15	14	13	9
ENSG00000170638	TRABD	569	639	655	456	542	587	496	779	625	580	684	660	587	654	678	523	641	451	609	646	584	653	543	570
ENSG00000179743	RP11-169K16.9	38	37	37	30	41	42	37	46	55	27	40	44	49	40	57	45	63	41	59	48	46	48	51	42
ENSG00000233814	RP11-66C24.1	0	0	0	0	0	0	0	0	0	0	0	0	0	0	0	0	0	0	0	0	0	0	0	0
ENSG00000170004	CHD3	4616	5341	7175	4196	5347	6600	3828	6172	6621	4422	6110	6998	4744	5316	6110	5519	5258	4740	5591	6974	6382	6255	5944	6471
ENSG00000180458	CTD-3064H18.4	1	1	1	0	0	0	1	5	1	1	0	0	0	0	0	1	0	0	0	0	0	0	1	0
ENSG00000272523	LINC01023	8	11	10	14	10	19	12	13	10	13	16	13	14	9	17	8	12	10	7	24	8	14	12	10
ENSG00000241119	UGT1A9	0	0	0	0	0	0	0	0	0	0	0	0	0	0	0	0	0	0	0	0	0	0	0	0
ENSG00000239622	CTA-242H14.1	0	0	0	0	0	0	0	0	0	0	0	0	0	0	0	0	0	0	0	0	0	0	0	0
ENSG00000265956	MIR4445	0	0	0	0	0	0	0	0	0	0	0	0	0	0	0	0	0	0	0	0	0	0	0	0
ENSG00000135776	ABCB10	314	378	289	476	500	493	408	491	473	470	495	522	437	462	482	626	787	528	604	734	585	684	591	635
ENSG00000101940	WDR13	1335	1382	1218	1081	1338	1237	1194	1700	1432	1351	1670	1365	1066	1161	1113	972	1133	830	1267	1381	1119	1364	1236	1125
ENSG00000183287	CCBE1	2473	2711	2933	2987	3509	3435	2387	3399	3532	2882	3888	3706	3513	3835	3595	4210	4606	3190	4712	5165	3830	4944	4924	4282
ENSG00000242317	RP11-875H7.5	0	0	0	0	0	0	0	0	0	0	0	0	0	0	0	0	0	0	0	0	0	0	0	0
ENSG00000236936	RP3-329E20.2	0	0	0	0	0	1	0	0	0	1	0	0	0	0	0	0	0	0	0	0	0	0	0	0
ENSG00000258564	OR4N1P	0	0	0	0	0	0	0	0	0	0	0	0	0	0	0	0	0	0	0	0	0	0	0	0
ENSG00000225270	CICP12	0	0	0	0	0	0	0	0	0	0	0	0	0	0	0	0	0	0	0	0	0	0	0	0
ENSG00000186790	FOXE3	0	0	0	0	1	0	0	0	0	0	0	0	0	0	0	0	0	0	0	0	0	0	0	1
ENSG00000215923	AC007528.1	0	0	0	0	0	0	0	0	0	0	0	0	0	0	0	0	0	0	0	0	0	0	0	0
ENSG00000239390	RN7SL87P	0	0	0	0	0	0	0	0	0	0	0	0	0	0	0	0	0	0	0	0	0	0	0	0
ENSG00000160917	CPSF4	596	561	468	518	582	452	482	718	474	574	730	500	716	793	648	746	748	556	823	802	541	838	760	607
ENSG00000141096	DPEP3	0	0	0	0	0	0	0	0	0	0	0	0	0	0	0	0	0	0	0	0	0	0	0	0
ENSG00000214380	RP11-457K10.2	0	1	1	0	0	0	0	0	0	0	0	0	0	0	0	0	0	0	2	1	0	0	0	0
ENSG00000159339	PADI4	0	0	0	0	0	0	0	0	0	0	0	0	0	1	0	0	0	1	0	0	3	1	0	1
ENSG00000201968	RNA5SP138	0	0	0	0	0	0	0	0	0	0	0	0	0	0	0	0	0	0	0	0	0	0	0	0
ENSG00000175899	A2M	1	9	5	8	11	7	1	0	2	4	0	1	1	0	0	1	0	0	2	1	1	5	3	4
ENSG00000232327	RP11-395C17.1	0	0	0	0	0	0	0	0	0	0	0	0	0	0	0	0	0	0	0	0	0	0	0	0
ENSG00000156860	FBRS	1866	2031	2152	1611	1843	1925	1566	2177	1995	1896	2202	1858	1721	1681	1865	1656	1712	1290	1777	1874	1588	1875	1480	1617
ENSG00000128564	VGF	3	4	1	4	2	1	1	6	1	0	2	1	8	10	8	11	9	4	15	10	7	7	7	4
ENSG00000248511	RP11-9B6.1	0	0	0	0	0	0	0	0	0	0	0	0	0	0	0	0	0	0	0	0	0	0	0	0
ENSG00000206796	RNU6-811P	0	0	0	0	0	0	0	0	0	0	0	0	0	0	0	0	0	0	0	0	0	0	0	0
[truncated: 55,821 more rows]
